# Supplementary material for: Long-Term Biogas Production from Glycolate by Diverse and Highly Dynamic Communities
Source: Microorganisms. 2018 Oct 4;6(4):103. doi: 10.3390/microorganisms6040103 (PMC6313629; doi:10.3390/microorganisms6040103)
Supplement: Supplementary file 1 [file microorganisms-06-00103-s001.zip]

Archive with 11 entries (10 files):
- microorganisms-356095-suppl-proofreading done/
- microorganisms-356095-suppl-proofreading done/S1.pdf
- microorganisms-356095-suppl-proofreading done/S10.pdf
- microorganisms-356095-suppl-proofreading done/S2.pdf
- microorganisms-356095-suppl-proofreading done/S3_SK.docx
- microorganisms-356095-suppl-proofreading done/S4.pdf
- microorganisms-356095-suppl-proofreading done/S5.pdf
- microorganisms-356095-suppl-proofreading done/S6.pdf
- microorganisms-356095-suppl-proofreading done/S7_SK.docx
- microorganisms-356095-suppl-proofreading done/S8.xlsx
- microorganisms-356095-suppl-proofreading done/S9.xlsx
