# Supplementary material for: Long-Term Biogas Production from Glycolate by Diverse and Highly Dynamic Communities
Source: Microorganisms. 2018 Oct 4;6(4):103. doi: 10.3390/microorganisms6040103 (PMC6313629; doi:10.3390/microorganisms6040103)
Supplement: Supplementary file 1 [file microorganisms-06-00103-s001.zip › microorganisms-356095-suppl-proofreading done/S8.xlsx]

## Sheet: Data
Sample information
#SampleID	BarcodeSequence*	LinkerPrimerSequence	ReversePrimer	Sub-community	SamplingDate	# Input Seq	# Filtered after Q-scan	Median sequence length	Chimeras (ref+denovo)	Non chimeras (ref+denovo)
R4	GTGAGC	CCTACGGGNBGCASCAG	GACTACNVGGGTATCTAATCC	G1	2016	124914	112524	433	2008	110516
R5	TAGCTT	CCTACGGGNBGCASCAG	GACTACNVGGGTATCTAATCC	G2	2016	86302	73567	431	1276	72291
R7	TTGTTC	CCTACGGGNBGCASCAG	GACTACNVGGGTATCTAATCC	G3	2016	138707	122999	433	2769	120230
R9	ATCACG	CCTACGGGNBGCASCAG	GACTACNVGGGTATCTAATCC	NA	2016	114472	99491	454	1527	97964
R11	TCCGCT	CCTACGGGNBGCASCAG	GACTACNVGGGTATCTAATCC	G8	2016	124276	122310	430	3406	118904
R12	CTTGTA	CCTACGGGNBGCASCAG	GACTACNVGGGTATCTAATCC	G6	2016	115062	105410	435	1277	104133
R13	GACTCT	CCTACGGGNBGCASCAG	GACTACNVGGGTATCTAATCC	G25	2016	85300	75393	433	5061	70332
R16	ATTCGC	CCTACGGGNBGCASCAG	GACTACNVGGGTATCTAATCC	G26	2016	113008	95193	447	2315	92878
Alpha Diversity
	Sub-community	Observed OTUs	Shannon	Dominance	Equitability	Gini
R4	G1	497	2.81965	0.296246	0.314795	0.9808
R5	G2	476	3.66336	0.184335	0.411853	0.975723
R7	G3	594	4.30995	0.108634	0.467745	0.965929
R9	NA	462	2.62235	0.456987	0.296252	0.979639
R11	G8	635	3.94191	0.259664	0.423379	0.959436
R12	G6	491	4.30938	0.144078	0.482056	0.968042
R13	G25	319	4.83959	0.14432	0.581863	0.951247
R16	G26	508	3.78959	0.188574	0.421595	0.973268
Rarefaction Curve:

## Sheet: Taxonomy
Note: Archaea based organism are marked in red!
L2 - phylum level
#OTU ID	G1	G2	G3	R9	G8	G6	G25	G26
Unclassified;Other	0.000288077	1.45201e-05	0.00331243	0.0330481	0.00404952	0.000182528	1.51014e-05	0.000298039
k__Archaea;p__Euryarchaeota	0.000710589	0.00559024	0.0154993	0.00161819	0.0133208	0.02094	0.0157055	0.0163692
k__Bacteria;Other	0.000307282	7.26006e-05	0.000513693	6.51621e-05	0.000568353	0.000253511	0	6.87782e-05
k__Bacteria;p__Acidobacteria	0.000144038	0.000246842	0.00142594	0.000412694	0.00860523	0.00334635	0	0.000641929
k__Bacteria;p__Actinobacteria	0.0052622	0.0349209	0.030671	0.0154108	0.0356642	0.0485727	0.398813	0.0485688
k__Bacteria;p__Armatimonadetes	0	0	0	5.43018e-05	2.66416e-05	2.02809e-05	0	0
k__Bacteria;p__Atribacteria	0.000211256	0.000493684	0.00692599	0.000260649	0.00142088	0.00520205	7.5507e-05	0.00293453
k__Bacteria;p__Bacteroidetes	0.328935	0.298838	0.203635	0.0507179	0.0792853	0.0650408	0.0982044	0.102651
k__Bacteria;p__Candidate division SR1	0.000172846	0.000304922	0.000194849	4.34414e-05	0.00017761	8.11236e-05	0.00955919	0.000103167
k__Bacteria;p__Chlorobi	1.92051e-05	1.45201e-05	9.74245e-05	4.34414e-05	0	0.000273792	0	2.29261e-05
k__Bacteria;p__Chloroflexi	0.00120032	0.0239001	0.0262869	0.0208519	0.00699785	0.0503067	0.00292967	0.0407625
k__Bacteria;p__Cloacimonetes	0.0205975	0.0144766	0.0129752	0.00497404	0.00483988	0.0278862	0.00957429	0.00847118
k__Bacteria;p__Cyanobacteria	0.000105628	4.35603e-05	0.0024799	0.000803666	0.000204252	3.04213e-05	0.000271825	0.00011463
k__Bacteria;p__Deinococcus-Thermus	2.88077e-05	0	0.000256846	0.000119464	8.88052e-05	1.01404e-05	1.51014e-05	1.1463e-05
k__Bacteria;p__Elusimicrobia	5.76153e-05	1.45201e-05	0	0	0	0	0	0
k__Bacteria;p__Fibrobacteres	0	1.45201e-05	0	1.08604e-05	1.7761e-05	6.08427e-05	0	1.1463e-05
k__Bacteria;p__Firmicutes	0.510846	0.490736	0.553477	0.728078	0.148136	0.488171	0.145396	0.552816
k__Bacteria;p__Fusobacteria	0.00133475	0.000493684	0.00060226	0.000955711	0.00105678	0.000395477	0.000634259	0.00103167
k__Bacteria;p__Gemmatimonadetes	1.92051e-05	0	2.65703e-05	0	5.32831e-05	0.000141966	0.000528549	1.1463e-05
k__Bacteria;p__Lentisphaerae	1.92051e-05	2.90402e-05	1.77135e-05	1.08604e-05	7.10442e-05	7.09831e-05	0.00152524	0
k__Bacteria;p__Nitrospirae	6.72179e-05	0	3.54271e-05	0	0	0	1.51014e-05	2.29261e-05
k__Bacteria;p__Parcubacteria	9.60255e-06	4.35603e-05	0.000150565	3.25811e-05	3.55221e-05	0	0	3.43891e-05
k__Bacteria;p__Planctomycetes	0	1.45201e-05	0.000292273	4.34414e-05	0.00447578	0.00044618	3.02028e-05	5.73151e-05
k__Bacteria;p__Proteobacteria	0.0337434	0.0578046	0.0417242	0.0428984	0.0959807	0.0821275	0.291155	0.0711625
k__Bacteria;p__Saccharibacteria	0.00041291	0.000522724	0.000363128	0.000390973	0.000630517	0.000395477	0.00157055	0.000630466
k__Bacteria;p__Spirochaetae	0.000163243	0.000522724	0.000265703	0.000108604	0.000115447	4.05618e-05	0.000377535	0.00011463
k__Bacteria;p__Synergistetes	0.0921653	0.0702773	0.0798438	0.0216121	0.585697	0.13428	0.00280886	0.152401
k__Bacteria;p__Tenericutes	0.000624166	0.000464644	0.00106281	0.000575599	0.000452907	9.1264e-05	0.0157055	0.000412669
k__Bacteria;p__Thermotogae	0.000230461	0.000101641	0.000566833	0.00030409	0.000204252	2.02809e-05	0	6.87782e-05
k__Bacteria;p__Verrucomicrobia	1.92051e-05	1.45201e-05	0.000141708	7.60225e-05	0.00254871	0.000121685	0.00489286	4.58521e-05
k__Eukaryota;Other	0.00230461	2.90402e-05	0.0171556	0.0764786	0.00527503	0.0714901	0.000196318	0.000160482
L3 - class level
#OTU ID	G1	G2	G3	R9	G8	G6	G25	G26
Unclassified;Other;Other	0.000288077	1.45201e-05	0.00331243	0.0330481	0.00404952	0.000182528	1.51014e-05	0.000298039
k__Archaea;p__Euryarchaeota;c__Halobacteria	9.60255e-06	0	1.77135e-05	3.25811e-05	0	0	0	0
k__Archaea;p__Euryarchaeota;c__Methanobacteria	0.000345692	0.00402207	0.0135774	0.00124894	0.00831217	0.0180399	0.00356393	0.0074395
k__Archaea;p__Euryarchaeota;c__Methanomicrobia	0.000316884	0.000842166	0.0017005	0.000336671	0.00484876	0.00272778	0.00993673	0.0084941
k__Archaea;p__Euryarchaeota;c__Thermoplasmata	3.84102e-05	0.000726006	0.000203706	0	0.000159849	0.000172388	0.00220481	0.000435595
k__Bacteria;Other;Other	0.000307282	7.26006e-05	0.000513693	6.51621e-05	0.000568353	0.000253511	0	6.87782e-05
k__Bacteria;p__Acidobacteria;c__Acidobacteria	5.76153e-05	0.000246842	0.00134623	0.000412694	0.00860523	0.00334635	0	0.000641929
k__Bacteria;p__Acidobacteria;c__Holophagae	8.6423e-05	0	7.97109e-05	0	0	0	0	0
k__Bacteria;p__Actinobacteria;c__Acidimicrobiia	1.92051e-05	5.80804e-05	0.000407411	3.25811e-05	0	2.02809e-05	0	0
k__Bacteria;p__Actinobacteria;c__Actinobacteria	0.00508935	0.0347757	0.0300864	0.0151176	0.0353889	0.0483091	0.398798	0.0484657
k__Bacteria;p__Actinobacteria;c__Coriobacteriia	0.000115231	8.71207e-05	9.74245e-05	0.000173766	0.000115447	5.07022e-05	1.51014e-05	0.000103167
k__Bacteria;p__Actinobacteria;c__OPB41	3.84102e-05	0	7.97109e-05	8.68829e-05	0.000159849	0.000192668	0	0
k__Bacteria;p__Armatimonadetes;c__	0	0	0	5.43018e-05	2.66416e-05	2.02809e-05	0	0
k__Bacteria;p__Atribacteria;c__	7.68204e-05	0.000101641	0.00030113	4.34414e-05	0.00102126	0.000801095	0	0.000149019
k__Bacteria;p__Atribacteria;c__Atribacteria Incertae Sedis	0.000134436	0.000392043	0.00662486	0.000217207	0.000399623	0.00440095	7.5507e-05	0.00278552
k__Bacteria;p__Bacteroidetes;Other	0.000268871	0	0.000106281	0.000141185	2.66416e-05	2.02809e-05	0	4.58521e-05
k__Bacteria;p__Bacteroidetes;c__Bacteroidia	0.313725	0.286859	0.194326	0.0401833	0.0671989	0.053866	0.0629729	0.0940885
k__Bacteria;p__Bacteroidetes;c__Cytophagia	0	0	4.42838e-05	9.77432e-05	1.7761e-05	0.000131826	0.00143463	2.29261e-05
k__Bacteria;p__Bacteroidetes;c__Flavobacteriia	0.0116191	0.00829098	0.00384384	0.00696149	0.00725539	0.0022309	0.00335251	0.0045279
k__Bacteria;p__Bacteroidetes;c__Sphingobacteriia	0.00332248	0.00368811	0.00531406	0.00333413	0.0047866	0.00879177	0.0304444	0.00396621
k__Bacteria;p__Candidate division SR1;c__	0.000172846	0.000304922	0.000194849	4.34414e-05	0.00017761	8.11236e-05	0.00955919	0.000103167
k__Bacteria;p__Chlorobi;c__Chlorobia	0	0	9.74245e-05	3.25811e-05	0	0	0	0
k__Bacteria;p__Chlorobi;c__Ignavibacteria	1.92051e-05	1.45201e-05	0	1.08604e-05	0	0.000273792	0	2.29261e-05
k__Bacteria;p__Chloroflexi;Other	0.000124833	8.71207e-05	0.00170936	5.43018e-05	0.000222013	0.00315368	0.000241622	0.000149019
k__Bacteria;p__Chloroflexi;c__Anaerolineae	0.00103708	0.0236823	0.0243295	0.0207216	0.00611868	0.0468691	0.00268805	0.0405906
k__Bacteria;p__Chloroflexi;c__Ardenticatenia	0	0	8.85677e-05	6.51621e-05	0.000213133	5.07022e-05	0	0
k__Bacteria;p__Chloroflexi;c__TK10	0	1.45201e-05	0.000106281	0	0	1.01404e-05	0	0
k__Bacteria;p__Chloroflexi;c__WCHB1-50	3.84102e-05	0.000116161	5.31406e-05	1.08604e-05	0.000444026	0.00022309	0	2.29261e-05
k__Bacteria;p__Cloacimonetes;Other	3.84102e-05	5.80804e-05	1.77135e-05	2.17207e-05	3.55221e-05	0	0	1.1463e-05
k__Bacteria;p__Cloacimonetes;c__W27	0.000268871	1.45201e-05	0.000168279	0.000249788	6.21637e-05	3.04213e-05	0.00839638	6.87782e-05
k__Bacteria;p__Cloacimonetes;c__W5	0.0202902	0.0144039	0.0127892	0.00470253	0.0047422	0.0278558	0.00117791	0.00839094
k__Bacteria;p__Cyanobacteria;c__Chloroplast	1.92051e-05	2.90402e-05	0.00210791	0.000781946	0.000195371	1.01404e-05	1.51014e-05	0.00011463
k__Bacteria;p__Cyanobacteria;c__Cyanobacteria	0	0	0.000354271	0	0	0	0	0
k__Bacteria;p__Cyanobacteria;c__Melainabacteria	8.6423e-05	1.45201e-05	1.77135e-05	2.17207e-05	8.88052e-06	2.02809e-05	0.000256724	0
k__Bacteria;p__Deinococcus-Thermus;c__Deinococci	2.88077e-05	0	0.000256846	0.000119464	8.88052e-05	1.01404e-05	1.51014e-05	1.1463e-05
k__Bacteria;p__Elusimicrobia;c__Elusimicrobia	5.76153e-05	1.45201e-05	0	0	0	0	0	0
k__Bacteria;p__Fibrobacteres;c__Fibrobacteria	0	1.45201e-05	0	1.08604e-05	1.7761e-05	6.08427e-05	0	1.1463e-05
k__Bacteria;p__Firmicutes;Other	7.68204e-05	1.45201e-05	6.19974e-05	5.43018e-05	6.21637e-05	9.1264e-05	0	2.29261e-05
k__Bacteria;p__Firmicutes;c__Bacilli	0.00743237	0.0276608	0.0123463	0.0113382	0.0176989	0.0271865	0.0156149	0.0119674
k__Bacteria;p__Firmicutes;c__Clostridia	0.495386	0.456585	0.533355	0.710908	0.12026	0.456857	0.117625	0.534177
k__Bacteria;p__Firmicutes;c__Erysipelotrichia	0.00056655	0.000203282	0.000354271	0.000456135	0.000257535	0.000172388	0.00388106	0.000275113
k__Bacteria;p__Firmicutes;c__Negativicutes	0.00400426	0.00380427	0.00458781	0.0037794	0.00846314	0.00285961	0.00160075	0.00467691
k__Bacteria;p__Firmicutes;c__OPB54	0.0033801	0.00246842	0.00277217	0.00154217	0.00139424	0.0010039	0.00667482	0.00169653
k__Bacteria;p__Fusobacteria;c__Fusobacteriia	0.00133475	0.000493684	0.00060226	0.000955711	0.00105678	0.000395477	0.000634259	0.00103167
k__Bacteria;p__Gemmatimonadetes;c__Gemmatimonadetes	1.92051e-05	0	2.65703e-05	0	5.32831e-05	0.000141966	0.000528549	1.1463e-05
k__Bacteria;p__Lentisphaerae;c__BS5	1.92051e-05	2.90402e-05	1.77135e-05	1.08604e-05	7.10442e-05	7.09831e-05	0.00152524	0
k__Bacteria;p__Nitrospirae;c__Nitrospira	6.72179e-05	0	3.54271e-05	0	0	0	1.51014e-05	2.29261e-05
k__Bacteria;p__Parcubacteria;c__	9.60255e-06	4.35603e-05	0.000150565	3.25811e-05	3.55221e-05	0	0	3.43891e-05
k__Bacteria;p__Planctomycetes;c__Phycisphaerae	0	1.45201e-05	0.00027456	4.34414e-05	0.00447578	0.000314354	3.02028e-05	4.58521e-05
k__Bacteria;p__Planctomycetes;c__Planctomycetacia	0	0	1.77135e-05	0	0	0.000131826	0	1.1463e-05
k__Bacteria;p__Proteobacteria;c__Alphaproteobacteria	0.00750919	0.0310004	0.0169696	0.0159647	0.0329023	0.0475283	0.212915	0.022479
k__Bacteria;p__Proteobacteria;c__Betaproteobacteria	0.00571352	0.0102512	0.0146048	0.00456135	0.0471644	0.0120468	0.0545312	0.0223758
k__Bacteria;p__Proteobacteria;c__Deltaproteobacteria	3.84102e-05	2.90402e-05	0.000699685	0.000173766	0.00116335	0.000588146	0.000936287	8.02412e-05
k__Bacteria;p__Proteobacteria;c__Epsilonproteobacteria	0.000163243	0.000232322	0.000309987	0.000130324	0.000275296	9.1264e-05	1.51014e-05	0.00037828
k__Bacteria;p__Proteobacteria;c__Gammaproteobacteria	0.020319	0.0162916	0.00914018	0.0220682	0.0144752	0.0218729	0.0227578	0.0258491
k__Bacteria;p__Saccharibacteria;c__	0.000393705	0.000435603	0.000318844	0.000325811	0.000523951	0.000354916	0.00151014	0.000504373
k__Bacteria;p__Saccharibacteria;c__Unknown Class	1.92051e-05	8.71207e-05	4.42838e-05	6.51621e-05	0.000106566	4.05618e-05	6.04056e-05	0.000126093
k__Bacteria;p__Spirochaetae;c__Spirochaetes	0.000163243	0.000522724	0.000265703	0.000108604	0.000115447	4.05618e-05	0.000377535	0.00011463
k__Bacteria;p__Synergistetes;c__Synergistia	0.0921653	0.0702773	0.0798438	0.0216121	0.585697	0.13428	0.00280886	0.152401
k__Bacteria;p__Tenericutes;c__Mollicutes	0.000624166	0.000464644	0.00106281	0.000575599	0.000452907	9.1264e-05	0.0157055	0.000412669
k__Bacteria;p__Thermotogae;c__Thermotogae	0.000230461	0.000101641	0.000566833	0.00030409	0.000204252	2.02809e-05	0	6.87782e-05
k__Bacteria;p__Verrucomicrobia;c__OPB35 soil group	0	1.45201e-05	8.85677e-05	4.34414e-05	0.00253095	9.1264e-05	0.00489286	2.29261e-05
k__Bacteria;p__Verrucomicrobia;c__Opitutae	1.92051e-05	0	5.31406e-05	3.25811e-05	8.88052e-06	1.01404e-05	0	0
k__Bacteria;p__Verrucomicrobia;c__Verrucomicrobiae	0	0	0	0	8.88052e-06	2.02809e-05	0	2.29261e-05
k__Eukaryota;Other;Other	0.00230461	2.90402e-05	0.0171556	0.0764786	0.00527503	0.0714901	0.000196318	0.000160482
L4 - order level
#OTU ID	G1	G2	G3	R9	G8	G6	G25	G26
Unclassified;Other;Other;Other	0.000288077	1.45201e-05	0.00331243	0.0330481	0.00404952	0.000182528	1.51014e-05	0.000298039
k__Archaea;p__Euryarchaeota;c__Halobacteria;o__Halobacteriales	9.60255e-06	0	1.77135e-05	3.25811e-05	0	0	0	0
k__Archaea;p__Euryarchaeota;c__Methanobacteria;o__Methanobacteriales	0.000345692	0.00402207	0.0135774	0.00124894	0.00831217	0.0180399	0.00356393	0.0074395
k__Archaea;p__Euryarchaeota;c__Methanomicrobia;o__Methanomicrobiales	0.000307282	0.000842166	0.00169164	0.000336671	0.004831	0.00272778	0.00712786	0.00848264
k__Archaea;p__Euryarchaeota;c__Methanomicrobia;o__Methanosarcinales	9.60255e-06	0	8.85677e-06	0	1.7761e-05	0	0.00280886	1.1463e-05
k__Archaea;p__Euryarchaeota;c__Thermoplasmata;o__Thermoplasmatales	3.84102e-05	0.000726006	0.000203706	0	0.000159849	0.000172388	0.00220481	0.000435595
k__Bacteria;Other;Other;Other	0.000307282	7.26006e-05	0.000513693	6.51621e-05	0.000568353	0.000253511	0	6.87782e-05
k__Bacteria;p__Acidobacteria;c__Acidobacteria;o__Acidobacteriales	9.60255e-06	0	4.42838e-05	1.08604e-05	0	0	0	1.1463e-05
k__Bacteria;p__Acidobacteria;c__Acidobacteria;o__Subgroup 3	4.80128e-05	0.000246842	0.00123109	0.000401833	0.00859634	0.00334635	0	0.000630466
k__Bacteria;p__Acidobacteria;c__Acidobacteria;o__Subgroup 6	0	0	7.08541e-05	0	8.88052e-06	0	0	0
k__Bacteria;p__Acidobacteria;c__Holophagae;o__Subgroup 10	8.6423e-05	0	7.97109e-05	0	0	0	0	0
k__Bacteria;p__Actinobacteria;c__Acidimicrobiia;o__Acidimicrobiales	1.92051e-05	5.80804e-05	0.000407411	3.25811e-05	0	2.02809e-05	0	0
k__Bacteria;p__Actinobacteria;c__Actinobacteria;o__Actinomycetales	0.000288077	0.000406563	0.000256846	0.000152045	0.000213133	0.000212949	0.000166115	0.000424132
k__Bacteria;p__Actinobacteria;c__Actinobacteria;o__Bifidobacteriales	1.92051e-05	5.80804e-05	8.85677e-06	2.17207e-05	2.66416e-05	0	0.00348842	2.29261e-05
k__Bacteria;p__Actinobacteria;c__Actinobacteria;o__Corynebacteriales	0.00278474	0.0303616	0.0244713	0.013532	0.0279825	0.0462303	0.374062	0.0424132
k__Bacteria;p__Actinobacteria;c__Actinobacteria;o__Micrococcales	0.00193972	0.00364455	0.00509264	0.00132496	0.00697121	0.00174416	0.0173515	0.00533031
k__Bacteria;p__Actinobacteria;c__Actinobacteria;o__PeM15	0	0	7.97109e-05	0	0	0	0	0
k__Bacteria;p__Actinobacteria;c__Actinobacteria;o__Propionibacteriales	5.76153e-05	0.000304922	0.000177135	8.68829e-05	0.000195371	0.000121685	0.00373005	0.000275113
k__Bacteria;p__Actinobacteria;c__Coriobacteriia;o__Coriobacteriales	0.000115231	8.71207e-05	9.74245e-05	0.000173766	0.000115447	5.07022e-05	1.51014e-05	0.000103167
k__Bacteria;p__Actinobacteria;c__OPB41;o__	3.84102e-05	0	7.97109e-05	8.68829e-05	0.000159849	0.000192668	0	0
k__Bacteria;p__Armatimonadetes;c__;o__	0	0	0	5.43018e-05	2.66416e-05	2.02809e-05	0	0
k__Bacteria;p__Atribacteria;c__;o__	7.68204e-05	0.000101641	0.00030113	4.34414e-05	0.00102126	0.000801095	0	0.000149019
k__Bacteria;p__Atribacteria;c__Atribacteria Incertae Sedis;o__Unknown Order	0.000134436	0.000392043	0.00662486	0.000217207	0.000399623	0.00440095	7.5507e-05	0.00278552
k__Bacteria;p__Bacteroidetes;Other;Other	0.000268871	0	0.000106281	0.000141185	2.66416e-05	2.02809e-05	0	4.58521e-05
k__Bacteria;p__Bacteroidetes;c__Bacteroidia;o__Bacteroidales	0.313581	0.286758	0.194194	0.0401399	0.0670657	0.0533894	0.0629578	0.093309
k__Bacteria;p__Bacteroidetes;c__Bacteroidia;o__Bacteroidia Incertae Sedis	0.000144038	0.000101641	0.000132852	4.34414e-05	0.000133208	0.000476601	1.51014e-05	0.000779486
k__Bacteria;p__Bacteroidetes;c__Cytophagia;o__Cytophagales	0	0	4.42838e-05	9.77432e-05	1.7761e-05	0.000131826	0.00143463	2.29261e-05
k__Bacteria;p__Bacteroidetes;c__Flavobacteriia;o__Flavobacteriales	0.0116191	0.00829098	0.00384384	0.00696149	0.00725539	0.0022309	0.00335251	0.0045279
k__Bacteria;p__Bacteroidetes;c__Sphingobacteriia;o__Sphingobacteriales	0.00332248	0.00368811	0.00531406	0.00333413	0.0047866	0.00879177	0.0304444	0.00396621
k__Bacteria;p__Candidate division SR1;c__;o__	0.000172846	0.000304922	0.000194849	4.34414e-05	0.00017761	8.11236e-05	0.00955919	0.000103167
k__Bacteria;p__Chlorobi;c__Chlorobia;o__Chlorobiales	0	0	9.74245e-05	3.25811e-05	0	0	0	0
k__Bacteria;p__Chlorobi;c__Ignavibacteria;o__Ignavibacteriales	1.92051e-05	1.45201e-05	0	1.08604e-05	0	0.000273792	0	2.29261e-05
k__Bacteria;p__Chloroflexi;Other;Other	0.000124833	8.71207e-05	0.00170936	5.43018e-05	0.000222013	0.00315368	0.000241622	0.000149019
k__Bacteria;p__Chloroflexi;c__Anaerolineae;o__Anaerolineales	0.00103708	0.0236823	0.0243295	0.0207216	0.00611868	0.0468691	0.00268805	0.0405906
k__Bacteria;p__Chloroflexi;c__Ardenticatenia;o__419	0	0	8.85677e-05	6.51621e-05	0.000213133	5.07022e-05	0	0
k__Bacteria;p__Chloroflexi;c__TK10;o__mle1-48	0	1.45201e-05	0.000106281	0	0	1.01404e-05	0	0
k__Bacteria;p__Chloroflexi;c__WCHB1-50;o__	0	0.000101641	4.42838e-05	0	0.000444026	0.00022309	0	2.29261e-05
k__Bacteria;p__Chloroflexi;c__WCHB1-50;o__WCHB1-50	3.84102e-05	1.45201e-05	8.85677e-06	1.08604e-05	0	0	0	0
k__Bacteria;p__Cloacimonetes;Other;Other	3.84102e-05	5.80804e-05	1.77135e-05	2.17207e-05	3.55221e-05	0	0	1.1463e-05
k__Bacteria;p__Cloacimonetes;c__W27;o__	0.000268871	1.45201e-05	0.000168279	0.000249788	6.21637e-05	3.04213e-05	0.00839638	6.87782e-05
k__Bacteria;p__Cloacimonetes;c__W5;o__	0.0202902	0.0144039	0.0127892	0.00470253	0.0047422	0.0278558	7.5507e-05	0.00839094
k__Bacteria;p__Cloacimonetes;c__W5;o__Unknown Order	0	0	0	0	0	0	0.0011024	0
k__Bacteria;p__Cyanobacteria;c__Chloroplast;o__	1.92051e-05	2.90402e-05	0.00210791	0.000781946	0.000195371	1.01404e-05	1.51014e-05	0.00011463
k__Bacteria;p__Cyanobacteria;c__Cyanobacteria;o__SubsectionIV	0	0	0.000354271	0	0	0	0	0
k__Bacteria;p__Cyanobacteria;c__Melainabacteria;o__Obscuribacterales	8.6423e-05	1.45201e-05	1.77135e-05	2.17207e-05	8.88052e-06	2.02809e-05	0.000256724	0
k__Bacteria;p__Deinococcus-Thermus;c__Deinococci;o__Deinococcales	0	0	0.000106281	0	0	0	0	0
k__Bacteria;p__Deinococcus-Thermus;c__Deinococci;o__Thermales	2.88077e-05	0	0.000150565	0.000119464	8.88052e-05	1.01404e-05	1.51014e-05	1.1463e-05
k__Bacteria;p__Elusimicrobia;c__Elusimicrobia;o__MVP-88	5.76153e-05	1.45201e-05	0	0	0	0	0	0
k__Bacteria;p__Fibrobacteres;c__Fibrobacteria;o__Fibrobacterales	0	1.45201e-05	0	1.08604e-05	1.7761e-05	6.08427e-05	0	1.1463e-05
k__Bacteria;p__Firmicutes;Other;Other	7.68204e-05	1.45201e-05	6.19974e-05	5.43018e-05	6.21637e-05	9.1264e-05	0	2.29261e-05
k__Bacteria;p__Firmicutes;c__Bacilli;o__Bacillales	0.001498	0.0022361	0.00309987	0.00354048	0.00443138	0.0027075	0.0107673	0.0040006
k__Bacteria;p__Firmicutes;c__Bacilli;o__Lactobacillales	0.00593438	0.0254247	0.00924647	0.00779774	0.0132675	0.024479	0.00484755	0.0079668
k__Bacteria;p__Firmicutes;c__Clostridia;Other	9.60255e-05	0.000159721	0.000947674	0.000271509	0.000159849	1.01404e-05	0.00208399	0.000194871
k__Bacteria;p__Firmicutes;c__Clostridia;o__Clostridiales	0.0195604	0.118295	0.210977	0.681846	0.0409836	0.401622	0.106238	0.400083
k__Bacteria;p__Firmicutes;c__Clostridia;o__D8A-2	0.471389	0.333353	0.305213	0.0278894	0.0779887	0.0536531	0.00306559	0.133143
k__Bacteria;p__Firmicutes;c__Clostridia;o__Halanaerobiales	1.92051e-05	1.45201e-05	0	1.08604e-05	2.66416e-05	0	1.51014e-05	2.29261e-05
k__Bacteria;p__Firmicutes;c__Clostridia;o__Thermoanaerobacterales	0.00432115	0.0047626	0.0162167	0.000890549	0.00110118	0.00157177	0.00622178	0.000733634
k__Bacteria;p__Firmicutes;c__Erysipelotrichia;o__Erysipelotrichales	0.00056655	0.000203282	0.000354271	0.000456135	0.000257535	0.000172388	0.00388106	0.000275113
k__Bacteria;p__Firmicutes;c__Negativicutes;o__Selenomonadales	0.00400426	0.00380427	0.00458781	0.0037794	0.00846314	0.00285961	0.00160075	0.00467691
k__Bacteria;p__Firmicutes;c__OPB54;o__	0.000556948	0.000667925	0.00119566	6.51621e-05	0.000186491	0.000141966	0.000634259	0.000183408
k__Bacteria;p__Firmicutes;c__OPB54;o__Hydrogenisporales	0.00282315	0.00180049	0.0015765	0.00147701	0.00120775	0.000861938	0.00604056	0.00151312
k__Bacteria;p__Fusobacteria;c__Fusobacteriia;o__Fusobacteriales	0.00133475	0.000493684	0.00060226	0.000955711	0.00105678	0.000395477	0.000634259	0.00103167
k__Bacteria;p__Gemmatimonadetes;c__Gemmatimonadetes;o__AT425-EubC11 terrestrial group	0	0	0	0	5.32831e-05	0	0	0
k__Bacteria;p__Gemmatimonadetes;c__Gemmatimonadetes;o__Gemmatimonadales	1.92051e-05	0	2.65703e-05	0	0	0	0	0
k__Bacteria;p__Gemmatimonadetes;c__Gemmatimonadetes;o__S0134 terrestrial group	0	0	0	0	0	0.000141966	0.000528549	1.1463e-05
k__Bacteria;p__Lentisphaerae;c__BS5;o__BS5	1.92051e-05	2.90402e-05	1.77135e-05	1.08604e-05	7.10442e-05	7.09831e-05	0.00152524	0
k__Bacteria;p__Nitrospirae;c__Nitrospira;o__Nitrospirales	6.72179e-05	0	3.54271e-05	0	0	0	1.51014e-05	2.29261e-05
k__Bacteria;p__Parcubacteria;c__;o__	9.60255e-06	4.35603e-05	0.000150565	3.25811e-05	3.55221e-05	0	0	3.43891e-05
k__Bacteria;p__Planctomycetes;c__Phycisphaerae;o__Pla1 lineage	0	0	6.19974e-05	0	7.99247e-05	4.05618e-05	0	0
k__Bacteria;p__Planctomycetes;c__Phycisphaerae;o__mle1-8	0	1.45201e-05	0.000212562	4.34414e-05	0.00439586	0.000273792	3.02028e-05	4.58521e-05
k__Bacteria;p__Planctomycetes;c__Planctomycetacia;o__Planctomycetales	0	0	1.77135e-05	0	0	0.000131826	0	1.1463e-05
k__Bacteria;p__Proteobacteria;c__Alphaproteobacteria;Other	3.84102e-05	0.000638885	0	3.25811e-05	0.000222013	0	0	1.1463e-05
k__Bacteria;p__Proteobacteria;c__Alphaproteobacteria;o__Caulobacterales	0.00269832	0.014433	0.00831651	0.0047134	0.00978633	0.0249252	0.0806264	0.0079668
k__Bacteria;p__Proteobacteria;c__Alphaproteobacteria;o__Rhizobiales	0.00303441	0.0144911	0.00747511	0.00837334	0.0126459	0.0156568	0.112415	0.00980089
k__Bacteria;p__Proteobacteria;c__Alphaproteobacteria;o__Rhodobacterales	0.000105628	0.000377523	0.000425125	0.000836248	0.00732643	0.00417786	0.00718827	0.00337013
k__Bacteria;p__Proteobacteria;c__Alphaproteobacteria;o__Rhodospirillales	0	1.45201e-05	9.74245e-05	4.34414e-05	0.000266416	0.000121685	0	1.1463e-05
k__Bacteria;p__Proteobacteria;c__Alphaproteobacteria;o__Rickettsiales	0	0	0.000177135	5.43018e-05	0	0	0.00086078	0
k__Bacteria;p__Proteobacteria;c__Alphaproteobacteria;o__Sneathiellales	0	0	0	0.000108604	7.99247e-05	0	0	0
k__Bacteria;p__Proteobacteria;c__Alphaproteobacteria;o__Sphingomonadales	0.00163243	0.00104545	0.000478265	0.00180282	0.00257535	0.00264666	0.0118244	0.00131825
k__Bacteria;p__Proteobacteria;c__Betaproteobacteria;o__Burkholderiales	0.00403307	0.0083055	0.0124172	0.00348617	0.0450331	0.010323	0.0522207	0.0206793
k__Bacteria;p__Proteobacteria;c__Betaproteobacteria;o__Hydrogenophilales	0.000124833	0.000827646	0.000132852	4.34414e-05	0.000142088	0.000202809	0.000951389	4.58521e-05
k__Bacteria;p__Proteobacteria;c__Betaproteobacteria;o__Neisseriales	0.00135396	0.00104545	0.0013728	0.00101001	0.00187379	0.00149065	0.000362434	0.00150166
k__Bacteria;p__Proteobacteria;c__Betaproteobacteria;o__Rhodocyclales	0.000172846	5.80804e-05	0.000407411	0	0.000115447	2.02809e-05	0.000996693	0.000137556
k__Bacteria;p__Proteobacteria;c__Betaproteobacteria;o__SC-I-84	2.88077e-05	1.45201e-05	0.00027456	2.17207e-05	0	1.01404e-05	0	1.1463e-05
k__Bacteria;p__Proteobacteria;c__Deltaproteobacteria;o__Bdellovibrionales	0	1.45201e-05	0.000177135	9.77432e-05	0.000781486	0.000304213	0	1.1463e-05
k__Bacteria;p__Proteobacteria;c__Deltaproteobacteria;o__Desulfobacterales	0	0	0.000185992	0	0	0.000243371	0	0
k__Bacteria;p__Proteobacteria;c__Deltaproteobacteria;o__Desulfovibrionales	0	0	0	0	8.88052e-06	1.01404e-05	0	3.43891e-05
k__Bacteria;p__Proteobacteria;c__Deltaproteobacteria;o__GR-WP33-30	1.92051e-05	0	0.000230276	1.08604e-05	0	1.01404e-05	0	1.1463e-05
k__Bacteria;p__Proteobacteria;c__Deltaproteobacteria;o__Myxococcales	1.92051e-05	1.45201e-05	0.000106281	6.51621e-05	0.000372982	2.02809e-05	0.000936287	2.29261e-05
k__Bacteria;p__Proteobacteria;c__Epsilonproteobacteria;o__Campylobacterales	0.000163243	0.000232322	0.000309987	0.000130324	0.000275296	9.1264e-05	1.51014e-05	0.00037828
k__Bacteria;p__Proteobacteria;c__Gammaproteobacteria;Other	8.6423e-05	1.45201e-05	8.85677e-06	6.51621e-05	0.000222013	0.000253511	0	2.29261e-05
k__Bacteria;p__Proteobacteria;c__Gammaproteobacteria;o__Aeromonadales	0	0	0	0	0	0	0	0.00011463
k__Bacteria;p__Proteobacteria;c__Gammaproteobacteria;o__Cardiobacteriales	9.60255e-06	0	0	2.17207e-05	8.88052e-06	1.01404e-05	3.02028e-05	0
k__Bacteria;p__Proteobacteria;c__Gammaproteobacteria;o__Cellvibrionales	4.80128e-05	0	8.85677e-06	0	0	0	0	0
k__Bacteria;p__Proteobacteria;c__Gammaproteobacteria;o__Enterobacteriales	0.0132419	0.00877015	0.00296702	0.011121	0.00344564	0.011844	0.000906084	0.00166214
k__Bacteria;p__Proteobacteria;c__Gammaproteobacteria;o__Methylococcales	6.72179e-05	0	0	0	0	0	0	0
k__Bacteria;p__Proteobacteria;c__Gammaproteobacteria;o__NKB5	6.72179e-05	0	0	0	0	0	0	0
k__Bacteria;p__Proteobacteria;c__Gammaproteobacteria;o__Pasteurellales	0.00356255	0.00294758	0.00201049	0.00238928	0.00458235	0.0013284	0.00199339	0.00393182
k__Bacteria;p__Proteobacteria;c__Gammaproteobacteria;o__Pseudomonadales	0.00174766	0.00206186	0.00269246	0.00250874	0.00356997	0.00401562	0.0131835	0.0179167
k__Bacteria;p__Proteobacteria;c__Gammaproteobacteria;o__Xanthomonadales	0.0014884	0.00249746	0.00145251	0.00596234	0.0026464	0.00442123	0.00664462	0.0022009
k__Bacteria;p__Saccharibacteria;c__;o__	0.000393705	0.000435603	0.000318844	0.000325811	0.000523951	0.000354916	0.00151014	0.000504373
k__Bacteria;p__Saccharibacteria;c__Unknown Class;o__Unknown Order	1.92051e-05	8.71207e-05	4.42838e-05	6.51621e-05	0.000106566	4.05618e-05	6.04056e-05	0.000126093
k__Bacteria;p__Spirochaetae;c__Spirochaetes;o__Spirochaetales	0.000163243	0.000522724	0.000265703	0.000108604	0.000115447	4.05618e-05	0.000377535	0.00011463
k__Bacteria;p__Synergistetes;c__Synergistia;o__Synergistales	0.0921653	0.0702773	0.0798438	0.0216121	0.585697	0.13428	0.00280886	0.152401
k__Bacteria;p__Tenericutes;c__Mollicutes;o__Acholeplasmatales	0.000316884	0.000363003	0.000867963	0.000206347	0.000257535	6.08427e-05	0.00616137	0.000252187
k__Bacteria;p__Tenericutes;c__Mollicutes;o__Mollicutes RF9	0.000259269	2.90402e-05	0.000185992	8.68829e-05	6.21637e-05	2.02809e-05	0.00379045	0.000137556
k__Bacteria;p__Tenericutes;c__Mollicutes;o__NB1-n	4.80128e-05	7.26006e-05	8.85677e-06	0.000282369	0.000133208	1.01404e-05	0.00575364	2.29261e-05
k__Bacteria;p__Thermotogae;c__Thermotogae;o__Thermotogales	0.000230461	0.000101641	0.000566833	0.00030409	0.000204252	2.02809e-05	0	6.87782e-05
k__Bacteria;p__Verrucomicrobia;c__OPB35 soil group;o__	0	1.45201e-05	8.85677e-05	4.34414e-05	0.00253095	9.1264e-05	0.00489286	2.29261e-05
k__Bacteria;p__Verrucomicrobia;c__Opitutae;o__Puniceicoccales	1.92051e-05	0	5.31406e-05	3.25811e-05	8.88052e-06	1.01404e-05	0	0
k__Bacteria;p__Verrucomicrobia;c__Verrucomicrobiae;o__Verrucomicrobiales	0	0	0	0	8.88052e-06	2.02809e-05	0	2.29261e-05
k__Eukaryota;Other;Other;Other	0.00230461	2.90402e-05	0.0171556	0.0764786	0.00527503	0.0714901	0.000196318	0.000160482
L5 - family level
#OTU ID	G1	G2	G3	R9	G8	G6	G25	G26
Unclassified;Other;Other;Other;Other	0.000288077	1.45201e-05	0.00331243	0.0330481	0.00404952	0.000182528	1.51014e-05	0.000298039
k__Archaea;p__Euryarchaeota;c__Halobacteria;o__Halobacteriales;f__Halobacteriaceae	9.60255e-06	0	1.77135e-05	3.25811e-05	0	0	0	0
k__Archaea;p__Euryarchaeota;c__Methanobacteria;o__Methanobacteriales;f__Methanobacteriaceae	0.000345692	0.00402207	0.0135774	0.00124894	0.00831217	0.0180399	0.00356393	0.0074395
k__Archaea;p__Euryarchaeota;c__Methanomicrobia;o__Methanomicrobiales;f__Methanomicrobiaceae	0.000307282	0.000842166	0.00169164	0.000336671	0.004831	0.00272778	0.00712786	0.00848264
k__Archaea;p__Euryarchaeota;c__Methanomicrobia;o__Methanosarcinales;f__Methanosarcinaceae	9.60255e-06	0	8.85677e-06	0	1.7761e-05	0	0.00280886	1.1463e-05
k__Archaea;p__Euryarchaeota;c__Thermoplasmata;o__Thermoplasmatales;f__Thermoplasmatales Incertae Sedis	3.84102e-05	0.000726006	0.000203706	0	0.000159849	0.000172388	0.00220481	0.000435595
k__Bacteria;Other;Other;Other;Other	0.000307282	7.26006e-05	0.000513693	6.51621e-05	0.000568353	0.000253511	0	6.87782e-05
k__Bacteria;p__Acidobacteria;c__Acidobacteria;o__Acidobacteriales;f__Acidobacteriaceae (Subgroup 1)	9.60255e-06	0	4.42838e-05	1.08604e-05	0	0	0	1.1463e-05
k__Bacteria;p__Acidobacteria;c__Acidobacteria;o__Subgroup 3;f__Unknown Family	4.80128e-05	0.000246842	0.00123109	0.000401833	0.00859634	0.00334635	0	0.000630466
k__Bacteria;p__Acidobacteria;c__Acidobacteria;o__Subgroup 6;f__	0	0	7.08541e-05	0	8.88052e-06	0	0	0
k__Bacteria;p__Acidobacteria;c__Holophagae;o__Subgroup 10;f__ABS-19	8.6423e-05	0	7.97109e-05	0	0	0	0	0
k__Bacteria;p__Actinobacteria;c__Acidimicrobiia;o__Acidimicrobiales;f__Acidimicrobiaceae	9.60255e-06	1.45201e-05	0.000150565	1.08604e-05	0	1.01404e-05	0	0
k__Bacteria;p__Actinobacteria;c__Acidimicrobiia;o__Acidimicrobiales;f__Iamiaceae	0	1.45201e-05	8.85677e-05	0	0	0	0	0
k__Bacteria;p__Actinobacteria;c__Acidimicrobiia;o__Acidimicrobiales;f__Microthricaceae	9.60255e-06	2.90402e-05	0.000168279	2.17207e-05	0	1.01404e-05	0	0
k__Bacteria;p__Actinobacteria;c__Actinobacteria;o__Actinomycetales;f__Actinomycetaceae	0.000288077	0.000406563	0.000256846	0.000152045	0.000213133	0.000212949	0.000166115	0.000424132
k__Bacteria;p__Actinobacteria;c__Actinobacteria;o__Bifidobacteriales;f__Bifidobacteriaceae	1.92051e-05	5.80804e-05	8.85677e-06	2.17207e-05	2.66416e-05	0	0.00348842	2.29261e-05
k__Bacteria;p__Actinobacteria;c__Actinobacteria;o__Corynebacteriales;f__Corynebacteriaceae	9.60255e-05	0.000130681	0.000265703	4.34414e-05	0.000426265	0.000740252	0.00262764	9.17042e-05
k__Bacteria;p__Actinobacteria;c__Actinobacteria;o__Corynebacteriales;f__Dietziaceae	0	0	8.85677e-06	0	0	0	0.0010722	1.1463e-05
k__Bacteria;p__Actinobacteria;c__Actinobacteria;o__Corynebacteriales;f__Mycobacteriaceae	0	0	8.85677e-06	5.43018e-05	2.66416e-05	0	0	0
k__Bacteria;p__Actinobacteria;c__Actinobacteria;o__Corynebacteriales;f__Nocardiaceae	0.00268871	0.0302309	0.0241878	0.0134343	0.0275296	0.04549	0.370362	0.04231
k__Bacteria;p__Actinobacteria;c__Actinobacteria;o__Micrococcales;Other	0	0	2.65703e-05	0	0.000790366	0	0	0
k__Bacteria;p__Actinobacteria;c__Actinobacteria;o__Micrococcales;f__Bogoriellaceae	0	0	0	0	0	0	0	0.000126093
k__Bacteria;p__Actinobacteria;c__Actinobacteria;o__Micrococcales;f__Brevibacteriaceae	1.92051e-05	1.45201e-05	0.000106281	2.17207e-05	0.000124327	0.000162247	0.00276356	0.000103167
k__Bacteria;p__Actinobacteria;c__Actinobacteria;o__Micrococcales;f__Cellulomonadaceae	0	0	2.65703e-05	0	0	3.04213e-05	0	0
k__Bacteria;p__Actinobacteria;c__Actinobacteria;o__Micrococcales;f__Dermabacteraceae	0	1.45201e-05	8.85677e-06	0	0	0.000415758	0.0021142	1.1463e-05
k__Bacteria;p__Actinobacteria;c__Actinobacteria;o__Micrococcales;f__Intrasporangiaceae	3.84102e-05	0.000508204	0.00057569	9.77432e-05	0.000461787	3.04213e-05	0.00175176	0.000126093
k__Bacteria;p__Actinobacteria;c__Actinobacteria;o__Micrococcales;f__Microbacteriaceae	1.92051e-05	0.000145201	3.54271e-05	2.17207e-05	0.000195371	0.000212949	0.00999713	0.000332428
k__Bacteria;p__Actinobacteria;c__Actinobacteria;o__Micrococcales;f__Micrococcaceae	0.00186289	0.0029621	0.00431325	0.00118378	0.00539936	0.000892359	0.000724867	0.00463106
k__Bacteria;p__Actinobacteria;c__Actinobacteria;o__PeM15;f__PeM15	0	0	7.97109e-05	0	0	0	0	0
k__Bacteria;p__Actinobacteria;c__Actinobacteria;o__Propionibacteriales;f__Nocardioidaceae	9.60255e-06	0.000261362	1.77135e-05	6.51621e-05	0	2.02809e-05	0.00154034	0.000183408
k__Bacteria;p__Actinobacteria;c__Actinobacteria;o__Propionibacteriales;f__Propionibacteriaceae	4.80128e-05	4.35603e-05	0.000159422	2.17207e-05	0.000195371	0.000101404	0.0021897	9.17042e-05
k__Bacteria;p__Actinobacteria;c__Coriobacteriia;o__Coriobacteriales;f__Coriobacteriaceae	0.000115231	8.71207e-05	9.74245e-05	0.000173766	0.000115447	5.07022e-05	1.51014e-05	0.000103167
k__Bacteria;p__Actinobacteria;c__OPB41;o__;f__	3.84102e-05	0	7.97109e-05	8.68829e-05	0.000159849	0.000192668	0	0
k__Bacteria;p__Armatimonadetes;c__;o__;f__	0	0	0	5.43018e-05	2.66416e-05	2.02809e-05	0	0
k__Bacteria;p__Atribacteria;c__;o__;f__	7.68204e-05	0.000101641	0.00030113	4.34414e-05	0.00102126	0.000801095	0	0.000149019
k__Bacteria;p__Atribacteria;c__Atribacteria Incertae Sedis;o__Unknown Order;f__Caldatribacteriaceae	0.000134436	0.000392043	0.00662486	0.000217207	0.000399623	0.00440095	7.5507e-05	0.00278552
k__Bacteria;p__Bacteroidetes;Other;Other;Other	0.000268871	0	0.000106281	0.000141185	2.66416e-05	2.02809e-05	0	4.58521e-05
k__Bacteria;p__Bacteroidetes;c__Bacteroidia;o__Bacteroidales;f__Bacteroidaceae	0	0.000101641	1.77135e-05	0	4.44026e-05	1.01404e-05	0	2.29261e-05
k__Bacteria;p__Bacteroidetes;c__Bacteroidia;o__Bacteroidales;f__Bacteroidales RF16 group	0	0	8.85677e-06	2.17207e-05	4.44026e-05	0	0	2.29261e-05
k__Bacteria;p__Bacteroidetes;c__Bacteroidia;o__Bacteroidales;f__Bacteroidales UCG-001	8.6423e-05	0.000246842	0.000974245	3.25811e-05	0.000186491	8.11236e-05	0.0214138	0.000240724
k__Bacteria;p__Bacteroidetes;c__Bacteroidia;o__Bacteroidales;f__GZKB124	0	0	0	0.000108604	0	0	0	0
k__Bacteria;p__Bacteroidetes;c__Bacteroidia;o__Bacteroidales;f__M2PB4-65 termite group	2.88077e-05	1.45201e-05	1.77135e-05	5.43018e-05	8.88052e-06	0.000405618	0.00119301	0.000103167
k__Bacteria;p__Bacteroidetes;c__Bacteroidia;o__Bacteroidales;f__Marinilabiaceae	7.68204e-05	7.26006e-05	4.42838e-05	3.25811e-05	5.32831e-05	1.01404e-05	0	2.29261e-05
k__Bacteria;p__Bacteroidetes;c__Bacteroidia;o__Bacteroidales;f__PL-11B8 wastewater-sludge group	0	1.45201e-05	4.42838e-05	0	8.88052e-06	1.01404e-05	0	3.43891e-05
k__Bacteria;p__Bacteroidetes;c__Bacteroidia;o__Bacteroidales;f__Porphyromonadaceae	0.305899	0.280456	0.188915	0.0357089	0.0581852	0.0498099	0.0188768	0.0869127
k__Bacteria;p__Bacteroidetes;c__Bacteroidia;o__Bacteroidales;f__Prevotellaceae	0.00570391	0.00463192	0.00317958	0.00325811	0.00753956	0.00282918	0.0123227	0.00508958
k__Bacteria;p__Bacteroidetes;c__Bacteroidia;o__Bacteroidales;f__Rikenellaceae	0.00178607	0.00121969	0.000991958	0.00092313	0.000994618	0.00023323	0.00915145	0.000859727
k__Bacteria;p__Bacteroidetes;c__Bacteroidia;o__Bacteroidia Incertae Sedis;f__Draconibacteriaceae	0.000144038	0.000101641	0.000132852	4.34414e-05	0.000133208	0.000476601	1.51014e-05	0.000779486
k__Bacteria;p__Bacteroidetes;c__Cytophagia;o__Cytophagales;f__Cyclobacteriaceae	0	0	4.42838e-05	2.17207e-05	8.88052e-06	0	0	1.1463e-05
k__Bacteria;p__Bacteroidetes;c__Cytophagia;o__Cytophagales;f__Cytophagaceae	0	0	0	7.60225e-05	8.88052e-06	0.000131826	0.00143463	1.1463e-05
k__Bacteria;p__Bacteroidetes;c__Flavobacteriia;o__Flavobacteriales;f__Flavobacteriaceae	0.0116191	0.00829098	0.00384384	0.00696149	0.00725539	0.0022309	0.00335251	0.0045279
k__Bacteria;p__Bacteroidetes;c__Sphingobacteriia;o__Sphingobacteriales;Other	0	1.45201e-05	0	0.000195486	0	0.00103433	0	0
k__Bacteria;p__Bacteroidetes;c__Sphingobacteriia;o__Sphingobacteriales;f__Chitinophagaceae	0.000499333	0.00103093	0.00193078	0.00119464	0.00259311	0.00121685	0.0220178	0.00134117
k__Bacteria;p__Bacteroidetes;c__Sphingobacteriia;o__Sphingobacteriales;f__Saprospiraceae	0.000105628	0	8.85677e-06	2.17207e-05	0	0	0	0
k__Bacteria;p__Bacteroidetes;c__Sphingobacteriia;o__Sphingobacteriales;f__Sphingobacteriaceae	0.00200693	0.00119065	0.000823679	0.000879689	0.00150969	0.000618567	0.00801885	0.00118069
k__Bacteria;p__Bacteroidetes;c__Sphingobacteriia;o__Sphingobacteriales;f__WCHB1-69	0.000710589	0.00145201	0.00255075	0.00104259	0.0006838	0.00592202	0.000407738	0.00144434
k__Bacteria;p__Candidate division SR1;c__;o__;f__	0.000172846	0.000304922	0.000194849	4.34414e-05	0.00017761	8.11236e-05	0.00955919	0.000103167
k__Bacteria;p__Chlorobi;c__Chlorobia;o__Chlorobiales;f__OPB56	0	0	9.74245e-05	3.25811e-05	0	0	0	0
k__Bacteria;p__Chlorobi;c__Ignavibacteria;o__Ignavibacteriales;f__PHOS-HE36	1.92051e-05	1.45201e-05	0	1.08604e-05	0	0.000273792	0	2.29261e-05
k__Bacteria;p__Chloroflexi;Other;Other;Other	0.000124833	8.71207e-05	0.00170936	5.43018e-05	0.000222013	0.00315368	0.000241622	0.000149019
k__Bacteria;p__Chloroflexi;c__Anaerolineae;o__Anaerolineales;f__Anaerolineaceae	0.00103708	0.0236823	0.0243295	0.0207216	0.00611868	0.0468691	0.00268805	0.0405906
k__Bacteria;p__Chloroflexi;c__Ardenticatenia;o__419;f__	0	0	8.85677e-05	6.51621e-05	0.000213133	5.07022e-05	0	0
k__Bacteria;p__Chloroflexi;c__TK10;o__mle1-48;f__mle1-48	0	1.45201e-05	0.000106281	0	0	1.01404e-05	0	0
k__Bacteria;p__Chloroflexi;c__WCHB1-50;o__;f__	0	0.000101641	4.42838e-05	0	0.000444026	0.00022309	0	2.29261e-05
k__Bacteria;p__Chloroflexi;c__WCHB1-50;o__WCHB1-50;f__WCHB1-50	3.84102e-05	1.45201e-05	8.85677e-06	1.08604e-05	0	0	0	0
k__Bacteria;p__Cloacimonetes;Other;Other;Other	3.84102e-05	5.80804e-05	1.77135e-05	2.17207e-05	3.55221e-05	0	0	1.1463e-05
k__Bacteria;p__Cloacimonetes;c__W27;o__;f__	0.000268871	1.45201e-05	0.000168279	0.000249788	6.21637e-05	3.04213e-05	0.00839638	6.87782e-05
k__Bacteria;p__Cloacimonetes;c__W5;o__;f__	0.0202902	0.0144039	0.0127892	0.00470253	0.0047422	0.0278558	7.5507e-05	0.00839094
k__Bacteria;p__Cloacimonetes;c__W5;o__Unknown Order;f__Unknown Family	0	0	0	0	0	0	0.0011024	0
k__Bacteria;p__Cyanobacteria;c__Chloroplast;o__;f__	1.92051e-05	2.90402e-05	0.00210791	0.000781946	0.000195371	1.01404e-05	1.51014e-05	0.00011463
k__Bacteria;p__Cyanobacteria;c__Cyanobacteria;o__SubsectionIV;f__FamilyII	0	0	0.000354271	0	0	0	0	0
k__Bacteria;p__Cyanobacteria;c__Melainabacteria;o__Obscuribacterales;Other	0	0	0	0	8.88052e-06	0	0.000256724	0
k__Bacteria;p__Cyanobacteria;c__Melainabacteria;o__Obscuribacterales;f__Obscuribacteraceae	8.6423e-05	1.45201e-05	1.77135e-05	2.17207e-05	0	2.02809e-05	0	0
k__Bacteria;p__Deinococcus-Thermus;c__Deinococci;o__Deinococcales;f__Deinococcaceae	0	0	0.000106281	0	0	0	0	0
k__Bacteria;p__Deinococcus-Thermus;c__Deinococci;o__Thermales;f__Thermaceae	2.88077e-05	0	0.000150565	0.000119464	8.88052e-05	1.01404e-05	1.51014e-05	1.1463e-05
k__Bacteria;p__Elusimicrobia;c__Elusimicrobia;o__MVP-88;f__	5.76153e-05	1.45201e-05	0	0	0	0	0	0
k__Bacteria;p__Fibrobacteres;c__Fibrobacteria;o__Fibrobacterales;f__Fibrobacteraceae	0	1.45201e-05	0	1.08604e-05	1.7761e-05	6.08427e-05	0	1.1463e-05
k__Bacteria;p__Firmicutes;Other;Other;Other	7.68204e-05	1.45201e-05	6.19974e-05	5.43018e-05	6.21637e-05	9.1264e-05	0	2.29261e-05
k__Bacteria;p__Firmicutes;c__Bacilli;o__Bacillales;f__Family X	0	0.000130681	0.000159422	0.000184626	7.99247e-05	4.05618e-05	0	1.1463e-05
k__Bacteria;p__Firmicutes;c__Bacilli;o__Bacillales;f__Family XI	0.00137316	0.00108901	0.000788252	0.0025196	0.000905813	0.00123713	0.000422839	0.000619003
k__Bacteria;p__Firmicutes;c__Bacilli;o__Bacillales;f__Paenibacillaceae	9.60255e-05	0.000537244	0.00203706	0.000792806	0.00288617	0.000395477	0.000166115	0.00237285
k__Bacteria;p__Firmicutes;c__Bacilli;o__Bacillales;f__Planococcaceae	0	0	0	0	8.88052e-06	0	0	0.000103167
k__Bacteria;p__Firmicutes;c__Bacilli;o__Bacillales;f__Staphylococcaceae	2.88077e-05	0.000479164	0.000115138	4.34414e-05	0.000550592	0.00103433	0.0101783	0.000894116
k__Bacteria;p__Firmicutes;c__Bacilli;o__Lactobacillales;Other	0.000144038	5.80804e-05	1.77135e-05	4.34414e-05	0.000106566	5.07022e-05	4.53042e-05	0.000298039
k__Bacteria;p__Firmicutes;c__Bacilli;o__Lactobacillales;f__Enterococcaceae	0.000172846	4.35603e-05	0.000239133	0.00029323	0.000257535	0.000202809	3.02028e-05	0.000183408
k__Bacteria;p__Firmicutes;c__Bacilli;o__Lactobacillales;f__Lactobacillaceae	0.000460922	0.00146653	0.000425125	0.000434414	0.000888052	0.000993764	0.000135913	0.000481447
k__Bacteria;p__Firmicutes;c__Bacilli;o__Lactobacillales;f__P5D1-392	1.92051e-05	0	5.31406e-05	1.08604e-05	8.88052e-06	4.05618e-05	0	1.1463e-05
k__Bacteria;p__Firmicutes;c__Bacilli;o__Lactobacillales;f__Streptococcaceae	0.00513736	0.0238565	0.00851135	0.00701579	0.0120065	0.0231912	0.00463613	0.00699245
k__Bacteria;p__Firmicutes;c__Clostridia;Other;Other	9.60255e-05	0.000159721	0.000947674	0.000271509	0.000159849	1.01404e-05	0.00208399	0.000194871
k__Bacteria;p__Firmicutes;c__Clostridia;o__Clostridiales;Other	8.6423e-05	0.000159721	6.19974e-05	8.68829e-05	0.000230894	7.09831e-05	0.00566303	0.000103167
k__Bacteria;p__Firmicutes;c__Clostridia;o__Clostridiales;f__Caldicoprobacteraceae	0.000336089	0.000246842	0.000336557	0.000152045	0.00016873	0.000365056	3.02028e-05	0.000160482
k__Bacteria;p__Firmicutes;c__Clostridia;o__Clostridiales;f__Christensenellaceae	0.000134436	0.000275882	0.000442838	0.000238928	0.00107454	0.0009025	0.00184237	0.000275113
k__Bacteria;p__Firmicutes;c__Clostridia;o__Clostridiales;f__Clostridiaceae 1	4.80128e-05	0.000145201	6.19974e-05	7.60225e-05	0.000239774	6.08427e-05	0.00250683	4.58521e-05
k__Bacteria;p__Firmicutes;c__Clostridia;o__Clostridiales;f__Clostridiaceae 2	0.000211256	0.000130681	0.000159422	7.60225e-05	6.21637e-05	2.02809e-05	0	4.58521e-05
k__Bacteria;p__Firmicutes;c__Clostridia;o__Clostridiales;f__Clostridiales vadinBB60 group	0.000124833	0.000145201	2.65703e-05	8.68829e-05	6.21637e-05	0.00023323	0	8.02412e-05
k__Bacteria;p__Firmicutes;c__Clostridia;o__Clostridiales;f__Eubacteriaceae	1.92051e-05	2.90402e-05	0.000177135	4.34414e-05	0.000319699	0.000111545	0	0.00026365
k__Bacteria;p__Firmicutes;c__Clostridia;o__Clostridiales;f__Family XI	0.0026407	0.0025265	0.00325043	0.0030409	0.00142976	0.0120976	0.0136366	0.0022009
k__Bacteria;p__Firmicutes;c__Clostridia;o__Clostridiales;f__Family XIII	4.80128e-05	0.000435603	0.000336557	0.000369252	0.000248655	0.00136896	7.5507e-05	0.000171945
k__Bacteria;p__Firmicutes;c__Clostridia;o__Clostridiales;f__Gracilibacteraceae	0	0	0	0	7.10442e-05	0.000131826	0	0
k__Bacteria;p__Firmicutes;c__Clostridia;o__Clostridiales;f__Lachnospiraceae	0.000508935	0.000755046	0.000673114	0.000423554	0.0010035	0.000385337	0.00699195	0.000836801
k__Bacteria;p__Firmicutes;c__Clostridia;o__Clostridiales;f__Peptococcaceae	0.00963136	0.107754	0.200057	0.673733	0.0324405	0.38123	0.0144218	0.391256
k__Bacteria;p__Firmicutes;c__Clostridia;o__Clostridiales;f__Peptostreptococcaceae	0.000220859	0.000290402	0.000177135	0.000217207	0.000408504	0.000152107	0.0141047	0.000389743
k__Bacteria;p__Firmicutes;c__Clostridia;o__Clostridiales;f__Ruminococcaceae	0.00480128	0.00441411	0.0040564	0.00282369	0.0027352	0.00272778	0.0407738	0.00320965
k__Bacteria;p__Firmicutes;c__Clostridia;o__Clostridiales;f__Syntrophomonadaceae	0.000748999	0.000987368	0.00116024	0.000477856	0.000488429	0.00176444	0.00619158	0.00104314
k__Bacteria;p__Firmicutes;c__Clostridia;o__D8A-2;f__MRE50b23	0.471389	0.333353	0.305213	0.0278894	0.0779887	0.0536531	0.00306559	0.133143
k__Bacteria;p__Firmicutes;c__Clostridia;o__Halanaerobiales;f__Halanaerobiaceae	1.92051e-05	1.45201e-05	0	1.08604e-05	2.66416e-05	0	1.51014e-05	2.29261e-05
k__Bacteria;p__Firmicutes;c__Clostridia;o__Thermoanaerobacterales;f__Family III	3.84102e-05	0	1.77135e-05	1.08604e-05	8.88052e-06	2.02809e-05	0	0
k__Bacteria;p__Firmicutes;c__Clostridia;o__Thermoanaerobacterales;f__Thermoanaerobacteraceae	0.00428274	0.0047626	0.016199	0.000879689	0.0010923	0.00155149	0.00622178	0.000733634
k__Bacteria;p__Firmicutes;c__Erysipelotrichia;o__Erysipelotrichales;f__Erysipelotrichaceae	0.00056655	0.000203282	0.000354271	0.000456135	0.000257535	0.000172388	0.00388106	0.000275113
k__Bacteria;p__Firmicutes;c__Negativicutes;o__Selenomonadales;f__Veillonellaceae	0.00400426	0.00380427	0.00452581	0.0037794	0.00846314	0.00285961	0.00160075	0.00467691
k__Bacteria;p__Firmicutes;c__Negativicutes;o__Selenomonadales;f__uncultured	0	0	6.19974e-05	0	0	0	0	0
k__Bacteria;p__Firmicutes;c__OPB54;o__;f__	0.000556948	0.000667925	0.00119566	6.51621e-05	0.000186491	0.000141966	0.000634259	0.000183408
k__Bacteria;p__Firmicutes;c__OPB54;o__Hydrogenisporales;f__Hydrogenisporaceae	4.80128e-05	1.45201e-05	4.42838e-05	3.25811e-05	0.000124327	0.000283932	0.00129872	5.73151e-05
k__Bacteria;p__Firmicutes;c__OPB54;o__Hydrogenisporales;f__MBA03	0.00277514	0.00178597	0.00153222	0.00144443	0.00108342	0.000578005	0.00474184	0.0014558
k__Bacteria;p__Fusobacteria;c__Fusobacteriia;o__Fusobacteriales;f__Fusobacteriaceae	0.00123873	0.000464644	0.000531406	0.000868829	0.00101238	0.000385337	0.000604056	0.000951431
k__Bacteria;p__Fusobacteria;c__Fusobacteriia;o__Fusobacteriales;f__Leptotrichiaceae	9.60255e-05	2.90402e-05	7.08541e-05	8.68829e-05	4.44026e-05	1.01404e-05	3.02028e-05	8.02412e-05
k__Bacteria;p__Gemmatimonadetes;c__Gemmatimonadetes;o__AT425-EubC11 terrestrial group;f__	0	0	0	0	5.32831e-05	0	0	0
k__Bacteria;p__Gemmatimonadetes;c__Gemmatimonadetes;o__Gemmatimonadales;f__Gemmatimonadaceae	1.92051e-05	0	2.65703e-05	0	0	0	0	0
k__Bacteria;p__Gemmatimonadetes;c__Gemmatimonadetes;o__S0134 terrestrial group;f__	0	0	0	0	0	0.000141966	0.000528549	1.1463e-05
k__Bacteria;p__Lentisphaerae;c__BS5;o__BS5;f__063F12	1.92051e-05	2.90402e-05	1.77135e-05	1.08604e-05	7.10442e-05	7.09831e-05	0.00152524	0
k__Bacteria;p__Nitrospirae;c__Nitrospira;o__Nitrospirales;f__Nitrospiraceae	6.72179e-05	0	3.54271e-05	0	0	0	1.51014e-05	2.29261e-05
k__Bacteria;p__Parcubacteria;c__;o__;f__	9.60255e-06	4.35603e-05	0.000150565	3.25811e-05	3.55221e-05	0	0	3.43891e-05
k__Bacteria;p__Planctomycetes;c__Phycisphaerae;o__Pla1 lineage;f__	0	0	6.19974e-05	0	7.99247e-05	4.05618e-05	0	0
k__Bacteria;p__Planctomycetes;c__Phycisphaerae;o__mle1-8;f__	0	1.45201e-05	0.000212562	4.34414e-05	0.00439586	0.000273792	3.02028e-05	4.58521e-05
k__Bacteria;p__Planctomycetes;c__Planctomycetacia;o__Planctomycetales;f__Planctomycetaceae	0	0	1.77135e-05	0	0	0.000131826	0	1.1463e-05
k__Bacteria;p__Proteobacteria;c__Alphaproteobacteria;Other;Other	3.84102e-05	0.000638885	0	3.25811e-05	0.000222013	0	0	1.1463e-05
k__Bacteria;p__Proteobacteria;c__Alphaproteobacteria;o__Caulobacterales;f__Caulobacteraceae	0.00260229	0.0143894	0.00785595	0.00451791	0.00960872	0.0248948	0.0806113	0.00793241
k__Bacteria;p__Proteobacteria;c__Alphaproteobacteria;o__Caulobacterales;f__Hyphomonadaceae	9.60255e-05	4.35603e-05	0.000460552	0.000195486	0.00017761	3.04213e-05	1.51014e-05	3.43891e-05
k__Bacteria;p__Proteobacteria;c__Alphaproteobacteria;o__Rhizobiales;Other	0	0	0.00030113	3.25811e-05	0.000639398	0.000496882	0.000830577	0.000240724
k__Bacteria;p__Proteobacteria;c__Alphaproteobacteria;o__Rhizobiales;f__Aurantimonadaceae	0	0	0	0	0.00033746	0	0	0
k__Bacteria;p__Proteobacteria;c__Alphaproteobacteria;o__Rhizobiales;f__Bradyrhizobiaceae	0.000134436	0.000188761	0.000735112	0.000532158	0.000817008	0.000943061	0.0133798	0.000550225
k__Bacteria;p__Proteobacteria;c__Alphaproteobacteria;o__Rhizobiales;f__Brucellaceae	0.00280394	0.0130391	0.0060846	0.00720042	0.00806351	0.0129899	0.0900799	0.00778339
k__Bacteria;p__Proteobacteria;c__Alphaproteobacteria;o__Rhizobiales;f__Hyphomicrobiaceae	9.60255e-06	0.000116161	0.000123995	0.00031495	0.000772605	0.000202809	0.00480225	0.000412669
k__Bacteria;p__Proteobacteria;c__Alphaproteobacteria;o__Rhizobiales;f__Methylobacteriaceae	9.60255e-06	0.000392043	0	0.000217207	7.10442e-05	2.02809e-05	0.00182727	2.29261e-05
k__Bacteria;p__Proteobacteria;c__Alphaproteobacteria;o__Rhizobiales;f__Phyllobacteriaceae	7.68204e-05	0.000755046	0.000185992	7.60225e-05	0.00194483	0.000638848	0.00149504	0.000790949
k__Bacteria;p__Proteobacteria;c__Alphaproteobacteria;o__Rhizobiales;f__Rhizobiaceae	0	0	0	0	0	0.000354916	0	0
k__Bacteria;p__Proteobacteria;c__Alphaproteobacteria;o__Rhizobiales;f__Rhizobiales Incertae Sedis	0	0	4.42838e-05	0	0	1.01404e-05	0	0
k__Bacteria;p__Proteobacteria;c__Alphaproteobacteria;o__Rhodobacterales;f__Rhodobacteraceae	0.000105628	0.000377523	0.000425125	0.000836248	0.00732643	0.00417786	0.00718827	0.00337013
k__Bacteria;p__Proteobacteria;c__Alphaproteobacteria;o__Rhodospirillales;Other	0	0	0	0	0.00017761	0	0	0
k__Bacteria;p__Proteobacteria;c__Alphaproteobacteria;o__Rhodospirillales;f__AKYH478	0	1.45201e-05	0	0	1.7761e-05	0.000121685	0	0
k__Bacteria;p__Proteobacteria;c__Alphaproteobacteria;o__Rhodospirillales;f__Acetobacteraceae	0	0	9.74245e-05	0	8.88052e-06	0	0	0
k__Bacteria;p__Proteobacteria;c__Alphaproteobacteria;o__Rhodospirillales;f__Rhodospirillales Incertae Sedis	0	0	0	4.34414e-05	6.21637e-05	0	0	1.1463e-05
k__Bacteria;p__Proteobacteria;c__Alphaproteobacteria;o__Rickettsiales;Other	0	0	0.000123995	5.43018e-05	0	0	0.00086078	0
k__Bacteria;p__Proteobacteria;c__Alphaproteobacteria;o__Rickettsiales;f__Mitochondria	0	0	5.31406e-05	0	0	0	0	0
k__Bacteria;p__Proteobacteria;c__Alphaproteobacteria;o__Sneathiellales;f__Sneathiellaceae	0	0	0	0.000108604	7.99247e-05	0	0	0
k__Bacteria;p__Proteobacteria;c__Alphaproteobacteria;o__Sphingomonadales;Other	0.00115231	0.000101641	0.000123995	0.000586459	0.00106566	0.00131826	0.00247663	0.000481447
k__Bacteria;p__Proteobacteria;c__Alphaproteobacteria;o__Sphingomonadales;f__Erythrobacteraceae	5.76153e-05	0	0	0	0	0	0	0
k__Bacteria;p__Proteobacteria;c__Alphaproteobacteria;o__Sphingomonadales;f__Sphingomonadaceae	0.000422512	0.000943807	0.000354271	0.00121636	0.00150969	0.0013284	0.00934777	0.000836801
k__Bacteria;p__Proteobacteria;c__Betaproteobacteria;o__Burkholderiales;Other	0	0	0	0	9.76857e-05	9.1264e-05	0.00182727	8.02412e-05
k__Bacteria;p__Proteobacteria;c__Betaproteobacteria;o__Burkholderiales;f__Alcaligenaceae	0.00277514	0.00551764	0.00932618	0.00234584	0.0431149	0.00771688	0.00741479	0.0187764
k__Bacteria;p__Proteobacteria;c__Betaproteobacteria;o__Burkholderiales;f__Burkholderiaceae	0.000499333	0.000421083	0.000389698	0.000217207	0.000550592	0.000486741	0.00903064	0.000653392
k__Bacteria;p__Proteobacteria;c__Betaproteobacteria;o__Burkholderiales;f__Comamonadaceae	0.000758601	0.0020909	0.00265703	0.000868829	0.0010479	0.00202809	0.014588	0.000664856
k__Bacteria;p__Proteobacteria;c__Betaproteobacteria;o__Burkholderiales;f__Oxalobacteraceae	0	0.000275882	4.42838e-05	5.43018e-05	0.000222013	0	0.01936	0.000504373
k__Bacteria;p__Proteobacteria;c__Betaproteobacteria;o__Hydrogenophilales;f__Hydrogenophilaceae	0.000124833	0.000827646	0.000132852	4.34414e-05	0.000142088	0.000202809	0.000951389	4.58521e-05
k__Bacteria;p__Proteobacteria;c__Betaproteobacteria;o__Neisseriales;f__Neisseriaceae	0.00135396	0.00104545	0.0013728	0.00101001	0.00187379	0.00149065	0.000362434	0.00150166
k__Bacteria;p__Proteobacteria;c__Betaproteobacteria;o__Rhodocyclales;f__Rhodocyclaceae	0.000172846	5.80804e-05	0.000407411	0	0.000115447	2.02809e-05	0.000996693	0.000137556
k__Bacteria;p__Proteobacteria;c__Betaproteobacteria;o__SC-I-84;f__A21b	2.88077e-05	1.45201e-05	0.00027456	2.17207e-05	0	1.01404e-05	0	1.1463e-05
k__Bacteria;p__Proteobacteria;c__Deltaproteobacteria;o__Bdellovibrionales;f__Bacteriovoracaceae	0	1.45201e-05	0.000177135	9.77432e-05	0.000781486	0.000304213	0	1.1463e-05
k__Bacteria;p__Proteobacteria;c__Deltaproteobacteria;o__Desulfobacterales;f__Desulfobulbaceae	0	0	0.000185992	0	0	0.000243371	0	0
k__Bacteria;p__Proteobacteria;c__Deltaproteobacteria;o__Desulfovibrionales;f__Desulfovibrionaceae	0	0	0	0	8.88052e-06	1.01404e-05	0	3.43891e-05
k__Bacteria;p__Proteobacteria;c__Deltaproteobacteria;o__GR-WP33-30;f__	1.92051e-05	0	0.000230276	1.08604e-05	0	1.01404e-05	0	1.1463e-05
k__Bacteria;p__Proteobacteria;c__Deltaproteobacteria;o__Myxococcales;Other	0	0	6.19974e-05	0	0	0	0	0
k__Bacteria;p__Proteobacteria;c__Deltaproteobacteria;o__Myxococcales;f__Nannocystaceae	1.92051e-05	1.45201e-05	4.42838e-05	0	0	1.01404e-05	0	0
k__Bacteria;p__Proteobacteria;c__Deltaproteobacteria;o__Myxococcales;f__Polyangiaceae	0	0	0	6.51621e-05	0.000372982	1.01404e-05	0.000936287	2.29261e-05
k__Bacteria;p__Proteobacteria;c__Epsilonproteobacteria;o__Campylobacterales;f__Campylobacteraceae	0.000163243	0.000232322	0.000309987	0.000130324	0.000275296	9.1264e-05	1.51014e-05	0.00037828
k__Bacteria;p__Proteobacteria;c__Gammaproteobacteria;Other;Other	8.6423e-05	1.45201e-05	8.85677e-06	6.51621e-05	0.000222013	0.000253511	0	2.29261e-05
k__Bacteria;p__Proteobacteria;c__Gammaproteobacteria;o__Aeromonadales;f__Aeromonadaceae	0	0	0	0	0	0	0	0.00011463
k__Bacteria;p__Proteobacteria;c__Gammaproteobacteria;o__Cardiobacteriales;f__Cardiobacteriaceae	9.60255e-06	0	0	2.17207e-05	8.88052e-06	1.01404e-05	3.02028e-05	0
k__Bacteria;p__Proteobacteria;c__Gammaproteobacteria;o__Cellvibrionales;f__Spongiibacteraceae	4.80128e-05	0	8.85677e-06	0	0	0	0	0
k__Bacteria;p__Proteobacteria;c__Gammaproteobacteria;o__Enterobacteriales;f__Enterobacteriaceae	0.0132419	0.00877015	0.00296702	0.011121	0.00344564	0.011844	0.000906084	0.00166214
k__Bacteria;p__Proteobacteria;c__Gammaproteobacteria;o__Methylococcales;f__Methylococcaceae	6.72179e-05	0	0	0	0	0	0	0
k__Bacteria;p__Proteobacteria;c__Gammaproteobacteria;o__NKB5;f__	6.72179e-05	0	0	0	0	0	0	0
k__Bacteria;p__Proteobacteria;c__Gammaproteobacteria;o__Pasteurellales;f__Pasteurellaceae	0.00356255	0.00294758	0.00201049	0.00238928	0.00458235	0.0013284	0.00199339	0.00393182
k__Bacteria;p__Proteobacteria;c__Gammaproteobacteria;o__Pseudomonadales;f__Moraxellaceae	0.00132515	0.00136489	0.0017625	0.000825387	0.000870291	0.00255539	0.00984612	0.0170914
k__Bacteria;p__Proteobacteria;c__Gammaproteobacteria;o__Pseudomonadales;f__Pseudomonadaceae	0.000422512	0.000696965	0.000929961	0.00168336	0.00269968	0.00146022	0.00333741	0.000825338
k__Bacteria;p__Proteobacteria;c__Gammaproteobacteria;o__Xanthomonadales;f__Competibacteraceae	0.000480128	0.000174241	0.000106281	0.00389887	0.00017761	0.000152107	3.02028e-05	0.00011463
k__Bacteria;p__Proteobacteria;c__Gammaproteobacteria;o__Xanthomonadales;f__Nevskiaceae	9.60255e-06	0	0	0	7.10442e-05	0	0	1.1463e-05
k__Bacteria;p__Proteobacteria;c__Gammaproteobacteria;o__Xanthomonadales;f__Xanthomonadaceae	0.000969858	0.00181501	0.00128423	0.001944	0.00228229	0.00390407	0.00656911	0.0019831
k__Bacteria;p__Proteobacteria;c__Gammaproteobacteria;o__Xanthomonadales;f__Xanthomonadales Incertae Sedis	2.88077e-05	0.000508204	6.19974e-05	0.000119464	0.000115447	0.000365056	4.53042e-05	9.17042e-05
k__Bacteria;p__Saccharibacteria;c__;o__;f__	0.000393705	0.000435603	0.000318844	0.000325811	0.000523951	0.000354916	0.00151014	0.000504373
k__Bacteria;p__Saccharibacteria;c__Unknown Class;o__Unknown Order;f__Unknown Family	1.92051e-05	8.71207e-05	4.42838e-05	6.51621e-05	0.000106566	4.05618e-05	6.04056e-05	0.000126093
k__Bacteria;p__Spirochaetae;c__Spirochaetes;o__Spirochaetales;f__PL-11B10	2.88077e-05	0	3.54271e-05	3.25811e-05	0	0	0	1.1463e-05
k__Bacteria;p__Spirochaetae;c__Spirochaetes;o__Spirochaetales;f__Spirochaetaceae	0.000134436	0.000522724	0.000230276	7.60225e-05	0.000115447	4.05618e-05	0.000377535	0.000103167
k__Bacteria;p__Synergistetes;c__Synergistia;o__Synergistales;f__Synergistaceae	0.0921653	0.0702773	0.0798438	0.0216121	0.585697	0.13428	0.00280886	0.152401
k__Bacteria;p__Tenericutes;c__Mollicutes;o__Acholeplasmatales;f__Acholeplasmataceae	0.000316884	0.000363003	0.000867963	0.000206347	0.000257535	6.08427e-05	0.00616137	0.000252187
k__Bacteria;p__Tenericutes;c__Mollicutes;o__Mollicutes RF9;f__	0.000259269	2.90402e-05	0.000185992	8.68829e-05	6.21637e-05	2.02809e-05	0.00379045	0.000137556
k__Bacteria;p__Tenericutes;c__Mollicutes;o__NB1-n;f__RFN82	4.80128e-05	7.26006e-05	8.85677e-06	0.000282369	0.000133208	1.01404e-05	0.00575364	2.29261e-05
k__Bacteria;p__Thermotogae;c__Thermotogae;o__Thermotogales;f__Thermotogaceae	0.000230461	0.000101641	0.000566833	0.00030409	0.000204252	2.02809e-05	0	6.87782e-05
k__Bacteria;p__Verrucomicrobia;c__OPB35 soil group;o__;f__	0	1.45201e-05	8.85677e-05	4.34414e-05	0.00253095	9.1264e-05	0.00489286	2.29261e-05
k__Bacteria;p__Verrucomicrobia;c__Opitutae;o__Puniceicoccales;f__Puniceicoccaceae	1.92051e-05	0	5.31406e-05	3.25811e-05	8.88052e-06	1.01404e-05	0	0
k__Bacteria;p__Verrucomicrobia;c__Verrucomicrobiae;o__Verrucomicrobiales;f__Verrucomicrobiaceae	0	0	0	0	8.88052e-06	2.02809e-05	0	2.29261e-05
k__Eukaryota;Other;Other;Other;Other	0.00230461	2.90402e-05	0.0171556	0.0764786	0.00527503	0.0714901	0.000196318	0.000160482
L6 - genus level
#OTU ID	G1	G2	G3	R9	G8	G6	G25	G26
Unclassified;Other;Other;Other;Other;Other	0.000288077	1.45201e-05	0.00331243	0.0330481	0.00404952	0.000182528	1.51014e-05	0.000298039
k__Archaea;p__Euryarchaeota;c__Halobacteria;o__Halobacteriales;f__Halobacteriaceae;g__Halovivax	9.60255e-06	0	1.77135e-05	3.25811e-05	0	0	0	0
k__Archaea;p__Euryarchaeota;c__Methanobacteria;o__Methanobacteriales;f__Methanobacteriaceae;g__Methanobacterium	0.000345692	0.00402207	0.0135774	0.00124894	0.00831217	0.0180399	0.00356393	0.0074395
k__Archaea;p__Euryarchaeota;c__Methanomicrobia;o__Methanomicrobiales;f__Methanomicrobiaceae;g__Methanoculleus	0.000307282	0.000842166	0.00169164	0.000336671	0.004831	0.00272778	0.00712786	0.00848264
k__Archaea;p__Euryarchaeota;c__Methanomicrobia;o__Methanosarcinales;f__Methanosarcinaceae;g__Methanosarcina	9.60255e-06	0	8.85677e-06	0	1.7761e-05	0	0.00280886	1.1463e-05
k__Archaea;p__Euryarchaeota;c__Thermoplasmata;o__Thermoplasmatales;f__Thermoplasmatales Incertae Sedis;Other	2.88077e-05	1.45201e-05	0.000177135	0	0.000115447	0.000101404	0.00220481	0.000424132
k__Archaea;p__Euryarchaeota;c__Thermoplasmata;o__Thermoplasmatales;f__Thermoplasmatales Incertae Sedis;g__	0	0.000711485	0	0	0	0	0	0
k__Archaea;p__Euryarchaeota;c__Thermoplasmata;o__Thermoplasmatales;f__Thermoplasmatales Incertae Sedis;g__Methanomassiliicoccus	9.60255e-06	0	2.65703e-05	0	4.44026e-05	7.09831e-05	0	1.1463e-05
k__Bacteria;Other;Other;Other;Other;Other	0.000307282	7.26006e-05	0.000513693	6.51621e-05	0.000568353	0.000253511	0	6.87782e-05
k__Bacteria;p__Acidobacteria;c__Acidobacteria;o__Acidobacteriales;f__Acidobacteriaceae (Subgroup 1);g__Terriglobus	9.60255e-06	0	4.42838e-05	1.08604e-05	0	0	0	1.1463e-05
k__Bacteria;p__Acidobacteria;c__Acidobacteria;o__Subgroup 3;f__Unknown Family;g__Bryobacter	0	0	0.000159422	0.000119464	0	0	0	0
k__Bacteria;p__Acidobacteria;c__Acidobacteria;o__Subgroup 3;f__Unknown Family;g__Candidatus Solibacter	4.80128e-05	0.000246842	0.00107167	0.000282369	0.00859634	0.00334635	0	0.000630466
k__Bacteria;p__Acidobacteria;c__Acidobacteria;o__Subgroup 6;f__;g__	0	0	7.08541e-05	0	8.88052e-06	0	0	0
k__Bacteria;p__Acidobacteria;c__Holophagae;o__Subgroup 10;f__ABS-19;g__Kaga01	8.6423e-05	0	7.97109e-05	0	0	0	0	0
k__Bacteria;p__Actinobacteria;c__Acidimicrobiia;o__Acidimicrobiales;f__Acidimicrobiaceae;g__CL500-29 marine group	9.60255e-06	1.45201e-05	0.000150565	1.08604e-05	0	1.01404e-05	0	0
k__Bacteria;p__Actinobacteria;c__Acidimicrobiia;o__Acidimicrobiales;f__Iamiaceae;g__Iamia	0	1.45201e-05	8.85677e-05	0	0	0	0	0
k__Bacteria;p__Actinobacteria;c__Acidimicrobiia;o__Acidimicrobiales;f__Microthricaceae;g__ML817J-10	0	1.45201e-05	0.000106281	0	0	1.01404e-05	0	0
k__Bacteria;p__Actinobacteria;c__Acidimicrobiia;o__Acidimicrobiales;f__Microthricaceae;g__P58	9.60255e-06	1.45201e-05	2.65703e-05	1.08604e-05	0	0	0	0
k__Bacteria;p__Actinobacteria;c__Acidimicrobiia;o__Acidimicrobiales;f__Microthricaceae;g__S18	0	0	3.54271e-05	1.08604e-05	0	0	0	0
k__Bacteria;p__Actinobacteria;c__Actinobacteria;o__Actinomycetales;f__Actinomycetaceae;g__Actinomyces	0.000288077	0.000406563	0.000256846	0.000152045	0.000213133	0.000212949	0.000166115	0.000424132
k__Bacteria;p__Actinobacteria;c__Actinobacteria;o__Bifidobacteriales;f__Bifidobacteriaceae;g__Aeriscardovia	1.92051e-05	2.90402e-05	8.85677e-06	2.17207e-05	0	0	0	0
k__Bacteria;p__Actinobacteria;c__Actinobacteria;o__Bifidobacteriales;f__Bifidobacteriaceae;g__Bifidobacterium	0	2.90402e-05	0	0	2.66416e-05	0	0.00348842	2.29261e-05
k__Bacteria;p__Actinobacteria;c__Actinobacteria;o__Corynebacteriales;f__Corynebacteriaceae;Other	5.76153e-05	7.26006e-05	6.19974e-05	0	3.55221e-05	0.000202809	0	6.87782e-05
k__Bacteria;p__Actinobacteria;c__Actinobacteria;o__Corynebacteriales;f__Corynebacteriaceae;g__Corynebacterium	0	0	0	0	0.000319699	0.00023323	0	1.1463e-05
k__Bacteria;p__Actinobacteria;c__Actinobacteria;o__Corynebacteriales;f__Corynebacteriaceae;g__Corynebacterium 1	3.84102e-05	5.80804e-05	7.08541e-05	4.34414e-05	2.66416e-05	0.000304213	0.0021444	1.1463e-05
k__Bacteria;p__Actinobacteria;c__Actinobacteria;o__Corynebacteriales;f__Corynebacteriaceae;g__uncultured	0	0	0.000132852	0	4.44026e-05	0	0.000483245	0
k__Bacteria;p__Actinobacteria;c__Actinobacteria;o__Corynebacteriales;f__Dietziaceae;g__Dietzia	0	0	8.85677e-06	0	0	0	0.0010722	1.1463e-05
k__Bacteria;p__Actinobacteria;c__Actinobacteria;o__Corynebacteriales;f__Mycobacteriaceae;g__Mycobacterium	0	0	8.85677e-06	5.43018e-05	2.66416e-05	0	0	0
k__Bacteria;p__Actinobacteria;c__Actinobacteria;o__Corynebacteriales;f__Nocardiaceae;Other	0.00247746	0.0295775	0.0240284	0.0131953	0.0268991	0.0450844	0.357692	0.0417942
k__Bacteria;p__Actinobacteria;c__Actinobacteria;o__Corynebacteriales;f__Nocardiaceae;g__	0	0	4.42838e-05	0	8.88052e-06	0	0	0
k__Bacteria;p__Actinobacteria;c__Actinobacteria;o__Corynebacteriales;f__Nocardiaceae;g__Gordonia	1.92051e-05	0	8.85677e-06	2.17207e-05	0	7.09831e-05	0	8.02412e-05
k__Bacteria;p__Actinobacteria;c__Actinobacteria;o__Corynebacteriales;f__Nocardiaceae;g__Rhodococcus	0.000172846	0.000638885	8.85677e-05	0.000206347	0.000568353	0.000263652	0.0123983	0.000275113
k__Bacteria;p__Actinobacteria;c__Actinobacteria;o__Corynebacteriales;f__Nocardiaceae;g__Williamsia	1.92051e-05	1.45201e-05	1.77135e-05	1.08604e-05	5.32831e-05	7.09831e-05	0.000271825	0.000160482
k__Bacteria;p__Actinobacteria;c__Actinobacteria;o__Micrococcales;Other;Other	0	0	2.65703e-05	0	0.000790366	0	0	0
k__Bacteria;p__Actinobacteria;c__Actinobacteria;o__Micrococcales;f__Bogoriellaceae;g__Georgenia	0	0	0	0	0	0	0	0.000126093
k__Bacteria;p__Actinobacteria;c__Actinobacteria;o__Micrococcales;f__Brevibacteriaceae;g__Brevibacterium	1.92051e-05	1.45201e-05	0.000106281	2.17207e-05	0.000124327	0.000162247	0.00276356	0.000103167
k__Bacteria;p__Actinobacteria;c__Actinobacteria;o__Micrococcales;f__Cellulomonadaceae;g__Actinotalea	0	0	2.65703e-05	0	0	3.04213e-05	0	0
k__Bacteria;p__Actinobacteria;c__Actinobacteria;o__Micrococcales;f__Dermabacteraceae;g__Brachybacterium	0	1.45201e-05	8.85677e-06	0	0	0.000415758	0.0021142	1.1463e-05
k__Bacteria;p__Actinobacteria;c__Actinobacteria;o__Micrococcales;f__Intrasporangiaceae;Other	0	0.000493684	7.08541e-05	1.08604e-05	0.000452907	1.01404e-05	0.00119301	5.73151e-05
k__Bacteria;p__Actinobacteria;c__Actinobacteria;o__Micrococcales;f__Intrasporangiaceae;g__Ornithinicoccus	9.60255e-06	0	0	2.17207e-05	0	0	0.000558752	5.73151e-05
k__Bacteria;p__Actinobacteria;c__Actinobacteria;o__Micrococcales;f__Intrasporangiaceae;g__Tetrasphaera	2.88077e-05	1.45201e-05	0.000504836	6.51621e-05	8.88052e-06	2.02809e-05	0	1.1463e-05
k__Bacteria;p__Actinobacteria;c__Actinobacteria;o__Micrococcales;f__Microbacteriaceae;Other	0	7.26006e-05	8.85677e-06	0	0.000106566	0	0.00807925	0.000160482
k__Bacteria;p__Actinobacteria;c__Actinobacteria;o__Micrococcales;f__Microbacteriaceae;g__Leucobacter	1.92051e-05	7.26006e-05	1.77135e-05	2.17207e-05	5.32831e-05	0.000202809	0	1.1463e-05
k__Bacteria;p__Actinobacteria;c__Actinobacteria;o__Micrococcales;f__Microbacteriaceae;g__Microbacterium	0	0	8.85677e-06	0	2.66416e-05	1.01404e-05	0.00131382	5.73151e-05
k__Bacteria;p__Actinobacteria;c__Actinobacteria;o__Micrococcales;f__Microbacteriaceae;g__Rathayibacter	0	0	0	0	8.88052e-06	0	0.000604056	0.000103167
k__Bacteria;p__Actinobacteria;c__Actinobacteria;o__Micrococcales;f__Micrococcaceae;Other	3.84102e-05	1.45201e-05	3.54271e-05	3.25811e-05	0.000133208	0.000557724	0	0.000469984
k__Bacteria;p__Actinobacteria;c__Actinobacteria;o__Micrococcales;f__Micrococcaceae;g__Kocuria	9.60255e-06	1.45201e-05	0	0.000119464	0.000222013	0	0.000588955	0
k__Bacteria;p__Actinobacteria;c__Actinobacteria;o__Micrococcales;f__Micrococcaceae;g__Rothia	0.00181488	0.00293306	0.00427782	0.00103173	0.00504414	0.000334635	0.000135913	0.00416108
k__Bacteria;p__Actinobacteria;c__Actinobacteria;o__PeM15;f__PeM15;g__rJ14	0	0	7.97109e-05	0	0	0	0	0
k__Bacteria;p__Actinobacteria;c__Actinobacteria;o__Propionibacteriales;f__Nocardioidaceae;g__Aeromicrobium	9.60255e-06	0.000261362	1.77135e-05	6.51621e-05	0	2.02809e-05	0.00010571	3.43891e-05
k__Bacteria;p__Actinobacteria;c__Actinobacteria;o__Propionibacteriales;f__Nocardioidaceae;g__Marmoricola	0	0	0	0	0	0	0	0.000137556
k__Bacteria;p__Actinobacteria;c__Actinobacteria;o__Propionibacteriales;f__Nocardioidaceae;g__Nocardioides	0	0	0	0	0	0	0.00143463	1.1463e-05
k__Bacteria;p__Actinobacteria;c__Actinobacteria;o__Propionibacteriales;f__Propionibacteriaceae;g__Naumannella	0	0	1.77135e-05	0	2.66416e-05	0	0	0
k__Bacteria;p__Actinobacteria;c__Actinobacteria;o__Propionibacteriales;f__Propionibacteriaceae;g__Propionibacterium	3.84102e-05	4.35603e-05	7.97109e-05	2.17207e-05	0.00016873	0.000101404	0.0021897	9.17042e-05
k__Bacteria;p__Actinobacteria;c__Actinobacteria;o__Propionibacteriales;f__Propionibacteriaceae;g__Propionicimonas	9.60255e-06	0	6.19974e-05	0	0	0	0	0
k__Bacteria;p__Actinobacteria;c__Coriobacteriia;o__Coriobacteriales;f__Coriobacteriaceae;g__Atopobium	0.000105628	8.71207e-05	4.42838e-05	0.000108604	8.88052e-05	5.07022e-05	1.51014e-05	8.02412e-05
k__Bacteria;p__Actinobacteria;c__Coriobacteriia;o__Coriobacteriales;f__Coriobacteriaceae;g__Olsenella	9.60255e-06	0	5.31406e-05	6.51621e-05	2.66416e-05	0	0	2.29261e-05
k__Bacteria;p__Actinobacteria;c__OPB41;o__;f__;g__	3.84102e-05	0	7.97109e-05	8.68829e-05	0.000159849	0.000192668	0	0
k__Bacteria;p__Armatimonadetes;c__;o__;f__;g__	0	0	0	5.43018e-05	2.66416e-05	2.02809e-05	0	0
k__Bacteria;p__Atribacteria;c__;o__;f__;g__	7.68204e-05	0.000101641	0.00030113	4.34414e-05	0.00102126	0.000801095	0	0.000149019
k__Bacteria;p__Atribacteria;c__Atribacteria Incertae Sedis;o__Unknown Order;f__Caldatribacteriaceae;g__	9.60255e-06	0.000319442	0.00632373	0.000119464	0.000213133	0.00381281	1.51014e-05	0.00276259
k__Bacteria;p__Atribacteria;c__Atribacteria Incertae Sedis;o__Unknown Order;f__Caldatribacteriaceae;g__HAW-R60	0.000124833	7.26006e-05	0.00030113	9.77432e-05	0.000186491	0.000588146	6.04056e-05	2.29261e-05
k__Bacteria;p__Bacteroidetes;Other;Other;Other;Other	0.000268871	0	0.000106281	0.000141185	2.66416e-05	2.02809e-05	0	4.58521e-05
k__Bacteria;p__Bacteroidetes;c__Bacteroidia;o__Bacteroidales;f__Bacteroidaceae;g__Bacteroides	0	0.000101641	1.77135e-05	0	4.44026e-05	1.01404e-05	0	2.29261e-05
k__Bacteria;p__Bacteroidetes;c__Bacteroidia;o__Bacteroidales;f__Bacteroidales RF16 group;g__	0	0	8.85677e-06	2.17207e-05	4.44026e-05	0	0	2.29261e-05
k__Bacteria;p__Bacteroidetes;c__Bacteroidia;o__Bacteroidales;f__Bacteroidales UCG-001;g__	8.6423e-05	0.000246842	0.000974245	3.25811e-05	0.000186491	8.11236e-05	0.0214138	0.000240724
k__Bacteria;p__Bacteroidetes;c__Bacteroidia;o__Bacteroidales;f__GZKB124;g__	0	0	0	0.000108604	0	0	0	0
k__Bacteria;p__Bacteroidetes;c__Bacteroidia;o__Bacteroidales;f__M2PB4-65 termite group;g__	2.88077e-05	1.45201e-05	1.77135e-05	5.43018e-05	8.88052e-06	0.000405618	0.00119301	0.000103167
k__Bacteria;p__Bacteroidetes;c__Bacteroidia;o__Bacteroidales;f__Marinilabiaceae;Other	3.84102e-05	0	0	1.08604e-05	0	0	0	0
k__Bacteria;p__Bacteroidetes;c__Bacteroidia;o__Bacteroidales;f__Marinilabiaceae;g__Ruminofilibacter	1.92051e-05	0	1.77135e-05	0	1.7761e-05	0	0	1.1463e-05
k__Bacteria;p__Bacteroidetes;c__Bacteroidia;o__Bacteroidales;f__Marinilabiaceae;g__uncultured	1.92051e-05	7.26006e-05	2.65703e-05	2.17207e-05	3.55221e-05	1.01404e-05	0	1.1463e-05
k__Bacteria;p__Bacteroidetes;c__Bacteroidia;o__Bacteroidales;f__PL-11B8 wastewater-sludge group;g__	0	1.45201e-05	4.42838e-05	0	8.88052e-06	1.01404e-05	0	3.43891e-05
k__Bacteria;p__Bacteroidetes;c__Bacteroidia;o__Bacteroidales;f__Porphyromonadaceae;Other	4.80128e-05	0	7.97109e-05	5.43018e-05	5.32831e-05	0	0.0020991	0
k__Bacteria;p__Bacteroidetes;c__Bacteroidia;o__Bacteroidales;f__Porphyromonadaceae;g__Dysgonomonas	7.68204e-05	2.90402e-05	8.85677e-06	5.43018e-05	3.55221e-05	0	0	0
k__Bacteria;p__Bacteroidetes;c__Bacteroidia;o__Bacteroidales;f__Porphyromonadaceae;g__Macellibacteroides	0	7.26006e-05	0	0	3.55221e-05	2.02809e-05	0	0
k__Bacteria;p__Bacteroidetes;c__Bacteroidia;o__Bacteroidales;f__Porphyromonadaceae;g__Microbacter	0.000355294	4.35603e-05	0.000123995	0.000130324	2.66416e-05	1.01404e-05	1.51014e-05	4.58521e-05
k__Bacteria;p__Bacteroidetes;c__Bacteroidia;o__Bacteroidales;f__Porphyromonadaceae;g__Petrimonas	0.304142	0.279164	0.187905	0.0342861	0.0571373	0.049313	0.0155544	0.0857205
k__Bacteria;p__Bacteroidetes;c__Bacteroidia;o__Bacteroidales;f__Porphyromonadaceae;g__Porphyromonas	0.000374499	0.000333963	0.000239133	0.000499576	0.000399623	0.000263652	0.00114771	0.000573151
k__Bacteria;p__Bacteroidetes;c__Bacteroidia;o__Bacteroidales;f__Porphyromonadaceae;g__Proteiniphilum	0.000537743	0.000537244	0.000106281	0.000260649	0.000319699	0.000131826	1.51014e-05	0.000320965
k__Bacteria;p__Bacteroidetes;c__Bacteroidia;o__Bacteroidales;f__Porphyromonadaceae;g__Tannerella	1.92051e-05	2.90402e-05	1.77135e-05	2.17207e-05	8.88052e-06	2.02809e-05	0	3.43891e-05
k__Bacteria;p__Bacteroidetes;c__Bacteroidia;o__Bacteroidales;f__Porphyromonadaceae;g__uncultured	0.000345692	0.000246842	0.000433982	0.000401833	0.00016873	5.07022e-05	4.53042e-05	0.000217797
k__Bacteria;p__Bacteroidetes;c__Bacteroidia;o__Bacteroidales;f__Prevotellaceae;Other	0	0	0	0	7.99247e-05	0	0	0
k__Bacteria;p__Bacteroidetes;c__Bacteroidia;o__Bacteroidales;f__Prevotellaceae;g__Alloprevotella	0.00163243	0.00145201	0.000797109	0.000401833	0.00213133	0.00120671	0.000437941	0.000894116
k__Bacteria;p__Bacteroidetes;c__Bacteroidia;o__Bacteroidales;f__Prevotellaceae;g__Prevotella	0.000364897	0.000479164	0.000336557	0.000249788	0.000648278	0.000618567	0.000256724	0.000527299
k__Bacteria;p__Bacteroidetes;c__Bacteroidia;o__Bacteroidales;f__Prevotellaceae;g__Prevotella 6	0.000163243	0.000174241	0.000256846	0.000217207	0.000248655	6.08427e-05	0.00010571	0.000355354
k__Bacteria;p__Bacteroidetes;c__Bacteroidia;o__Bacteroidales;f__Prevotellaceae;g__Prevotella 7	0.00354334	0.00246842	0.00177135	0.00238928	0.00438698	0.000943061	0.00140443	0.00326696
k__Bacteria;p__Bacteroidetes;c__Bacteroidia;o__Bacteroidales;f__Prevotellaceae;g__Prevotellaceae UCG-004	0	5.80804e-05	1.77135e-05	0	4.44026e-05	0	0.0101179	4.58521e-05
k__Bacteria;p__Bacteroidetes;c__Bacteroidia;o__Bacteroidales;f__Rikenellaceae;g__Alistipes	9.60255e-06	4.35603e-05	0	0	0	1.01404e-05	0	0
k__Bacteria;p__Bacteroidetes;c__Bacteroidia;o__Bacteroidales;f__Rikenellaceae;g__Rikenellaceae RC9 gut group	0.000912242	0.000261362	0.000885677	0.000412694	0.000284177	8.11236e-05	0.00910615	0.000355354
k__Bacteria;p__Bacteroidetes;c__Bacteroidia;o__Bacteroidales;f__Rikenellaceae;g__vadinBC27 wastewater-sludge group	0.00086423	0.000914767	0.000106281	0.000510437	0.000710442	0.000141966	4.53042e-05	0.000504373
k__Bacteria;p__Bacteroidetes;c__Bacteroidia;o__Bacteroidia Incertae Sedis;f__Draconibacteriaceae;g__Mariniphaga	0.000105628	8.71207e-05	0.000132852	3.25811e-05	0.000124327	0.000476601	1.51014e-05	0.000733634
k__Bacteria;p__Bacteroidetes;c__Bacteroidia;o__Bacteroidia Incertae Sedis;f__Draconibacteriaceae;g__uncultured	3.84102e-05	1.45201e-05	0	1.08604e-05	8.88052e-06	0	0	4.58521e-05
k__Bacteria;p__Bacteroidetes;c__Cytophagia;o__Cytophagales;f__Cyclobacteriaceae;g__Echinicola	0	0	4.42838e-05	2.17207e-05	8.88052e-06	0	0	1.1463e-05
k__Bacteria;p__Bacteroidetes;c__Cytophagia;o__Cytophagales;f__Cytophagaceae;g__Dyadobacter	0	0	0	0	0	0.000131826	0	0
k__Bacteria;p__Bacteroidetes;c__Cytophagia;o__Cytophagales;f__Cytophagaceae;g__Hymenobacter	0	0	0	7.60225e-05	0	0	0	0
k__Bacteria;p__Bacteroidetes;c__Cytophagia;o__Cytophagales;f__Cytophagaceae;g__Pontibacter	0	0	0	0	8.88052e-06	0	0.00143463	1.1463e-05
k__Bacteria;p__Bacteroidetes;c__Flavobacteriia;o__Flavobacteriales;f__Flavobacteriaceae;Other	0	0	0	0	0.000488429	0	0	0.000355354
k__Bacteria;p__Bacteroidetes;c__Flavobacteriia;o__Flavobacteriales;f__Flavobacteriaceae;g__Bergeyella	3.84102e-05	4.35603e-05	2.65703e-05	4.34414e-05	7.99247e-05	1.01404e-05	1.51014e-05	0.000103167
k__Bacteria;p__Bacteroidetes;c__Flavobacteriia;o__Flavobacteriales;f__Flavobacteriaceae;g__Capnocytophaga	5.76153e-05	4.35603e-05	4.42838e-05	6.51621e-05	0.000222013	2.02809e-05	3.02028e-05	0.000103167
k__Bacteria;p__Bacteroidetes;c__Flavobacteriia;o__Flavobacteriales;f__Flavobacteriaceae;g__Chryseobacterium	7.68204e-05	1.45201e-05	8.85677e-06	0.000662482	7.99247e-05	7.09831e-05	0	3.43891e-05
k__Bacteria;p__Bacteroidetes;c__Flavobacteriia;o__Flavobacteriales;f__Flavobacteriaceae;g__Cloacibacterium	9.60255e-06	0.00169885	0	0	0	2.02809e-05	0	0
k__Bacteria;p__Bacteroidetes;c__Flavobacteriia;o__Flavobacteriales;f__Flavobacteriaceae;g__Elizabethkingia	4.80128e-05	0	8.85677e-06	0	1.7761e-05	0	0	1.1463e-05
k__Bacteria;p__Bacteroidetes;c__Flavobacteriia;o__Flavobacteriales;f__Flavobacteriaceae;g__Empedobacter	0.00622245	0.00545956	0.00175364	0.00316036	0.00285065	0.00133854	0.000634259	0.00228114
k__Bacteria;p__Bacteroidetes;c__Flavobacteriia;o__Flavobacteriales;f__Flavobacteriaceae;g__Flavobacterium	5.76153e-05	2.90402e-05	9.74245e-05	1.08604e-05	0.000603875	1.01404e-05	0.00206889	6.87782e-05
k__Bacteria;p__Bacteroidetes;c__Flavobacteriia;o__Flavobacteriales;f__Flavobacteriaceae;g__Myroides	0.00510856	0.00100189	0.00190421	0.00301918	0.00291281	0.000760533	0.000604056	0.00157043
k__Bacteria;p__Bacteroidetes;c__Sphingobacteriia;o__Sphingobacteriales;Other;Other	0	1.45201e-05	0	0.000195486	0	0.00103433	0	0
k__Bacteria;p__Bacteroidetes;c__Sphingobacteriia;o__Sphingobacteriales;f__Chitinophagaceae;g__Hydrotalea	0.000259269	0.000900247	0.0012488	0.000195486	0.00221125	0.00114587	0.0219876	0.00119215
k__Bacteria;p__Bacteroidetes;c__Sphingobacteriia;o__Sphingobacteriales;f__Chitinophagaceae;g__Niabella	0	0	0	0.000434414	0.000355221	1.01404e-05	3.02028e-05	0.000137556
k__Bacteria;p__Bacteroidetes;c__Sphingobacteriia;o__Sphingobacteriales;f__Chitinophagaceae;g__Sediminibacterium	0.000192051	0.000130681	0.000681971	0.000564739	2.66416e-05	6.08427e-05	0	0
k__Bacteria;p__Bacteroidetes;c__Sphingobacteriia;o__Sphingobacteriales;f__Chitinophagaceae;g__Terrimonas	4.80128e-05	0	0	0	0	0	0	1.1463e-05
k__Bacteria;p__Bacteroidetes;c__Sphingobacteriia;o__Sphingobacteriales;f__Saprospiraceae;g__CYCU-0281	3.84102e-05	0	0	2.17207e-05	0	0	0	0
k__Bacteria;p__Bacteroidetes;c__Sphingobacteriia;o__Sphingobacteriales;f__Saprospiraceae;g__Haliscomenobacter	6.72179e-05	0	8.85677e-06	0	0	0	0	0
k__Bacteria;p__Bacteroidetes;c__Sphingobacteriia;o__Sphingobacteriales;f__Sphingobacteriaceae;Other	0	0	5.31406e-05	0	8.88052e-06	0	0	0
k__Bacteria;p__Bacteroidetes;c__Sphingobacteriia;o__Sphingobacteriales;f__Sphingobacteriaceae;g__Arcticibacter	0	0	0	0	0.000115447	0	0	0
k__Bacteria;p__Bacteroidetes;c__Sphingobacteriia;o__Sphingobacteriales;f__Sphingobacteriaceae;g__Mucilaginibacter	8.6423e-05	5.80804e-05	0.000487122	0.000173766	0.000408504	4.05618e-05	0.00765641	0.00026365
k__Bacteria;p__Bacteroidetes;c__Sphingobacteriia;o__Sphingobacteriales;f__Sphingobacteriaceae;g__Pedobacter	9.60255e-06	0	0	0.000282369	0	0.000162247	0	0
k__Bacteria;p__Bacteroidetes;c__Sphingobacteriia;o__Sphingobacteriales;f__Sphingobacteriaceae;g__Sphingobacterium	0.00191091	0.00113257	0.000283417	0.000423554	0.000976857	0.000415758	0.000362434	0.000917042
k__Bacteria;p__Bacteroidetes;c__Sphingobacteriia;o__Sphingobacteriales;f__WCHB1-69;g__G35_D8	0.000710589	0.00145201	0.00255075	0.00104259	0.0006838	0.00592202	0.000407738	0.00144434
k__Bacteria;p__Candidate division SR1;c__;o__;f__;g__	0.000172846	0.000304922	0.000194849	4.34414e-05	0.00017761	8.11236e-05	0.00955919	0.000103167
k__Bacteria;p__Chlorobi;c__Chlorobia;o__Chlorobiales;f__OPB56;g__	0	0	9.74245e-05	3.25811e-05	0	0	0	0
k__Bacteria;p__Chlorobi;c__Ignavibacteria;o__Ignavibacteriales;f__PHOS-HE36;g__	0	0	0	0	0	0.000263652	0	0
k__Bacteria;p__Chlorobi;c__Ignavibacteria;o__Ignavibacteriales;f__PHOS-HE36;g__oca15	1.92051e-05	1.45201e-05	0	1.08604e-05	0	1.01404e-05	0	2.29261e-05
k__Bacteria;p__Chloroflexi;Other;Other;Other;Other	0.000124833	8.71207e-05	0.00170936	5.43018e-05	0.000222013	0.00315368	0.000241622	0.000149019
k__Bacteria;p__Chloroflexi;c__Anaerolineae;o__Anaerolineales;f__Anaerolineaceae;g__RB349	5.76153e-05	0.000333963	0.000407411	0.000260649	0.00203364	0.00300157	0.000830577	0.00146727
k__Bacteria;p__Chloroflexi;c__Anaerolineae;o__Anaerolineales;f__Anaerolineaceae;g__SJA-170	0.000614563	0.00357195	0.0123818	0.00509351	0.00201588	0.0273184	0.000256724	0.0153261
k__Bacteria;p__Chloroflexi;c__Anaerolineae;o__Anaerolineales;f__Anaerolineaceae;g__T78	0	0.000130681	0	0	0	0	0	0
k__Bacteria;p__Chloroflexi;c__Anaerolineae;o__Anaerolineales;f__Anaerolineaceae;g__uncultured	0.000364897	0.0196457	0.0115404	0.0153674	0.00206916	0.0165492	0.00160075	0.0237972
k__Bacteria;p__Chloroflexi;c__Ardenticatenia;o__419;f__;g__	0	0	8.85677e-05	6.51621e-05	0.000213133	5.07022e-05	0	0
k__Bacteria;p__Chloroflexi;c__TK10;o__mle1-48;f__mle1-48;g__mle1-48	0	1.45201e-05	0.000106281	0	0	1.01404e-05	0	0
k__Bacteria;p__Chloroflexi;c__WCHB1-50;o__;f__;g__	0	0.000101641	4.42838e-05	0	0.000444026	0.00022309	0	2.29261e-05
k__Bacteria;p__Chloroflexi;c__WCHB1-50;o__WCHB1-50;f__WCHB1-50;g__WCHB1-50	3.84102e-05	1.45201e-05	8.85677e-06	1.08604e-05	0	0	0	0
k__Bacteria;p__Cloacimonetes;Other;Other;Other;Other	3.84102e-05	5.80804e-05	1.77135e-05	2.17207e-05	3.55221e-05	0	0	1.1463e-05
k__Bacteria;p__Cloacimonetes;c__W27;o__;f__;g__	0.000268871	1.45201e-05	0.000168279	0.000249788	6.21637e-05	3.04213e-05	0.00839638	6.87782e-05
k__Bacteria;p__Cloacimonetes;c__W5;o__;f__;g__	0.0202902	0.0144039	0.0127892	0.00470253	0.0047422	0.0278558	7.5507e-05	0.00839094
k__Bacteria;p__Cloacimonetes;c__W5;o__Unknown Order;f__Unknown Family;g__HAW-RM37	0	0	0	0	0	0	0.0011024	0
k__Bacteria;p__Cyanobacteria;c__Chloroplast;o__;f__;g__	1.92051e-05	2.90402e-05	0.00210791	0.000781946	0.000195371	1.01404e-05	1.51014e-05	0.00011463
k__Bacteria;p__Cyanobacteria;c__Cyanobacteria;o__SubsectionIV;f__FamilyII;g__Calothrix	0	0	0.000354271	0	0	0	0	0
k__Bacteria;p__Cyanobacteria;c__Melainabacteria;o__Obscuribacterales;Other;Other	0	0	0	0	8.88052e-06	0	0.000256724	0
k__Bacteria;p__Cyanobacteria;c__Melainabacteria;o__Obscuribacterales;f__Obscuribacteraceae;g__	7.68204e-05	1.45201e-05	0	0	0	2.02809e-05	0	0
k__Bacteria;p__Cyanobacteria;c__Melainabacteria;o__Obscuribacterales;f__Obscuribacteraceae;g__Candidatus Obscuribacter	9.60255e-06	0	1.77135e-05	2.17207e-05	0	0	0	0
k__Bacteria;p__Deinococcus-Thermus;c__Deinococci;o__Deinococcales;f__Deinococcaceae;g__Deinococcus	0	0	0.000106281	0	0	0	0	0
k__Bacteria;p__Deinococcus-Thermus;c__Deinococci;o__Thermales;f__Thermaceae;g__Meiothermus	2.88077e-05	0	0.000150565	0.000119464	8.88052e-05	1.01404e-05	1.51014e-05	1.1463e-05
k__Bacteria;p__Elusimicrobia;c__Elusimicrobia;o__MVP-88;f__;g__	5.76153e-05	1.45201e-05	0	0	0	0	0	0
k__Bacteria;p__Fibrobacteres;c__Fibrobacteria;o__Fibrobacterales;f__Fibrobacteraceae;g__Fibrobacter	0	1.45201e-05	0	1.08604e-05	1.7761e-05	6.08427e-05	0	1.1463e-05
k__Bacteria;p__Firmicutes;Other;Other;Other;Other	7.68204e-05	1.45201e-05	6.19974e-05	5.43018e-05	6.21637e-05	9.1264e-05	0	2.29261e-05
k__Bacteria;p__Firmicutes;c__Bacilli;o__Bacillales;f__Family X;g__Thermicanus	0	0.000130681	0.000159422	0.000184626	7.99247e-05	4.05618e-05	0	1.1463e-05
k__Bacteria;p__Firmicutes;c__Bacilli;o__Bacillales;f__Family XI;g__Gemella	0.00137316	0.00108901	0.000788252	0.0025196	0.000905813	0.00123713	0.000422839	0.000619003
k__Bacteria;p__Firmicutes;c__Bacilli;o__Bacillales;f__Paenibacillaceae;g__Aneurinibacillus	0	0	1.77135e-05	0	0	0.000121685	0	0
k__Bacteria;p__Firmicutes;c__Bacilli;o__Bacillales;f__Paenibacillaceae;g__Paenibacillus	6.72179e-05	0.000493684	0.00195735	0.000749365	0.00285065	0.000273792	0.000166115	0.00237285
k__Bacteria;p__Firmicutes;c__Bacilli;o__Bacillales;f__Paenibacillaceae;g__Thermobacillus	2.88077e-05	4.35603e-05	6.19974e-05	4.34414e-05	3.55221e-05	0	0	0
k__Bacteria;p__Firmicutes;c__Bacilli;o__Bacillales;f__Planococcaceae;Other	0	0	0	0	8.88052e-06	0	0	0.000103167
k__Bacteria;p__Firmicutes;c__Bacilli;o__Bacillales;f__Staphylococcaceae;g__Salinicoccus	0	0	0	0	0	0.000192668	0	0
k__Bacteria;p__Firmicutes;c__Bacilli;o__Bacillales;f__Staphylococcaceae;g__Staphylococcus	2.88077e-05	0.000479164	0.000115138	4.34414e-05	0.000550592	0.000841657	0.0101783	0.000894116
k__Bacteria;p__Firmicutes;c__Bacilli;o__Lactobacillales;Other;Other	0.000144038	5.80804e-05	1.77135e-05	4.34414e-05	0.000106566	5.07022e-05	4.53042e-05	0.000298039
k__Bacteria;p__Firmicutes;c__Bacilli;o__Lactobacillales;f__Enterococcaceae;g__Vagococcus	0.000172846	4.35603e-05	0.000239133	0.00029323	0.000257535	0.000202809	3.02028e-05	0.000183408
k__Bacteria;p__Firmicutes;c__Bacilli;o__Lactobacillales;f__Lactobacillaceae;g__Lactobacillus	0.000460922	0.00146653	0.000425125	0.000434414	0.000888052	0.000993764	0.000135913	0.000481447
k__Bacteria;p__Firmicutes;c__Bacilli;o__Lactobacillales;f__P5D1-392;g__	1.92051e-05	0	5.31406e-05	1.08604e-05	8.88052e-06	4.05618e-05	0	1.1463e-05
k__Bacteria;p__Firmicutes;c__Bacilli;o__Lactobacillales;f__Streptococcaceae;g__Lactococcus	0.00335129	0.0209235	0.00547348	0.00520211	0.00889828	0.021082	0.00175176	0.00422986
k__Bacteria;p__Firmicutes;c__Bacilli;o__Lactobacillales;f__Streptococcaceae;g__Streptococcus	0.00178607	0.00293306	0.00303787	0.00181368	0.00310818	0.00210921	0.00288437	0.00276259
k__Bacteria;p__Firmicutes;c__Clostridia;Other;Other;Other	9.60255e-05	0.000159721	0.000947674	0.000271509	0.000159849	1.01404e-05	0.00208399	0.000194871
k__Bacteria;p__Firmicutes;c__Clostridia;o__Clostridiales;Other;Other	8.6423e-05	0.000159721	6.19974e-05	8.68829e-05	0.000230894	7.09831e-05	0.00566303	0.000103167
k__Bacteria;p__Firmicutes;c__Clostridia;o__Clostridiales;f__Caldicoprobacteraceae;g__Caldicoprobacter	0.000336089	0.000246842	0.000336557	0.000152045	0.00016873	0.000365056	3.02028e-05	0.000160482
k__Bacteria;p__Firmicutes;c__Clostridia;o__Clostridiales;f__Christensenellaceae;Other	0	1.45201e-05	0.000106281	1.08604e-05	0	0.000243371	0	0
k__Bacteria;p__Firmicutes;c__Clostridia;o__Clostridiales;f__Christensenellaceae;g__	9.60255e-06	1.45201e-05	0.000159422	0.000141185	0.000967977	0.00045632	0	0.000194871
k__Bacteria;p__Firmicutes;c__Clostridia;o__Clostridiales;f__Christensenellaceae;g__Christensenellaceae R-7 group	0.000105628	0.000232322	0.000177135	4.34414e-05	0.000106566	0.000152107	0.00184237	8.02412e-05
k__Bacteria;p__Firmicutes;c__Clostridia;o__Clostridiales;f__Christensenellaceae;g__uncultured	1.92051e-05	1.45201e-05	0	4.34414e-05	0	5.07022e-05	0	0
k__Bacteria;p__Firmicutes;c__Clostridia;o__Clostridiales;f__Clostridiaceae 1;g__Clostridium sensu stricto 1	3.84102e-05	0.000145201	6.19974e-05	7.60225e-05	0.000150969	5.07022e-05	0.00250683	4.58521e-05
k__Bacteria;p__Firmicutes;c__Clostridia;o__Clostridiales;f__Clostridiaceae 1;g__uncultured	9.60255e-06	0	0	0	8.88052e-05	1.01404e-05	0	0
k__Bacteria;p__Firmicutes;c__Clostridia;o__Clostridiales;f__Clostridiaceae 2;g__Alkaliphilus	0.000211256	0.000130681	0.000159422	7.60225e-05	6.21637e-05	2.02809e-05	0	4.58521e-05
k__Bacteria;p__Firmicutes;c__Clostridia;o__Clostridiales;f__Clostridiales vadinBB60 group;g__	0.000124833	0.000145201	2.65703e-05	8.68829e-05	6.21637e-05	0.00023323	0	8.02412e-05
k__Bacteria;p__Firmicutes;c__Clostridia;o__Clostridiales;f__Eubacteriaceae;g__Anaerofustis	9.60255e-06	0	0.000177135	4.34414e-05	0.000319699	0.000111545	0	0.000229261
k__Bacteria;p__Firmicutes;c__Clostridia;o__Clostridiales;f__Eubacteriaceae;g__Garciella	9.60255e-06	2.90402e-05	0	0	0	0	0	3.43891e-05
k__Bacteria;p__Firmicutes;c__Clostridia;o__Clostridiales;f__Family XI;Other	0.000998665	0.000275882	0.000540263	0.000543018	0.000239774	0.000152107	3.02028e-05	0.000309502
k__Bacteria;p__Firmicutes;c__Clostridia;o__Clostridiales;f__Family XI;g__Anaerococcus	7.68204e-05	0	0.000318844	1.08604e-05	0.000159849	1.01404e-05	0	0
k__Bacteria;p__Firmicutes;c__Clostridia;o__Clostridiales;f__Family XI;g__Finegoldia	0.000163243	0	0	0	0	0	0	0
k__Bacteria;p__Firmicutes;c__Clostridia;o__Clostridiales;f__Family XI;g__Gallicola	0.000691384	0.000406563	0.000221419	0.000249788	0.00034634	8.11236e-05	3.02028e-05	0.00049291
k__Bacteria;p__Firmicutes;c__Clostridia;o__Clostridiales;f__Family XI;g__Sedimentibacter	0.000249666	0.00149557	0.00197506	0.00197659	0.000426265	0.0117325	0.0112354	0.00116923
k__Bacteria;p__Firmicutes;c__Clostridia;o__Clostridiales;f__Family XI;g__Tepidimicrobium	4.80128e-05	2.90402e-05	0	2.17207e-05	8.88052e-06	3.04213e-05	0	0
k__Bacteria;p__Firmicutes;c__Clostridia;o__Clostridiales;f__Family XI;g__Tissierella	0.000163243	8.71207e-05	9.74245e-05	9.77432e-05	0.000106566	5.07022e-05	4.53042e-05	9.17042e-05
k__Bacteria;p__Firmicutes;c__Clostridia;o__Clostridiales;f__Family XI;g__uncultured	0.000249666	0.000232322	9.74245e-05	0.000141185	0.000142088	4.05618e-05	0.00229541	0.000137556
k__Bacteria;p__Firmicutes;c__Clostridia;o__Clostridiales;f__Family XIII;g__	0	0	0	0.000108604	0	1.01404e-05	0	0
k__Bacteria;p__Firmicutes;c__Clostridia;o__Clostridiales;f__Family XIII;g__Family XIII UCG-002	1.92051e-05	0.000348483	0.000309987	0.000249788	0.000204252	0.00133854	0	0.00011463
k__Bacteria;p__Firmicutes;c__Clostridia;o__Clostridiales;f__Family XIII;g__Mogibacterium	9.60255e-06	8.71207e-05	0	0	2.66416e-05	2.02809e-05	0	2.29261e-05
k__Bacteria;p__Firmicutes;c__Clostridia;o__Clostridiales;f__Family XIII;g__[Eubacterium] nodatum group	1.92051e-05	0	2.65703e-05	1.08604e-05	1.7761e-05	0	7.5507e-05	3.43891e-05
k__Bacteria;p__Firmicutes;c__Clostridia;o__Clostridiales;f__Gracilibacteraceae;Other	0	0	0	0	7.10442e-05	1.01404e-05	0	0
k__Bacteria;p__Firmicutes;c__Clostridia;o__Clostridiales;f__Gracilibacteraceae;g__Gracilibacter	0	0	0	0	0	0.000121685	0	0
k__Bacteria;p__Firmicutes;c__Clostridia;o__Clostridiales;f__Lachnospiraceae;Other	0	0	8.85677e-06	0	1.7761e-05	1.01404e-05	0.00196318	0.000103167
k__Bacteria;p__Firmicutes;c__Clostridia;o__Clostridiales;f__Lachnospiraceae;g__Butyrivibrio 2	7.68204e-05	1.45201e-05	6.19974e-05	4.34414e-05	4.44026e-05	2.02809e-05	0	6.87782e-05
k__Bacteria;p__Firmicutes;c__Clostridia;o__Clostridiales;f__Lachnospiraceae;g__Catonella	1.92051e-05	0.000174241	1.77135e-05	2.17207e-05	6.21637e-05	0	0	0
k__Bacteria;p__Firmicutes;c__Clostridia;o__Clostridiales;f__Lachnospiraceae;g__Cellulosilyticum	0	1.45201e-05	0	0	1.7761e-05	0	0	2.29261e-05
k__Bacteria;p__Firmicutes;c__Clostridia;o__Clostridiales;f__Lachnospiraceae;g__Coprococcus 1	0	1.45201e-05	2.65703e-05	0	0	0	0.00182727	4.58521e-05
k__Bacteria;p__Firmicutes;c__Clostridia;o__Clostridiales;f__Lachnospiraceae;g__Lachnoanaerobaculum	0.000172846	7.26006e-05	0.000106281	9.77432e-05	9.76857e-05	0.000141966	4.53042e-05	5.73151e-05
k__Bacteria;p__Firmicutes;c__Clostridia;o__Clostridiales;f__Lachnospiraceae;g__Lachnospiraceae NK3A20 group	3.84102e-05	2.90402e-05	0	1.08604e-05	8.88052e-06	0	0	0
k__Bacteria;p__Firmicutes;c__Clostridia;o__Clostridiales;f__Lachnospiraceae;g__Lachnospiraceae UCG-002	0	0	0	0	8.88052e-06	0	0.000770172	2.29261e-05
k__Bacteria;p__Firmicutes;c__Clostridia;o__Clostridiales;f__Lachnospiraceae;g__Mobilitalea	9.60255e-06	7.26006e-05	0.000185992	9.77432e-05	0.000124327	0	0.0021746	8.02412e-05
k__Bacteria;p__Firmicutes;c__Clostridia;o__Clostridiales;f__Lachnospiraceae;g__Oribacterium	0.000105628	0.000290402	7.97109e-05	0.000119464	0.000355221	8.11236e-05	0.000166115	0.00026365
k__Bacteria;p__Firmicutes;c__Clostridia;o__Clostridiales;f__Lachnospiraceae;g__Stomatobaculum	8.6423e-05	7.26006e-05	0.000185992	3.25811e-05	0.000266416	0.000131826	4.53042e-05	0.000171945
k__Bacteria;p__Firmicutes;c__Clostridia;o__Clostridiales;f__Peptococcaceae;Other	0	0	0.000123995	6.51621e-05	9.76857e-05	0.000578005	0.000120811	0.000103167
k__Bacteria;p__Firmicutes;c__Clostridia;o__Clostridiales;f__Peptococcaceae;g__Cryptanaerobacter	9.60255e-06	4.35603e-05	0.000203706	0	9.76857e-05	0.000263652	0	2.29261e-05
k__Bacteria;p__Firmicutes;c__Clostridia;o__Clostridiales;f__Peptococcaceae;g__Dehalobacter	9.60255e-06	0.000319442	9.74245e-05	0.000347531	0.000150969	0.000780814	1.51014e-05	0
k__Bacteria;p__Firmicutes;c__Clostridia;o__Clostridiales;f__Peptococcaceae;g__Dehalobacterium	0	0	0	1.08604e-05	0	0.000202809	0	0
k__Bacteria;p__Firmicutes;c__Clostridia;o__Clostridiales;f__Peptococcaceae;g__Desulfitibacter	6.72179e-05	0.000421083	0.000363128	0.000477856	0.000310818	0.00156163	0	0.000309502
k__Bacteria;p__Firmicutes;c__Clostridia;o__Clostridiales;f__Peptococcaceae;g__Desulfitobacterium	0	0	0	0	0	8.11236e-05	0	0
k__Bacteria;p__Firmicutes;c__Clostridia;o__Clostridiales;f__Peptococcaceae;g__Desulfosporosinus	0.000259269	7.26006e-05	0.000442838	0.000749365	0.000417385	7.09831e-05	0	5.73151e-05
k__Bacteria;p__Firmicutes;c__Clostridia;o__Clostridiales;f__Peptococcaceae;g__Pelotomaculum	0	5.80804e-05	0	0	8.88052e-06	0.000111545	0.00238602	0
k__Bacteria;p__Firmicutes;c__Clostridia;o__Clostridiales;f__Peptococcaceae;g__Sporotomaculum	4.80128e-05	1.45201e-05	0.000212562	5.43018e-05	8.88052e-05	3.04213e-05	0	2.29261e-05
k__Bacteria;p__Firmicutes;c__Clostridia;o__Clostridiales;f__Peptococcaceae;g__Syntrophobotulus	0.00918004	0.106069	0.198489	0.671778	0.0312239	0.376271	0.00809435	0.390465
k__Bacteria;p__Firmicutes;c__Clostridia;o__Clostridiales;f__Peptococcaceae;g__Thermincola	0	1.45201e-05	0	0	0	9.1264e-05	0	0
k__Bacteria;p__Firmicutes;c__Clostridia;o__Clostridiales;f__Peptococcaceae;g__uncultured	5.76153e-05	0.000740526	0.000123995	0.000249788	4.44026e-05	0.00118643	0.00380555	0.000275113
k__Bacteria;p__Firmicutes;c__Clostridia;o__Clostridiales;f__Peptostreptococcaceae;Other	5.76153e-05	8.71207e-05	5.31406e-05	0	0.000115447	6.08427e-05	0.005361	0.000149019
k__Bacteria;p__Firmicutes;c__Clostridia;o__Clostridiales;f__Peptostreptococcaceae;g__Peptostreptococcus	6.72179e-05	2.90402e-05	4.42838e-05	9.77432e-05	9.76857e-05	1.01404e-05	3.02028e-05	5.73151e-05
k__Bacteria;p__Firmicutes;c__Clostridia;o__Clostridiales;f__Peptostreptococcaceae;g__Romboutsia	9.60255e-05	7.26006e-05	6.19974e-05	0.000119464	9.76857e-05	8.11236e-05	3.02028e-05	0.000103167
k__Bacteria;p__Firmicutes;c__Clostridia;o__Clostridiales;f__Peptostreptococcaceae;g__Terrisporobacter	0	0.000101641	1.77135e-05	0	9.76857e-05	0	0.00868331	8.02412e-05
k__Bacteria;p__Firmicutes;c__Clostridia;o__Clostridiales;f__Ruminococcaceae;Other	0.000316884	0.000188761	0.000673114	0.000184626	0.000239774	0.000892359	0.0104955	0.000206334
k__Bacteria;p__Firmicutes;c__Clostridia;o__Clostridiales;f__Ruminococcaceae;g__Acetanaerobacterium	0	0	3.54271e-05	3.25811e-05	0	0	0	0
k__Bacteria;p__Firmicutes;c__Clostridia;o__Clostridiales;f__Ruminococcaceae;g__Acetivibrio	0	0	0.000115138	0	0	0	0	0
k__Bacteria;p__Firmicutes;c__Clostridia;o__Clostridiales;f__Ruminococcaceae;g__Fastidiosipila	0.00430194	0.00392043	0.00210791	0.00234584	0.00214909	0.000841657	0.0111599	0.00245309
k__Bacteria;p__Firmicutes;c__Clostridia;o__Clostridiales;f__Ruminococcaceae;g__Papillibacter	9.60255e-06	2.90402e-05	2.65703e-05	2.17207e-05	6.21637e-05	0	0.00240112	2.29261e-05
k__Bacteria;p__Firmicutes;c__Clostridia;o__Clostridiales;f__Ruminococcaceae;g__Ruminiclostridium 1	6.72179e-05	5.80804e-05	0.000416268	9.77432e-05	4.44026e-05	0.000314354	0.0042737	0.000355354
k__Bacteria;p__Firmicutes;c__Clostridia;o__Clostridiales;f__Ruminococcaceae;g__Ruminiclostridium 5	0	1.45201e-05	9.74245e-05	0	2.66416e-05	0.000405618	0.00258234	3.43891e-05
k__Bacteria;p__Firmicutes;c__Clostridia;o__Clostridiales;f__Ruminococcaceae;g__Ruminococcaceae UCG-005	0	0	1.77135e-05	0	2.66416e-05	0	0	3.43891e-05
k__Bacteria;p__Firmicutes;c__Clostridia;o__Clostridiales;f__Ruminococcaceae;g__Ruminococcaceae UCG-010	0	1.45201e-05	0	0	2.66416e-05	0.000172388	0.00172156	1.1463e-05
k__Bacteria;p__Firmicutes;c__Clostridia;o__Clostridiales;f__Ruminococcaceae;g__Ruminococcaceae UCG-012	2.88077e-05	4.35603e-05	0.000159422	2.17207e-05	1.7761e-05	0	0	0
k__Bacteria;p__Firmicutes;c__Clostridia;o__Clostridiales;f__Ruminococcaceae;g__Ruminococcaceae UCG-013	0	0	0	0	8.88052e-06	0	0.000528549	0
k__Bacteria;p__Firmicutes;c__Clostridia;o__Clostridiales;f__Ruminococcaceae;g__Ruminococcaceae UCG-014	0	4.35603e-05	2.65703e-05	1.08604e-05	2.66416e-05	7.09831e-05	0	3.43891e-05
k__Bacteria;p__Firmicutes;c__Clostridia;o__Clostridiales;f__Ruminococcaceae;g__Ruminococcus 1	0	2.90402e-05	0	0	2.66416e-05	0	0.00373005	2.29261e-05
k__Bacteria;p__Firmicutes;c__Clostridia;o__Clostridiales;f__Ruminococcaceae;g__Ruminococcus 2	0	1.45201e-05	0.000212562	0	8.88052e-06	0	0.0021595	0
k__Bacteria;p__Firmicutes;c__Clostridia;o__Clostridiales;f__Ruminococcaceae;g__[Eubacterium] coprostanoligenes group	4.80128e-05	5.80804e-05	0.000106281	4.34414e-05	5.32831e-05	3.04213e-05	0.00172156	3.43891e-05
k__Bacteria;p__Firmicutes;c__Clostridia;o__Clostridiales;f__Ruminococcaceae;g__uncultured	2.88077e-05	0	6.19974e-05	6.51621e-05	1.7761e-05	0	0	0
k__Bacteria;p__Firmicutes;c__Clostridia;o__Clostridiales;f__Syntrophomonadaceae;Other	9.60255e-06	0.000101641	1.77135e-05	0	3.55221e-05	0.000152107	0.00253704	0.000126093
k__Bacteria;p__Firmicutes;c__Clostridia;o__Clostridiales;f__Syntrophomonadaceae;g__A55_D21	0.000364897	0.000348483	0.000159422	0.000238928	0.000275296	5.07022e-05	0.000951389	0.00026365
k__Bacteria;p__Firmicutes;c__Clostridia;o__Clostridiales;f__Syntrophomonadaceae;g__Syntrophomonas	0.000288077	2.90402e-05	0.000628831	0.000228068	0.00016873	0.00135882	0.00270315	0.000584614
k__Bacteria;p__Firmicutes;c__Clostridia;o__Clostridiales;f__Syntrophomonadaceae;g__Syntrophothermus	1.92051e-05	0	6.19974e-05	1.08604e-05	0	0	0	0
k__Bacteria;p__Firmicutes;c__Clostridia;o__Clostridiales;f__Syntrophomonadaceae;g__uncultured	6.72179e-05	0.000508204	0.000292273	0	8.88052e-06	0.000202809	0	6.87782e-05
k__Bacteria;p__Firmicutes;c__Clostridia;o__D8A-2;f__MRE50b23;g__B55_F	0.470679	0.331915	0.304283	0.0278134	0.0779088	0.0534401	0.00305048	0.133063
k__Bacteria;p__Firmicutes;c__Clostridia;o__D8A-2;f__MRE50b23;g__MRE50b23	0.000710589	0.00143749	0.000929961	7.60225e-05	7.99247e-05	0.000212949	1.51014e-05	8.02412e-05
k__Bacteria;p__Firmicutes;c__Clostridia;o__Halanaerobiales;f__Halanaerobiaceae;g__Halocella	1.92051e-05	1.45201e-05	0	1.08604e-05	2.66416e-05	0	1.51014e-05	2.29261e-05
k__Bacteria;p__Firmicutes;c__Clostridia;o__Thermoanaerobacterales;f__Family III;g__Tepidanaerobacter	3.84102e-05	0	1.77135e-05	1.08604e-05	8.88052e-06	2.02809e-05	0	0
k__Bacteria;p__Firmicutes;c__Clostridia;o__Thermoanaerobacterales;f__Thermoanaerobacteraceae;g__Gelria	0.0041483	0.00437055	0.0160485	0.000716784	0.000905813	0.000872078	0.00190278	0.000630466
k__Bacteria;p__Firmicutes;c__Clostridia;o__Thermoanaerobacterales;f__Thermoanaerobacteraceae;g__Moorella	2.88077e-05	0.000275882	7.08541e-05	0.000119464	7.99247e-05	0.000659129	0	0
k__Bacteria;p__Firmicutes;c__Clostridia;o__Thermoanaerobacterales;f__Thermoanaerobacteraceae;g__Syntrophaceticus	0.000105628	0.000116161	7.97109e-05	4.34414e-05	0.000106566	2.02809e-05	0.004319	0.000103167
k__Bacteria;p__Firmicutes;c__Erysipelotrichia;o__Erysipelotrichales;f__Erysipelotrichaceae;Other	0	0	0	0	0	0	0.000120811	0
k__Bacteria;p__Firmicutes;c__Erysipelotrichia;o__Erysipelotrichales;f__Erysipelotrichaceae;g__Erysipelothrix	9.60255e-06	4.35603e-05	1.77135e-05	0	1.7761e-05	0	1.51014e-05	0
k__Bacteria;p__Firmicutes;c__Erysipelotrichia;o__Erysipelotrichales;f__Erysipelotrichaceae;g__Erysipelotrichaceae UCG-004	6.72179e-05	2.90402e-05	5.31406e-05	5.43018e-05	3.55221e-05	2.02809e-05	0.00368474	5.73151e-05
k__Bacteria;p__Firmicutes;c__Erysipelotrichia;o__Erysipelotrichales;f__Erysipelotrichaceae;g__Solobacterium	6.72179e-05	4.35603e-05	9.74245e-05	0.000108604	8.88052e-05	0.000101404	3.02028e-05	0.000149019
k__Bacteria;p__Firmicutes;c__Erysipelotrichia;o__Erysipelotrichales;f__Erysipelotrichaceae;g__Turicibacter	3.84102e-05	5.80804e-05	3.54271e-05	5.43018e-05	3.55221e-05	1.01404e-05	3.02028e-05	1.1463e-05
k__Bacteria;p__Firmicutes;c__Erysipelotrichia;o__Erysipelotrichales;f__Erysipelotrichaceae;g__uncultured	0.000384102	2.90402e-05	0.000150565	0.000238928	7.99247e-05	4.05618e-05	0	5.73151e-05
k__Bacteria;p__Firmicutes;c__Negativicutes;o__Selenomonadales;f__Veillonellaceae;Other	0	7.26006e-05	8.85677e-06	0	5.32831e-05	0	0	0
k__Bacteria;p__Firmicutes;c__Negativicutes;o__Selenomonadales;f__Veillonellaceae;g__	0	0	0	0	0	0.000152107	0	0
k__Bacteria;p__Firmicutes;c__Negativicutes;o__Selenomonadales;f__Veillonellaceae;g__Dialister	9.60255e-06	8.71207e-05	0.000132852	2.17207e-05	0.000239774	3.04213e-05	0	0.000149019
k__Bacteria;p__Firmicutes;c__Negativicutes;o__Selenomonadales;f__Veillonellaceae;g__Megasphaera	0.000259269	0.000246842	0.000371984	0.000260649	0.000248655	0.000121685	9.06084e-05	0.000447058
k__Bacteria;p__Firmicutes;c__Negativicutes;o__Selenomonadales;f__Veillonellaceae;g__Selenomonas 3	0.000259269	0.000261362	0.000398555	0.000228068	0.000550592	0.000344775	9.06084e-05	0.000229261
k__Bacteria;p__Firmicutes;c__Negativicutes;o__Selenomonadales;f__Veillonellaceae;g__Veillonella	0.00336089	0.00297662	0.003277	0.00323639	0.00463563	0.00193683	0.00138933	0.00342744
k__Bacteria;p__Firmicutes;c__Negativicutes;o__Selenomonadales;f__Veillonellaceae;g__uncultured	0.000115231	0.000159721	0.000336557	3.25811e-05	0.0027352	0.000273792	3.02028e-05	0.000424132
k__Bacteria;p__Firmicutes;c__Negativicutes;o__Selenomonadales;f__uncultured;g__	0	0	6.19974e-05	0	0	0	0	0
k__Bacteria;p__Firmicutes;c__OPB54;o__;f__;g__	0.000556948	0.000667925	0.00119566	6.51621e-05	0.000186491	0.000141966	0.000634259	0.000183408
k__Bacteria;p__Firmicutes;c__OPB54;o__Hydrogenisporales;f__Hydrogenisporaceae;g__	4.80128e-05	1.45201e-05	4.42838e-05	3.25811e-05	0.000124327	0.000283932	0.00129872	5.73151e-05
k__Bacteria;p__Firmicutes;c__OPB54;o__Hydrogenisporales;f__MBA03;g__	0.00277514	0.00178597	0.00153222	0.00144443	0.00108342	0.000578005	0.00474184	0.0014558
k__Bacteria;p__Fusobacteria;c__Fusobacteriia;o__Fusobacteriales;f__Fusobacteriaceae;g__Fusobacterium	0.00123873	0.000464644	0.000531406	0.000868829	0.00101238	0.000385337	0.000604056	0.000951431
k__Bacteria;p__Fusobacteria;c__Fusobacteriia;o__Fusobacteriales;f__Leptotrichiaceae;g__Leptotrichia	9.60255e-05	2.90402e-05	7.08541e-05	8.68829e-05	4.44026e-05	1.01404e-05	3.02028e-05	8.02412e-05
k__Bacteria;p__Gemmatimonadetes;c__Gemmatimonadetes;o__AT425-EubC11 terrestrial group;f__;g__	0	0	0	0	5.32831e-05	0	0	0
k__Bacteria;p__Gemmatimonadetes;c__Gemmatimonadetes;o__Gemmatimonadales;f__Gemmatimonadaceae;g__Skagen138	1.92051e-05	0	2.65703e-05	0	0	0	0	0
k__Bacteria;p__Gemmatimonadetes;c__Gemmatimonadetes;o__S0134 terrestrial group;f__;g__	0	0	0	0	0	0.000141966	0.000528549	1.1463e-05
k__Bacteria;p__Lentisphaerae;c__BS5;o__BS5;f__063F12;Other	1.92051e-05	2.90402e-05	1.77135e-05	1.08604e-05	7.10442e-05	7.09831e-05	0.00152524	0
k__Bacteria;p__Nitrospirae;c__Nitrospira;o__Nitrospirales;f__Nitrospiraceae;g__Nitrospira	6.72179e-05	0	3.54271e-05	0	0	0	1.51014e-05	2.29261e-05
k__Bacteria;p__Parcubacteria;c__;o__;f__;g__	9.60255e-06	4.35603e-05	0.000150565	3.25811e-05	3.55221e-05	0	0	3.43891e-05
k__Bacteria;p__Planctomycetes;c__Phycisphaerae;o__Pla1 lineage;f__;g__	0	0	6.19974e-05	0	7.99247e-05	4.05618e-05	0	0
k__Bacteria;p__Planctomycetes;c__Phycisphaerae;o__mle1-8;f__;g__	0	1.45201e-05	0.000212562	4.34414e-05	0.00439586	0.000273792	3.02028e-05	4.58521e-05
k__Bacteria;p__Planctomycetes;c__Planctomycetacia;o__Planctomycetales;f__Planctomycetaceae;g__PiG1 lineage	0	0	1.77135e-05	0	0	0.000131826	0	1.1463e-05
k__Bacteria;p__Proteobacteria;c__Alphaproteobacteria;Other;Other;Other	3.84102e-05	0.000638885	0	3.25811e-05	0.000222013	0	0	1.1463e-05
k__Bacteria;p__Proteobacteria;c__Alphaproteobacteria;o__Caulobacterales;f__Caulobacteraceae;Other	9.60255e-06	0.000232322	0.000106281	0.000108604	4.44026e-05	0.000141966	1.51014e-05	0.000160482
k__Bacteria;p__Proteobacteria;c__Alphaproteobacteria;o__Caulobacterales;f__Caulobacteraceae;g__Brevundimonas	0.00259269	0.0140555	0.00773196	0.00440931	0.00945776	0.0244892	0.0785424	0.00772608
k__Bacteria;p__Proteobacteria;c__Alphaproteobacteria;o__Caulobacterales;f__Caulobacteraceae;g__Caulobacter	0	0.000101641	1.77135e-05	0	0.000106566	0.000263652	0.00205379	4.58521e-05
k__Bacteria;p__Proteobacteria;c__Alphaproteobacteria;o__Caulobacterales;f__Hyphomonadaceae;g__Hirschia	9.60255e-05	4.35603e-05	0.000460552	0.000195486	0.00017761	3.04213e-05	1.51014e-05	3.43891e-05
k__Bacteria;p__Proteobacteria;c__Alphaproteobacteria;o__Rhizobiales;Other;Other	0	0	0.00030113	3.25811e-05	0.000639398	0.000496882	0.000830577	0.000240724
k__Bacteria;p__Proteobacteria;c__Alphaproteobacteria;o__Rhizobiales;f__Aurantimonadaceae;g__Aureimonas	0	0	0	0	0.00033746	0	0	0
k__Bacteria;p__Proteobacteria;c__Alphaproteobacteria;o__Rhizobiales;f__Bradyrhizobiaceae;Other	4.80128e-05	0.000174241	0.000283417	0.000390973	0.000692681	0.00091264	0.0133798	0.000332428
k__Bacteria;p__Proteobacteria;c__Alphaproteobacteria;o__Rhizobiales;f__Bradyrhizobiaceae;g__Bosea	6.72179e-05	1.45201e-05	0.000451695	0.000141185	3.55221e-05	2.02809e-05	0	0.000217797
k__Bacteria;p__Proteobacteria;c__Alphaproteobacteria;o__Rhizobiales;f__Bradyrhizobiaceae;g__uncultured	1.92051e-05	0	0	0	8.88052e-05	1.01404e-05	0	0
k__Bacteria;p__Proteobacteria;c__Alphaproteobacteria;o__Rhizobiales;f__Brucellaceae;g__Brucella	0.00127714	0.0112386	0.00550891	0.00583201	0.00690905	0.0114283	0.0897175	0.0072561
k__Bacteria;p__Proteobacteria;c__Alphaproteobacteria;o__Rhizobiales;f__Brucellaceae;g__Paenochrobactrum	0.000998665	0.000726006	0.00024799	0.000836248	0.000808127	0.000588146	0.000181217	0.000332428
k__Bacteria;p__Proteobacteria;c__Alphaproteobacteria;o__Rhizobiales;f__Brucellaceae;g__Pseudochrobactrum	0.00052814	0.00107449	0.0003277	0.000532158	0.00034634	0.000973483	0.000181217	0.000194871
k__Bacteria;p__Proteobacteria;c__Alphaproteobacteria;o__Rhizobiales;f__Hyphomicrobiaceae;Other	0	0	0	0	8.88052e-05	0	0	0
k__Bacteria;p__Proteobacteria;c__Alphaproteobacteria;o__Rhizobiales;f__Hyphomicrobiaceae;g__Devosia	0	7.26006e-05	5.31406e-05	0.000195486	0.00016873	0.000101404	0.00200849	0.000320965
k__Bacteria;p__Proteobacteria;c__Alphaproteobacteria;o__Rhizobiales;f__Hyphomicrobiaceae;g__Hyphomicrobium	9.60255e-06	2.90402e-05	7.08541e-05	0.000119464	0.00051507	6.08427e-05	0.00279376	9.17042e-05
k__Bacteria;p__Proteobacteria;c__Alphaproteobacteria;o__Rhizobiales;f__Hyphomicrobiaceae;g__Pedomicrobium	0	1.45201e-05	0	0	0	4.05618e-05	0	0
k__Bacteria;p__Proteobacteria;c__Alphaproteobacteria;o__Rhizobiales;f__Methylobacteriaceae;g__Methylobacterium	9.60255e-06	0.000392043	0	0.000217207	7.10442e-05	2.02809e-05	0.00182727	2.29261e-05
k__Bacteria;p__Proteobacteria;c__Alphaproteobacteria;o__Rhizobiales;f__Phyllobacteriaceae;Other	7.68204e-05	0.000755046	0.000168279	5.43018e-05	0.00119887	0.000507022	0.00149504	0.000550225
k__Bacteria;p__Proteobacteria;c__Alphaproteobacteria;o__Rhizobiales;f__Phyllobacteriaceae;g__Aliihoeflea	0	0	8.85677e-06	0	6.21637e-05	0	0	0.000240724
k__Bacteria;p__Proteobacteria;c__Alphaproteobacteria;o__Rhizobiales;f__Phyllobacteriaceae;g__Aminobacter	0	0	0	2.17207e-05	0.000586114	0.000131826	0	0
k__Bacteria;p__Proteobacteria;c__Alphaproteobacteria;o__Rhizobiales;f__Phyllobacteriaceae;g__Aquamicrobium	0	0	8.85677e-06	0	9.76857e-05	0	0	0
k__Bacteria;p__Proteobacteria;c__Alphaproteobacteria;o__Rhizobiales;f__Rhizobiaceae;Other	0	0	0	0	0	0.000354916	0	0
k__Bacteria;p__Proteobacteria;c__Alphaproteobacteria;o__Rhizobiales;f__Rhizobiales Incertae Sedis;g__Phreatobacter	0	0	4.42838e-05	0	0	1.01404e-05	0	0
k__Bacteria;p__Proteobacteria;c__Alphaproteobacteria;o__Rhodobacterales;f__Rhodobacteraceae;Other	3.84102e-05	0	1.77135e-05	0	0.000159849	0.000872078	0	0
k__Bacteria;p__Proteobacteria;c__Alphaproteobacteria;o__Rhodobacterales;f__Rhodobacteraceae;g__Falsirhodobacter	0	0	8.85677e-06	0	6.21637e-05	0	0.00391126	4.58521e-05
k__Bacteria;p__Proteobacteria;c__Alphaproteobacteria;o__Rhodobacterales;f__Rhodobacteraceae;g__Paracocccus	6.72179e-05	0.000377523	0.000398555	0.000836248	0.00710442	0.00330579	0.00327701	0.00332428
k__Bacteria;p__Proteobacteria;c__Alphaproteobacteria;o__Rhodospirillales;Other;Other	0	0	0	0	0.00017761	0	0	0
k__Bacteria;p__Proteobacteria;c__Alphaproteobacteria;o__Rhodospirillales;f__AKYH478;g__	0	1.45201e-05	0	0	1.7761e-05	0.000121685	0	0
k__Bacteria;p__Proteobacteria;c__Alphaproteobacteria;o__Rhodospirillales;f__Acetobacteraceae;g__Stella	0	0	9.74245e-05	0	8.88052e-06	0	0	0
k__Bacteria;p__Proteobacteria;c__Alphaproteobacteria;o__Rhodospirillales;f__Rhodospirillales Incertae Sedis;g__Reyranella	0	0	0	4.34414e-05	6.21637e-05	0	0	1.1463e-05
k__Bacteria;p__Proteobacteria;c__Alphaproteobacteria;o__Rickettsiales;Other;Other	0	0	0.000123995	5.43018e-05	0	0	0.00086078	0
k__Bacteria;p__Proteobacteria;c__Alphaproteobacteria;o__Rickettsiales;f__Mitochondria;g__	0	0	5.31406e-05	0	0	0	0	0
k__Bacteria;p__Proteobacteria;c__Alphaproteobacteria;o__Sneathiellales;f__Sneathiellaceae;g__Sneathiella	0	0	0	0.000108604	7.99247e-05	0	0	0
k__Bacteria;p__Proteobacteria;c__Alphaproteobacteria;o__Sphingomonadales;Other;Other	0.00115231	0.000101641	0.000123995	0.000586459	0.00106566	0.00131826	0.00247663	0.000481447
k__Bacteria;p__Proteobacteria;c__Alphaproteobacteria;o__Sphingomonadales;f__Erythrobacteraceae;Other	5.76153e-05	0	0	0	0	0	0	0
k__Bacteria;p__Proteobacteria;c__Alphaproteobacteria;o__Sphingomonadales;f__Sphingomonadaceae;Other	9.60255e-06	0	0	0	0.000150969	0	0	0
k__Bacteria;p__Proteobacteria;c__Alphaproteobacteria;o__Sphingomonadales;f__Sphingomonadaceae;g__Novosphingobium	0	0	0	0	0	0	0	0.00026365
k__Bacteria;p__Proteobacteria;c__Alphaproteobacteria;o__Sphingomonadales;f__Sphingomonadaceae;g__Sphingobium	0	0.000813126	6.19974e-05	0.000119464	0.00016873	1.01404e-05	0	0.000183408
k__Bacteria;p__Proteobacteria;c__Alphaproteobacteria;o__Sphingomonadales;f__Sphingomonadaceae;g__Sphingomonas	0.000268871	0	0	0	7.10442e-05	0	1.51014e-05	0
k__Bacteria;p__Proteobacteria;c__Alphaproteobacteria;o__Sphingomonadales;f__Sphingomonadaceae;g__Sphingopyxis	0.000144038	0.000130681	0.000292273	0.0010969	0.00111895	0.00131826	0.00933267	0.000389743
k__Bacteria;p__Proteobacteria;c__Betaproteobacteria;o__Burkholderiales;Other;Other	0	0	0	0	9.76857e-05	9.1264e-05	0.00182727	8.02412e-05
k__Bacteria;p__Proteobacteria;c__Betaproteobacteria;o__Burkholderiales;f__Alcaligenaceae;Other	0	0	0.000132852	0	0	8.11236e-05	0	0
k__Bacteria;p__Proteobacteria;c__Betaproteobacteria;o__Burkholderiales;f__Alcaligenaceae;g__Achromobacter	6.72179e-05	0.000232322	0.00030113	0.000119464	0.000666039	5.07022e-05	0.00348842	0.00026365
k__Bacteria;p__Proteobacteria;c__Betaproteobacteria;o__Burkholderiales;f__Alcaligenaceae;g__Alcaligenes	0.0026215	0.00524176	0.0081748	0.00174852	0.0306112	0.00696649	0.00151014	0.0165297
k__Bacteria;p__Proteobacteria;c__Betaproteobacteria;o__Burkholderiales;f__Alcaligenaceae;g__Bordetella	3.84102e-05	0	0.000106281	0.000282369	0.000701561	0.000121685	0	8.02412e-05
k__Bacteria;p__Proteobacteria;c__Betaproteobacteria;o__Burkholderiales;f__Alcaligenaceae;g__Parapusillimonas	0	1.45201e-05	2.65703e-05	1.08604e-05	0	2.02809e-05	0	1.1463e-05
k__Bacteria;p__Proteobacteria;c__Betaproteobacteria;o__Burkholderiales;f__Alcaligenaceae;g__Pusillimonas	4.80128e-05	2.90402e-05	0.000584547	0.000184626	0.0111362	0.000476601	0.00241622	0.0018914
k__Bacteria;p__Proteobacteria;c__Betaproteobacteria;o__Burkholderiales;f__Burkholderiaceae;g__Burkholderia	0.000134436	0	9.74245e-05	4.34414e-05	0	0	0	0
k__Bacteria;p__Proteobacteria;c__Betaproteobacteria;o__Burkholderiales;f__Burkholderiaceae;g__Lautropia	0.000144038	0.000275882	0.000159422	9.77432e-05	0.000115447	4.05618e-05	6.04056e-05	0.000240724
k__Bacteria;p__Proteobacteria;c__Betaproteobacteria;o__Burkholderiales;f__Burkholderiaceae;g__Ralstonia	0.000220859	0.000145201	0.000132852	7.60225e-05	0.000435146	0.00044618	0.00897024	0.000412669
k__Bacteria;p__Proteobacteria;c__Betaproteobacteria;o__Burkholderiales;f__Comamonadaceae;Other	6.72179e-05	0.000159721	0.000177135	3.25811e-05	7.99247e-05	0.000547584	0	0.000171945
k__Bacteria;p__Proteobacteria;c__Betaproteobacteria;o__Burkholderiales;f__Comamonadaceae;g__Aquabacterium	3.84102e-05	0.000595325	8.85677e-06	0	8.88052e-05	5.07022e-05	0.00330721	4.58521e-05
k__Bacteria;p__Proteobacteria;c__Betaproteobacteria;o__Burkholderiales;f__Comamonadaceae;g__Comamonas	0.00048973	0.000435603	0.000788252	0.000228068	0.000328579	0.000709831	4.53042e-05	0.000171945
k__Bacteria;p__Proteobacteria;c__Betaproteobacteria;o__Burkholderiales;f__Comamonadaceae;g__Delftia	3.84102e-05	4.35603e-05	0.000239133	1.08604e-05	0.00017761	0.000273792	0.00380555	1.1463e-05
k__Bacteria;p__Proteobacteria;c__Betaproteobacteria;o__Burkholderiales;f__Comamonadaceae;g__Hydrogenophaga	0	0	3.54271e-05	0	0	0	0	1.1463e-05
k__Bacteria;p__Proteobacteria;c__Betaproteobacteria;o__Burkholderiales;f__Comamonadaceae;g__Pelomonas	0	5.80804e-05	1.77135e-05	6.51621e-05	0.00017761	0.000354916	0.00590465	0.000137556
k__Bacteria;p__Proteobacteria;c__Betaproteobacteria;o__Burkholderiales;f__Comamonadaceae;g__Xylophilus	0.000105628	0.000769566	0.00111595	0.000488716	0.000186491	7.09831e-05	0.00152524	0.00011463
k__Bacteria;p__Proteobacteria;c__Betaproteobacteria;o__Burkholderiales;f__Comamonadaceae;g__spb280	1.92051e-05	2.90402e-05	0.00027456	4.34414e-05	8.88052e-06	2.02809e-05	0	0
k__Bacteria;p__Proteobacteria;c__Betaproteobacteria;o__Burkholderiales;f__Oxalobacteraceae;Other	0	0.000275882	4.42838e-05	0	0.000222013	0	0.01936	0.000504373
k__Bacteria;p__Proteobacteria;c__Betaproteobacteria;o__Burkholderiales;f__Oxalobacteraceae;g__Undibacterium	0	0	0	5.43018e-05	0	0	0	0
k__Bacteria;p__Proteobacteria;c__Betaproteobacteria;o__Hydrogenophilales;f__Hydrogenophilaceae;g__Thiobacillus	0.000124833	0.000827646	0.000132852	4.34414e-05	0.000142088	0.000202809	0.000951389	4.58521e-05
k__Bacteria;p__Proteobacteria;c__Betaproteobacteria;o__Neisseriales;f__Neisseriaceae;g__Alysiella	1.92051e-05	1.45201e-05	8.85677e-06	1.08604e-05	0	0	0	1.1463e-05
k__Bacteria;p__Proteobacteria;c__Betaproteobacteria;o__Neisseriales;f__Neisseriaceae;g__Neisseria	0.00133475	0.00103093	0.00136394	0.000999153	0.00187379	0.00111545	0.000362434	0.00149019
k__Bacteria;p__Proteobacteria;c__Betaproteobacteria;o__Neisseriales;f__Neisseriaceae;g__uncultured	0	0	0	0	0	0.000375196	0	0
k__Bacteria;p__Proteobacteria;c__Betaproteobacteria;o__Rhodocyclales;f__Rhodocyclaceae;Other	5.76153e-05	0	2.65703e-05	0	0	0	0	1.1463e-05
k__Bacteria;p__Proteobacteria;c__Betaproteobacteria;o__Rhodocyclales;f__Rhodocyclaceae;g__Dechloromonas	5.76153e-05	0	8.85677e-06	0	0.000106566	0	0	1.1463e-05
k__Bacteria;p__Proteobacteria;c__Betaproteobacteria;o__Rhodocyclales;f__Rhodocyclaceae;g__Methyloversatilis	0	1.45201e-05	9.74245e-05	0	8.88052e-06	0	0.000996693	0.00011463
k__Bacteria;p__Proteobacteria;c__Betaproteobacteria;o__Rhodocyclales;f__Rhodocyclaceae;g__Zoogloea	5.76153e-05	4.35603e-05	0.00027456	0	0	2.02809e-05	0	0
k__Bacteria;p__Proteobacteria;c__Betaproteobacteria;o__SC-I-84;f__A21b;g__	0	0	0.000212562	1.08604e-05	0	0	0	1.1463e-05
k__Bacteria;p__Proteobacteria;c__Betaproteobacteria;o__SC-I-84;f__A21b;g__A21b	2.88077e-05	1.45201e-05	6.19974e-05	1.08604e-05	0	1.01404e-05	0	0
k__Bacteria;p__Proteobacteria;c__Deltaproteobacteria;o__Bdellovibrionales;f__Bacteriovoracaceae;g__uncultured	0	1.45201e-05	0.000177135	9.77432e-05	0.000781486	0.000304213	0	1.1463e-05
k__Bacteria;p__Proteobacteria;c__Deltaproteobacteria;o__Desulfobacterales;f__Desulfobulbaceae;g__Desulfobulbus	0	0	0.000185992	0	0	0.000243371	0	0
k__Bacteria;p__Proteobacteria;c__Deltaproteobacteria;o__Desulfovibrionales;f__Desulfovibrionaceae;g__Desulfovibrio	0	0	0	0	8.88052e-06	1.01404e-05	0	3.43891e-05
k__Bacteria;p__Proteobacteria;c__Deltaproteobacteria;o__GR-WP33-30;f__;g__	1.92051e-05	0	0.000230276	1.08604e-05	0	1.01404e-05	0	1.1463e-05
k__Bacteria;p__Proteobacteria;c__Deltaproteobacteria;o__Myxococcales;Other;Other	0	0	6.19974e-05	0	0	0	0	0
k__Bacteria;p__Proteobacteria;c__Deltaproteobacteria;o__Myxococcales;f__Nannocystaceae;g__Nannocystis	1.92051e-05	1.45201e-05	4.42838e-05	0	0	1.01404e-05	0	0
k__Bacteria;p__Proteobacteria;c__Deltaproteobacteria;o__Myxococcales;f__Polyangiaceae;g__Sorangium	0	0	0	6.51621e-05	0.000372982	1.01404e-05	0.000936287	2.29261e-05
k__Bacteria;p__Proteobacteria;c__Epsilonproteobacteria;o__Campylobacterales;f__Campylobacteraceae;g__Campylobacter	0.000163243	0.000232322	0.000309987	0.000130324	0.000275296	9.1264e-05	1.51014e-05	0.00037828
k__Bacteria;p__Proteobacteria;c__Gammaproteobacteria;Other;Other;Other	8.6423e-05	1.45201e-05	8.85677e-06	6.51621e-05	0.000222013	0.000253511	0	2.29261e-05
k__Bacteria;p__Proteobacteria;c__Gammaproteobacteria;o__Aeromonadales;f__Aeromonadaceae;g__Aeromonas	0	0	0	0	0	0	0	0.00011463
k__Bacteria;p__Proteobacteria;c__Gammaproteobacteria;o__Cardiobacteriales;f__Cardiobacteriaceae;g__Cardiobacterium	9.60255e-06	0	0	2.17207e-05	8.88052e-06	1.01404e-05	3.02028e-05	0
k__Bacteria;p__Proteobacteria;c__Gammaproteobacteria;o__Cellvibrionales;f__Spongiibacteraceae;g__BD1-7 clade	4.80128e-05	0	8.85677e-06	0	0	0	0	0
k__Bacteria;p__Proteobacteria;c__Gammaproteobacteria;o__Enterobacteriales;f__Enterobacteriaceae;Other	0.00543504	0.00688253	0.00123995	0.00524555	0.000834769	0.0101404	0.000166115	0.000447058
k__Bacteria;p__Proteobacteria;c__Gammaproteobacteria;o__Enterobacteriales;f__Enterobacteriaceae;g__Enterobacter	1.92051e-05	0.000145201	0.000336557	0.000152045	0.000133208	0.000354916	0	2.29261e-05
k__Bacteria;p__Proteobacteria;c__Gammaproteobacteria;o__Enterobacteriales;f__Enterobacteriaceae;g__Escherichia-Shigella	0.00405228	0.00126325	0.000221419	0.000401833	0.000959096	0.000801095	0.000604056	0.000951431
k__Bacteria;p__Proteobacteria;c__Gammaproteobacteria;o__Enterobacteriales;f__Enterobacteriaceae;g__Morganella	0.00278474	0.000188761	0.000699685	0.00408349	0.00134984	0.000182528	6.04056e-05	0.000194871
k__Bacteria;p__Proteobacteria;c__Gammaproteobacteria;o__Enterobacteriales;f__Enterobacteriaceae;g__Proteus	0.000422512	8.71207e-05	7.08541e-05	0.000238928	1.7761e-05	2.02809e-05	0	1.1463e-05
k__Bacteria;p__Proteobacteria;c__Gammaproteobacteria;o__Enterobacteriales;f__Enterobacteriaceae;g__Providencia	0.000163243	0.000159721	0.000336557	0.000564739	0.000124327	0.000273792	4.53042e-05	3.43891e-05
k__Bacteria;p__Proteobacteria;c__Gammaproteobacteria;o__Enterobacteriales;f__Enterobacteriaceae;g__Serratia	0.000364897	4.35603e-05	6.19974e-05	0.000434414	2.66416e-05	7.09831e-05	3.02028e-05	0
k__Bacteria;p__Proteobacteria;c__Gammaproteobacteria;o__Methylococcales;f__Methylococcaceae;g__Methylobacter	6.72179e-05	0	0	0	0	0	0	0
k__Bacteria;p__Proteobacteria;c__Gammaproteobacteria;o__NKB5;f__;g__	6.72179e-05	0	0	0	0	0	0	0
k__Bacteria;p__Proteobacteria;c__Gammaproteobacteria;o__Pasteurellales;f__Pasteurellaceae;g__Actinobacillus	2.88077e-05	1.45201e-05	1.77135e-05	1.08604e-05	6.21637e-05	1.01404e-05	0	2.29261e-05
k__Bacteria;p__Proteobacteria;c__Gammaproteobacteria;o__Pasteurellales;f__Pasteurellaceae;g__Aggregatibacter	3.84102e-05	5.80804e-05	1.77135e-05	7.60225e-05	2.66416e-05	5.07022e-05	0	2.29261e-05
k__Bacteria;p__Proteobacteria;c__Gammaproteobacteria;o__Pasteurellales;f__Pasteurellaceae;g__Haemophilus	0.00349533	0.00287498	0.00197506	0.0023024	0.00449354	0.00126756	0.00199339	0.00388597
k__Bacteria;p__Proteobacteria;c__Gammaproteobacteria;o__Pseudomonadales;f__Moraxellaceae;g__Acinetobacter	0.0011427	0.000696965	0.00158536	0.000543018	0.00034634	0.00113573	0.00332231	0.000355354
k__Bacteria;p__Proteobacteria;c__Gammaproteobacteria;o__Pseudomonadales;f__Moraxellaceae;g__Enhydrobacter	0.000172846	0.000653405	0.000159422	0.000260649	0.00051507	0.00141966	0.00652381	0.0167131
k__Bacteria;p__Proteobacteria;c__Gammaproteobacteria;o__Pseudomonadales;f__Moraxellaceae;g__Psychrobacter	9.60255e-06	1.45201e-05	1.77135e-05	2.17207e-05	8.88052e-06	0	0	2.29261e-05
k__Bacteria;p__Proteobacteria;c__Gammaproteobacteria;o__Pseudomonadales;f__Pseudomonadaceae;Other	7.68204e-05	0	0	0	0	0	0	0
k__Bacteria;p__Proteobacteria;c__Gammaproteobacteria;o__Pseudomonadales;f__Pseudomonadaceae;g__Pseudomonas	0.000345692	0.000696965	0.000929961	0.00168336	0.00269968	0.00146022	0.00333741	0.000825338
k__Bacteria;p__Proteobacteria;c__Gammaproteobacteria;o__Xanthomonadales;f__Competibacteraceae;g__CPB_C22&F32	9.60255e-06	1.45201e-05	1.77135e-05	0.000108604	1.7761e-05	2.02809e-05	0	0
k__Bacteria;p__Proteobacteria;c__Gammaproteobacteria;o__Xanthomonadales;f__Competibacteraceae;g__CPB_P15	9.60255e-06	0	0	5.43018e-05	0	0	0	0
k__Bacteria;p__Proteobacteria;c__Gammaproteobacteria;o__Xanthomonadales;f__Competibacteraceae;g__CPB_S60	1.92051e-05	1.45201e-05	8.85677e-06	0.000271509	0	0	0	1.1463e-05
k__Bacteria;p__Proteobacteria;c__Gammaproteobacteria;o__Xanthomonadales;f__Competibacteraceae;g__Candidatus Competibacter	0.000441717	0.000145201	7.97109e-05	0.00346445	0.000159849	0.000131826	3.02028e-05	0.000103167
k__Bacteria;p__Proteobacteria;c__Gammaproteobacteria;o__Xanthomonadales;f__Nevskiaceae;g__Nevskia	9.60255e-06	0	0	0	7.10442e-05	0	0	1.1463e-05
k__Bacteria;p__Proteobacteria;c__Gammaproteobacteria;o__Xanthomonadales;f__Xanthomonadaceae;g__	0	0	0	0	0	0	1.51014e-05	0.000126093
k__Bacteria;p__Proteobacteria;c__Gammaproteobacteria;o__Xanthomonadales;f__Xanthomonadaceae;g__Dokdonella	3.84102e-05	1.45201e-05	8.85677e-06	1.08604e-05	0	4.05618e-05	0.000135913	2.29261e-05
k__Bacteria;p__Proteobacteria;c__Gammaproteobacteria;o__Xanthomonadales;f__Xanthomonadaceae;g__Frateuria	0.000124833	2.90402e-05	0.00027456	0.000260649	0.00017761	3.04213e-05	0	5.73151e-05
k__Bacteria;p__Proteobacteria;c__Gammaproteobacteria;o__Xanthomonadales;f__Xanthomonadaceae;g__Luteimonas	1.92051e-05	0.000159721	0.000159422	0.000152045	0.000186491	0	1.51014e-05	0.000298039
k__Bacteria;p__Proteobacteria;c__Gammaproteobacteria;o__Xanthomonadales;f__Xanthomonadaceae;g__Rudaea	0	0	0	0	5.32831e-05	2.02809e-05	0.000528549	0
k__Bacteria;p__Proteobacteria;c__Gammaproteobacteria;o__Xanthomonadales;f__Xanthomonadaceae;g__Stenotrophomonas	0.000787409	0.00161173	0.000841393	0.00152045	0.00186491	0.00381281	0.00587445	0.00147873
k__Bacteria;p__Proteobacteria;c__Gammaproteobacteria;o__Xanthomonadales;f__Xanthomonadales Incertae Sedis;g__Acidibacter	2.88077e-05	0.000508204	6.19974e-05	0.000119464	0.000115447	0.000365056	4.53042e-05	9.17042e-05
k__Bacteria;p__Saccharibacteria;c__;o__;f__;g__	0.000393705	0.000435603	0.000318844	0.000325811	0.000523951	0.000354916	0.00151014	0.000504373
k__Bacteria;p__Saccharibacteria;c__Unknown Class;o__Unknown Order;f__Unknown Family;g__Candidatus Saccharimonas	1.92051e-05	8.71207e-05	4.42838e-05	6.51621e-05	0.000106566	4.05618e-05	6.04056e-05	0.000126093
k__Bacteria;p__Spirochaetae;c__Spirochaetes;o__Spirochaetales;f__PL-11B10;g__	2.88077e-05	0	3.54271e-05	3.25811e-05	0	0	0	1.1463e-05
k__Bacteria;p__Spirochaetae;c__Spirochaetes;o__Spirochaetales;f__Spirochaetaceae;g__Sphaerochaeta	0	0	8.85677e-06	0	0	0	0.000362434	2.29261e-05
k__Bacteria;p__Spirochaetae;c__Spirochaetes;o__Spirochaetales;f__Spirochaetaceae;g__Spirochaeta 2	4.80128e-05	2.90402e-05	0.000185992	6.51621e-05	8.88052e-05	0	0	0
k__Bacteria;p__Spirochaetae;c__Spirochaetes;o__Spirochaetales;f__Spirochaetaceae;g__Treponema 2	8.6423e-05	2.90402e-05	3.54271e-05	1.08604e-05	2.66416e-05	3.04213e-05	1.51014e-05	8.02412e-05
k__Bacteria;p__Spirochaetae;c__Spirochaetes;o__Spirochaetales;f__Spirochaetaceae;g__uncultured	0	0.000464644	0	0	0	1.01404e-05	0	0
k__Bacteria;p__Synergistetes;c__Synergistia;o__Synergistales;f__Synergistaceae;Other	0	0	8.85677e-06	0	8.88052e-05	1.01404e-05	0	2.29261e-05
k__Bacteria;p__Synergistetes;c__Synergistia;o__Synergistales;f__Synergistaceae;g__Aminobacterium	0.00610722	0.0294177	0.0408208	0.0167793	0.550859	0.101861	0.00173666	0.132547
k__Bacteria;p__Synergistetes;c__Synergistia;o__Synergistales;f__Synergistaceae;g__Anaerobaculum	0.0860581	0.0407579	0.0389964	0.00481114	0.0346962	0.0323987	0.0010722	0.0198081
k__Bacteria;p__Synergistetes;c__Synergistia;o__Synergistales;f__Synergistaceae;g__Thermovirga	0	8.71207e-05	0	0	4.44026e-05	0	0	0
k__Bacteria;p__Synergistetes;c__Synergistia;o__Synergistales;f__Synergistaceae;g__uncultured	0	1.45201e-05	1.77135e-05	2.17207e-05	8.88052e-06	1.01404e-05	0	2.29261e-05
k__Bacteria;p__Tenericutes;c__Mollicutes;o__Acholeplasmatales;f__Acholeplasmataceae;g__Acholeplasma	0.000316884	0.000363003	0.000867963	0.000206347	0.000257535	6.08427e-05	0.00616137	0.000252187
k__Bacteria;p__Tenericutes;c__Mollicutes;o__Mollicutes RF9;f__;g__	0.000259269	2.90402e-05	0.000185992	8.68829e-05	6.21637e-05	2.02809e-05	0.00379045	0.000137556
k__Bacteria;p__Tenericutes;c__Mollicutes;o__NB1-n;f__RFN82;g__	4.80128e-05	7.26006e-05	8.85677e-06	0.000282369	0.000133208	1.01404e-05	0.00575364	2.29261e-05
k__Bacteria;p__Thermotogae;c__Thermotogae;o__Thermotogales;f__Thermotogaceae;g__Defluviitoga	0.000105628	0.000101641	7.97109e-05	5.43018e-05	5.32831e-05	0	0	3.43891e-05
k__Bacteria;p__Thermotogae;c__Thermotogae;o__Thermotogales;f__Thermotogaceae;g__Fervidobacterium	0.000124833	0	0.000487122	0.000249788	0.000150969	2.02809e-05	0	3.43891e-05
k__Bacteria;p__Verrucomicrobia;c__OPB35 soil group;o__;f__;g__	0	1.45201e-05	8.85677e-05	4.34414e-05	0.00253095	9.1264e-05	0.00489286	2.29261e-05
k__Bacteria;p__Verrucomicrobia;c__Opitutae;o__Puniceicoccales;f__Puniceicoccaceae;g__Coraliomargarita	1.92051e-05	0	5.31406e-05	3.25811e-05	8.88052e-06	1.01404e-05	0	0
k__Bacteria;p__Verrucomicrobia;c__Verrucomicrobiae;o__Verrucomicrobiales;f__Verrucomicrobiaceae;g__Akkermansia	0	0	0	0	8.88052e-06	2.02809e-05	0	2.29261e-05
k__Eukaryota;Other;Other;Other;Other;Other	0.00230461	2.90402e-05	0.0171556	0.0764786	0.00527503	0.0714901	0.000196318	0.000160482

## Sheet: Representative Seq
>0 G1_371
AATATTGGGCAATGGGCGGAAGCCTGACCCAGCGACGCCGCGTGAGGGAAGAAGGCCTTTGGGTCGTAAACCTCTGTTGTATGGGAAGAAGGAAGTGACGGTACCATACGAGGAAGTCCCGGCTAACTACGTGCCAGCAGCCGCGGTAATACGTAGGGGACGAGCGTTGTCCGGAATTACTGGGCGTAAAGGGCGCGCAGGCGGATATTTAAGTCAGCTGTTAAAGTCATGGGCTCAACTCATGGATGCGGTTGAAACTGGGTATCTAGAGTGCTGGAGAGGTAGGCGGAATTCCCGGTGTAGCGGTGAAACGCGTAGATATCGGGAAGAACACCAGTGGCGAAGGCGGCTTACTGGCCAGCAACTGACGCTGAGGCGCGAAAGCCAGGGGAGCGAACG…
>1 G1_18
GGAATCTTCCGCAATGGACGAAAGTCTGACGGAGCAACGCCGCGTGTATGAAGAAGGCCTTCGGGTTGTAAAGTACTGTTGTCAGGGACGAACCGTATATGTGTAAATAATGCGTATACCTGACGGTACCTGACGAGGAAGCCCCGGCTAACTACGTGCCAGCAGCCGCGGTAATACGTAGGGGGCAAGCGTTGTCCGGAATTATTGGGCGTAAAGGGCGCGTAGGAGGCTGTATAAGTCTGATGTGAAGGTGCGGGGCTTAACCCCGTAAAGCATTGGAAACTGTACGGCTTGAGGACAGGAGAGGAAAGTGAAAGTCCACGTGTAGCGGTGAAATGCGTAGATATGTGGAGGAACACCAGTGGCGAAGGCGACTTTCTGGACTGTAACTGACGCTGA…
>10 G1_674
AATCTTCGGCAATGGACGAAAGTCTGACCGAGCAACGCCGCGTGAGTGAAGAAGGTTTTCGGATCGTAAAACTCTGTTGGTAGAGAAGAACGTTGGTGAGAGTGGAAAGCTCATCAAGTGACGGTAACTACCCAGAAAGGGACGGCTAACTACGTGCCAGCAGCCGCGGTAATACGTAGGTCCCGAGCGTTGTCCGGATTTATTGGGCGTAAAGCGAGCGCAGGTGGTTTATTAAGTCTGGTGTAAAAGGCAGTGGCTCAACCATTGTATGCATTGGAAACTGGTAGACTTGAGTGCAGGAGAGGAGAGTGGAATTCCATGTGTAGCGGTGAAATGCGTAGATATATGGAGGAACACCGGTGGCGAAAGCGGCTCTCTGGCCTGTAACTGACACTGAGG…
>100 G1_21999
GGGAATATTGGGCAATGGGCGAAAGCCTGACCCAGCGACGCCGCGTGAAGGATGAAGGTCTTCGGATTGTAAACTTCTTTGATCAGGGAAGAAAGAAATGACGGTACCTGAAGAACAAGCCACGGCTAACTACGTGCCAGCAGCCGCGGTAATACGTAGGTGGCAAGCGTTGTCCGGATTTACTGGGTGTAAAGGGCGTGTAGGCGGGTATGCAAGTCAGATGTGAAATCCCGTGGCTCAACTGCGGAACCGCATCTGAAACTGCGTATCTTGAGTGTCGGAGGGGAAAGTGGAATTCCTGGTGTAGCGGTGAAATGCGTAGATATCAGGAGGAACACCGGTGGCGAAGGCGACTTTCTGGACGACAACTGACGCTGAGACGCGAAAGCGTGGGGAGCA…
>101 G2_13397
AATATTGCACAATGGGCGCAAGCCTGATGCAGCGACGCCGCGTGCGGGATGGAGGCCTTCGGGTTGTAAACCGCTTTTGTTTGGGAGCAAGCCCTTCGGGGTGAGTGTACCTTTCGAATAAGCACCGGCTAACTACGTGCCAGCAGCCGCGGTAATACGTAGGGTGCGAGCGTTATCCGGATTTATTGGGCGTAAAGGGCTCGTAGGCGGTTCGTCGCGTCCGGTGTGAAAGTCCATCGCCTAACGGTGGATCTGCGCCGGGTACGGGCGGGCTGGAGTGCGGTAGGGGAGACTGGAATTCCCGGTGTAACGGTGGAATGTGTAGATATCGGGAAGAACACCAATGGCGAAGGCAGGTCTCTGGGCCGTTACTGACGCTGAGGAGCGAAAGCGTGGGGA…
>102 G1_1150
GGGAATTTTGGACAATGGGCGCAAGCCTGATCCAGCAATGCCGCGTGCAGGAAGAAGGCCTTCGGGTTGTAAACTGCTTTTGTCAGGGAAGAAATCTTCTGGGCTAATATCCCGGGAGGATGACGGTACCTGAAGAATAAGCACCGGCTAACTACGTGCCAGCAGCCGCGGTAATACGTAGGGTGCGAGCGTTAATCGGAATTACTGGGCGTAAAGCGTGCGCAGGCGGCTTTGCAAGACAGAGGTGAAATCCCCGGGCTCAACCTGGGAACTGCCTTTGTGACTGCAAGGCTAGAGTACGGCAGAGGGGGATGGAATTCCGCGTGTAGCAGTGAAATGCGTAGATATGCGGAGGAACACCGATGGCGAAGGCAATCCCCTGGGCCTGTACTGACGCTC…
>103 G2_65601
GAATTTTGGACAATGGGCGAAAGCCTGATCCAGCAATGCCGCGTGCAGGATGAAGGCCTTCGGGTTGTAAACTGCTTTTGTACGGAACGAAAAAGCTCCTTCTAATACAGGTGGCCCATGACGGTACCGTAAGAATAAGCACCGGCTAACTACGTGCCAGCAGCCGCGGTAATACGTAGGGTGCGAGCGTTAAGCGGAATTACTGGGCGTAAAGCGTGCGCAGGCGGTTATGTAAGACAGATGTGAAATCCCCGGGCTCAACCTGGGAACTGCATTTGTGACTGCATGGCTAGAGTACGGTAGAGGGGAATGGAATTCCGCGTGTAGCAGTGAAATGCGTAGATATGCGGAGGAACACCGATGGCGAAGGCAATCCCCTGGACCTGTACTGACGCTCAT…
>104 G2_34194
GAATTTTCCGCAATGGGCGAAAGCCTGACGGAGCAATGCCGCGTGGAGGTAGAAGGCCTACGGGTCGTGAACTTCTTTTCCCGGAGAAGAAGCAATGACGGTATCTGGGGAATAAGCATCGGCTAACTCTGTGCCAGCAGCCGCGGTAATACAGAGGATGCAAGCGTTATCCGGAATGATTGGGCGTAAAGCGTCTGTAGGTGGCTTTTTAAGTCCGCCGTCAAATCCCAGGGCTCAACCCTGGACAGGCGGTGGAAACTACCAAGCTGGAGTACGGTAGGGGCAGAGGGAATTTCCGGTGGAGCGGTGAAATGCGTAGAGATCGGAAAGAACACCAACGGCGAAAGCACTCTGCTGGGCCGACACTGACACTGAGAGACGAAAGCTAGGGGAGCAAAT…
>105 G2_42023
GAATATTGGACAATGGGCGCAAGCCTGATCCAGCCATGCCGCGTGTGTGAAGAAGGCCTTTTGGTTGTAAAGCACTTTAAGCGAGGAGGAGGCTCCTTTAGTTAATACCTAAAGAGAGTGGACGTTACTCGCAGAATAAGCACCGGCTAACTCTGTGCCAGCAGCCGCGGTAATACAGAGGGTGCGAGCGTTAATCGGATTTACTGGGCGTAAAGCGTGCGTAGGCGGCTTTTTAAGTCGGATGTGAAATCCCTGAGCTTAACTTAGGAATTGCATTCGATACTGGAGAGCTAGAGTATGGGAGAGGATGGTAGAATTCCAGGTGTAGCGGTGAAATGCGTAGAGATCTGGAGGAATACCGATGGCGAAGGCAGCCATCTGGCCTAATACTGACGCTGA…
>106 G3_68986
GAATCTTCGGCAATGGGGGGAACCCTGACCGAGCGATACCGCGTGAATGAAGAAATACTTCGGTATGTAAAGTTCTTTTATAGAGGATGAATGACATATGTAGGAAATGACATATGTGTGACAGTACTTTAGGAATAAGCCCCGGCTAACTATGTGCCAGCAGCCGCGGTAATACATAGGGGGCAAGCGTTATCCGGAATTATTGGGCGTAAAGGGTGCGTAGGCGGCCATTTAAGTTTGAGGTGTAAGTTCAAGGCTCAACCTTGTGATGCTTCAAAAACTGGATGGCTTGAGGGAGGTAGAGGCAAGTGGAATTCCATGTGTAGCGGTAAAATGCGTAAATATATGGAGGAACACCAGTGGCGAAGGCGGCTTGCTGGGCCTCGTCTGACGCTGAGG…
>107 G1_25657
AATATTGGACAATGGGCGAAAGCCTGATCCAGCAATGCCGCGTGAGTGATGAAGGCCTTAGGGTTGTAAAGCTCTTTTACCCGGGATGATAATGACAGTACCGGGAGAATAAGCTCCGGCTAACTCCGTGCCAGCAGCCGCGGTAATACGGAGGGAGCTAGCGTTGTTCGGAATTACTGGGCGTAAAGCGCACGTAGGCGGCTTTGTAAGTCAGAGGTGAAAGCCTGGAGCTCAACTCCAGAACTGCCTTTGAGACTGCATCGCTTGAATCCAGGAGAGGTGAGTGGAATTCCGAGTGTAGAGGTGAAATTCGTAGATATTCGGAAGAACACCAGTGGCGAAGGCGGCTCACTGGACTGGTATTGACGCTGAGGTGCGAAAGCGTGGGGAGCAAACAGG…
>108 G1_19634
AAAACTTCACACTGGGGGCAACCCCGATGAGGGAATTCCTAGTGCATGCATTTAATGTATGCTTTTCTTTAGTTTAGAACGCTAAAGGAATAAGGGCTGGGTAAGACGGGTGCCAGCCGCCGCGGTAATACCCGCAGCCCAAGTGGTGGTCGATATTATTGAGTCTAAAACGTTCGTAGCCTGTCCAGTAAATCCTTGGGTAAATCGGTGGGCTCAACCTACCGAATTCCGAGGAGACTGCTGAACTTGGGACCGGGAGAGGCTAGAGGTACTTCTGGGGTAGGGGTAAAATCCTGTAATCCTAGAAGGACCACCGGTGGCGAAGGCGTCTAGCTAGAACGGATCCGACGGTGAGGGACGAAGCCCTGGGGCGCAAACGGGATTAGATACCCCAGTAGT…
>109 G1_656
AATATTGCACAATGGGGGAAACCCTGATGCAGCGACGCCGCGTGAGCGAAGAAGGTTTTCGAATCGTAAAGCTCTGTCCTTGGAGAAGATAATGACGGTAACCAAGGAGGAAGCACCGGCTAAATACGTGCCAGCAGCCGCGGTAATACGTATGGTGCGAGCGTTGTCCGGAATTATTGGGCGTAAAGGGTACGTAGGCGGTTTAGTAAGTCAGATGTTAAAGCGTGGGGCTCAACCCCATAAAGCATTTGAAACTGTTAGACTTGAGTAGTGGAGAGGAAAGTGGAATTCCTAGTGTAGCGGTGAAATGCGTAGATATTAGGAGGAATACCAGTTGCGAAGGCGACTTTCTGGACACAAACTGACGCTGAGGTACGAAAGCGTGGGGAGCAAACAGGA…
>11 G1_904
GGAATTTTGGACAATGGGGGAAACCCTGATCCAGCCATCCCGCGTGTATGATGAAGGCCTTCGGGTTGTAAAGTACTTTTGGCAGAGAAGAAAAGGTATCTCCTAATACGAGATACTGCTGACGGTATCTGCAGAATAAGCACCGGCTAACTACGTGCCAGCAGCCGCGGTAATACGTAGGGTGCAAGCGTTAATCGGAATTACTGGGCGTAAAGCGTGTGTAGGCGGTTCGGAAAGAAAGATGTGAAATCCCAGGGCTCAACCTTGGAACTGCATTTTTAACTGCCGAGCTAGAGTATGTCAGAGGGGGGTAGAATTCCACGTGTAGCAGTGAAATGCGTAGATATGTGGAGGAATACCGATGGCGAAGGCAGCCCCCTGGGATAATACTGACGCTCA…
>110 G1_10066
GGAATATTGGTCAATGGGCGAGAGCCTGAACCAGCCAAGTAGCGTGCAGGATGACGGCCCTATGGGTTGTAAACTGCTTTTGTATGGGGATAAAGTCAATCACGTGTGATTGTTTGCAGGTACCATACGAATAAGGACCGGCTAATTCCGTGCCAGCAGCCGCGGTAATACGGAAGGTCCGGGCGTTATCCGGATTTATTGGGTTTAAAGGGAGCGTAGGCCGGAGATTAAGTGTGTTGTGAAATGTAGACGCTCAACGTCTGACTTGCAGCGCATACTGGTTTCCTTGAGTACGCACAACGTTGGCGGAATTCGTCGTGTAGCGGTGAAATGCTTAGATATGACGAAGAACTCCGATTGCGAAGGCAGCTGACGGGAGCGCAACTGACGCTTAAGCTC…
>111 G1_1641
AATATTGCGCAATGGACGGAAGTCTGACGCAGCGACGCCGCGTGAGCGATGAAGGTCTTCGGATCGTAAAGCTCTGTCCTTGGGGAAGAAGGTCTTCGGACTTGACGGTACCCAAGAAGAAAGCCCCGGCTAACTACGTGCCAGCAGCCGCGGTAATACGTAGGGGGCGAGCGTTGTCCGGAATTACTGGGCGTAAAGGGTGCGTAGGCGGCCCTTTAAGTCGGATGTGAAAGCCGGCGGCTTAACCGCGGAATGGCATTCGAAACTGGAGGGCTTGAGTGTCGGAGAGGGTAGTGGAATTCCCAGTGTAGCGGTGAAATGCGTAGATATTGGGAGGAACACCAGTGGCGAAGGCGACTACCTGGACGATAACTGACGCTGAGGCACGAAAGCTAGGGG…
>112 G1_3462
AATATTGCACAATGGAGGAAACTCTGATGCAGCGACGTCGCGTGAGCGAAGAAGGAATTCGTTTCGTAAAGCTCTGTCCTATGGGAAGATAATGACGGTACCATAGGAGGAAGCCCCGGCTAACTACGTGCCAGCAGCCGCGGTAATACGTAGGGGGCGAGCGTTGTCCGGAATTATTGGGCGTAAAGGGTACGTAGGCGGTTTTTTAAGTCTGGTGTGAAATTGGTGGGCTCAACCCACCCAAGCATTGGAAACTGGAAAACTTGAGTCATGGAGAGGAAAGTGGAATTCCTAGTGTAGCGGTGAAATGCGTAGATATTAGGAGGAATACCGGTGGCGAAGGCGACTTTCTGGACATGTACTGACGCTGAGGTACGAAAGCGTGGGGAGCAAACAGGA…
>113 G1_7700
GGGAATCTTCCGCAATGGGCGCAAGCCTGACGGAGCAACGCCGCGTGAGTGAAGAAGGTCTTCGGATCGTAAAGCTCTGTTGACGGGGACGAACGTGCGGAGTGCGAATAGCGCTTTGTAATGACGGTACCTGTCGAGGAAGCCACGGCTAACTACGTGCCAGCAGCCGCGGTAATACGTAGGTGGCGAGCGTTGTCCGGAATCATTGGGCGTAAAGGGAGCGCAGGCGGGCCGGTAAGTCTTACTTAAAAGTGCGGGGCTCAACCCCGTGATGGGAGAGAAACTATCGGTCTTGAGTACAGGAGAGGAAAGCGGAATTCCCAGTGTAGCGGTGAAATGCGTAGATATTGGGAAGAACACCAGTGGCGAAGGCGGCTTTCTGGACTGCAACTGACGCTG…
>114 G1_10521
GGAATATTGGACAATGGGCGCAAGCCTGATCCAGCCATGCCGCGTGAGTGATGAAGGCCTTAGGGTTGTAAAGCTCTTTTGCCGGGGACGATAATGACGGTACCCGGAGAATAAGTCCCGGCTAACTTCGTGCCAGCAGCCGCGGTAATACGAAGGGGACTAGCGTTGTTCGGAATCACTGGGCGTAAAGCGCACGTAGGCGGATTTGTAAGTCAGGGGTGAAATCCCGGGGCTCAACCTCGGAACTGCCTTTGATACTGCGAATCTTGAGTCCGATAGAGGTGGGTGGAATTCCTAGTGTAGAGGTGAAATTCGTAGATATTAGGAAGAACACCGGTGGCGAAGGCGGCCCACTGGATCGGTACTGACGCTGAGGTGCGAAAGCGTGGGGAGCAAACA…
>115 G1_14157
AATCTTCGGCAATGGGGGCAACCCTGACCGAGCAACGCCGCGTGAGTGAAGAAGGTTTTCGGATCGTAAAGCTCTGTTGTAAGTCAAGAACGAGTGTGAGAGTGGAAAGTTCACACTGTGACGGTAGCTTACCAGAAAGGGACGGCTAACTACGTGCCAGCAGCCGCGGTAATACGTAGGTCCCGAGCGTTGTCCGGATTGATTGGGCGTAAAGCGAGCGCAGGCGGTTTGATAAGTCTGAAGTTAAAGGCTGTGGCTCAACCATAGTTCGCTTTGGAAACTGTCAAACTTGAGTGCAGAAGGGGAGAGTGGAATTCCATGTGTAGCGGTGAAATGCGTAGATATATGGAGGAACACCGGTGGCGAAAGCGGCTCTCTGGTCTGTAACTGACGCTGAGG…
>116 G3_13201
GGAATATTGGTCAATGGAGGCAACTCTGAACCAGCCATGCCGCGTGCAGGATGACGGTCCTATGGATTGTAAACTGCTTTTATACGGGAAGAAAACGAGTTACGTGTAACTAACTGACGGTACCGTAAGAATAAGGATCGGCTAACTCCGTGCCAGCAGCCGCGGTAATACGGAGGATCCAAGCGTTATCCGGAATCATTGGGTTTAAAGGGTCCGTAGGCGGTCTTATAAGTCAGTGGTGAAAGTTTTTAGCTTAACTAAAAAATTGCCATTGATACTGTTAGACTTGAATTACTTGGAAGTAACTAGAATATGTAGTGTAGCGGTGAAATGCTTAGATATTACATGGAATACCAATTGCGAAGGCAGGTTACTATGAGTTAATTGACGCTGATGGAC…
>117 G1_1866
AATATTGGTCAATGGACGCAAGTCTGAACCAGCCAAGTAGCGTGCAGGATGACGGCCCTCCGGGTTGTAAACTGCTTTTAGTTGGGAATAAAAAAGAGGACGTGTCCTCTATTGTATGTACCTTCAGAAAAAGGACCGGCTAATTCCGTGCCAGCAGCCGCGGTAATACGGAAGGTCCAGGCGTTATCCGGATTTATTGGGTTTAAAGGGAGCGTAGGCGGATTATTAAGTCAGTGGTGAAAGACGGTGGCTCAACCATCGTTAGCCATTGAAACTGGTAGTCTTGAGTGCAGACAGGGATGCTGGAACTCGTGGTGTAGCGGTGAAATGCTTAGATATCACGATGAACTCCGATCGCGAAGGCGGGTGTCCGGGCTGCAACTGACGCTGAGGCTCGAA…
>118 G1_101725
AAAACTTTACAATGCGGGAAACCGTGATAAGGGGACACCGAGTGCCAGCATCATATGCTGGCTGTCCAGATGTGTAAAATACATCTGTTAGCAAGGGCCGGGCAAGACCGGTGCCAGCCGCCGCGGTAACACCGGCGGCCCGAGTGGTGATCGTGATTATTGGGTCTAAAGGGTCCGTAGCCGGTTTGGTCAGTCCTCCGGGAAATCTGATGGCTCAACCATTAGGCTTTCGGGGGATACTGCCAGGCTTGGAACCGGGAGAGGTAAGAGGTACTACAGGGGTAGGAGTGAAATCTTGTAATCCCTGTGAGACCACCTGTGGCGAAGGCGTCTTACCAGAACGGGTTCGACGGTGAGGGACGAAAGCTGGGGGCACGAACCGGATTAGATACCCTCGTA…
>119 G1_3306
AATCTTCGGCAATGGGGGCAACCCTGACCGAGCAACGCCGCGTGAGTGAAGAAGGTTTTCGGATCGTAAAGCTCTGTTGTAAGAGAAGAACGTGTGTGAGAGTGGAAAGTTCACACAGTGACGGTAACTTACCAGAAAGGGACGGCTAACTACGTGCCAGCAGCCGCGGTAATACGTAGGTCCCGAGCGTTGTCCGGAGTTATTGGGCGTAAAGCGAGCGCAGGCGGTTTAATAAGTCTGAAGTTAAAGGCAGTGGCTTAACCATTGTTCGCTTTGGAAACTGTTAGACTTGAGTGCAGAAGGGGAGAGTGGAATTCCATGTGTAGCGGTGAAATGCGTAGATATATGGAGGAACACCGGTGGCGAAAGCGGCTCTCTGGTCTGTAACTGACGCTGAGG…
>12 G1_4004
AAACCTCCGCAATGCGAGCAATCGCGACGGGGGAAACCCAAGTACCACTCTTAACGGGGTGGTTTTTCTGAAGTGTAAAAAGCTTCAGGAATAAGAGCTGGGCAAGACCGGTGCCAGCCGCCGCGGTAACACCGGCAGCTCGAGTGGTGGCCGTTTTTATTGGGCCTAAAGCGTTCGTAGCCGGCTTGATGAGTCTCTGGTGAAATCCTACAGCTTAACTGTGGGAATTGCTGGAGATACTATCAGGCTTGAGGCCGGGAGAGGCTGGAGGGACTCCCGGGGTAGGGGTGAAATCCTATAATCCCGGGAGGACCACCTGTGGCGAAGGCGTCCAGCTGGAACGGACCTGACGGTGAGTAACGAAAGCCAGGGGCGCGAACCGGATTAGATACCCTTGTA…
>120 G8_55515
GGGAATTTTCGGCAATGGGCGAAAGCCTGACCGAGCAATGCCGCGTGAACGAAGAAGGTCTTCGGACTGTAAAGTTCTGTTATAGAGGAAGAAAGATATATAGAGGAAATGCTATATATTTGACGGTACTTTATGAGGAAGCCCCGGCTAACTATGTGCCAGCAGCCGCGGTAATACATAGGGGGCAAGCGTTATCCGGAATTATTGGGCGTAAAGGGTGCGTAGGCGGCTGATTAAGTCTGGTGTGAAATTTCACGGCTTAACCGTGAAGGGTCATTGGAAACTGATTGGCTTGAATACAGAAGAGGTAAGTGGAATTCCATGTGTAGCGGTAAAATGCTTAGATATATGGAGGAACACCAGTGGCGAAGGCGGCTTACTGGTCTGTCATTGACGCTG…
>121 G1_35166
GGAATATTGCACAATGGGCGGAAGCCTGATGCAGCAACGCCGCGTGCGGGATGACGGCCTTCGGGTTGTAAACCGCTTTCGCCTGTGACGAAGCGTGAGTGACGGTAATGGGTAAAGAAGCACCGGCTAACTACGTGCCAGCAGCCGCGGTGATACGTAGGGTGCGAGCGTTGTCCGGATTTATTGGGCGTAAAGGGCTCGTAGGTGGTTGATCGCGTCGGAAGTGTAATCTTGGGGCTTAACCCTGAGCGTGCTTTCGATACGGGTTGACTTGAGGAAGGTAGGGGAGAATGGAATTCCTGGTGGAGCGGTGGAATGCGCAGATATCAGGAGGAACACCAGTGGCGAAGGCGGTTCTCTGGGCCTTTCCTGACGCTGAGGAGCGAAAGCGTGGGGAGC…
>122 G2_20628
GAATATTGCGCAATGGGGGAAACCCTGACGCAGCGACGCCGCGTGAAGGAAGAAGGCCTTCGGGTTGTAAACTTCTTTGATCGGGGACGAAAATGACGGTACCCGAGGAACAAGCCACGGCTAACTACGTGCCAGCAGCCGCGGTAATACGTAGGTGGCAAGCGTTGTCCGGAATTACTGGGCGTAAAGGGCGTGTAGGCGGGGGGACAAGTCAGATGTGAAATACCGCGGCTTAACTGCGGGGGTGCATCTGAAACTGTTCTTCTTGAGTGTCGGAGAGGAAAGTGGAATTCCCAGTGTAGCGGTGAAATGCGTAGAGATTGGGAGGAACACCAGTGGCGAAGGCGGCTTTCTGGACGATAACTGACGCTGAGGCGCGAAAGCGTGGGGAGCAAACAG…
>123 G2_20435
GAATTTTCGGCAATGGGGGCAACCCTGACCGAGCAATGCCGCGTGAACGAAGAAGGTCTTCGGATCGTAAAGTTCTGTTATCAGGAAAGAATAGCATAGCGAGGAAATGCGCTATGTGTGACGGTACCTGATGAGGAAGCCCCGGCTAACTATGTGCCAGCAGCCGCGGTAACACATAGGGGGCGAGCGTTATCCGGAATTATTGGGCGTAAAGAGTGCGTAGGCGGGCTATTAAGTCTGGGGTGAAATACCACAGCGTAACTGTGGGGGGGCGTTGGAAACTGATGGACTTGAGTACGGTAGAGGTAAGTGGAATTCGAAGTGGAGAGGTGGAATGCGTAGATATTTGGAGGAACACCAGTGGCGAAGGCGGCTTACTGGGCCGGAACTGACGCTGAG…
>124 G1_10345
GGAATCTTCCGCAATGGGCGCAAGCCTGACGGAGCGACGCCGCGTGAGTGATGAAGGCCTTCGGGTCGTAAAGCTCTGTTCTTGAGGACGAATAAGCCAGGGAGTGGAAAGCCCTGGTGATGACTGTACTCAAGGAGAAAGCTCCGGCTAACTACGTGCCAGCAGCCGCGGTAATACGTAGGGAGCTAGCGTTGTCCGGAATTACTGGGTGTAAAGGGCGCGCAGGCGGTTTCATAAGTCAGGTGTGAAAGCCCGGGGCTCAACTCCGGATATGCACTTGAAACTGTGAGACTAGAGTGTGAGAGAGGAAAGTGGAATTCCCGGTGTAGCGGTGAAATGCGTAGATATCGGGAGGAACACCAGTGGCGAAGGCGGCTTTCTGGCTCACAACTGACGCTC…
>125 G1_13221
GGGAATTTTGGACAATGGGCGCAAGCCTGATCCAGCCATTCCGCGTGAGTGAAGAAGGCCTTCGGGTTGTAAAGCTCTTTCGGCAGGAACGAAACGGCGGGCTCTAACATAGCCTGTTACTGACGGTACCTGCAGAAGAAGCACCGGCTAACTACGTGCCAGCAGCCGCGGTAATACGTAGGGTGCGAGCGTTAATCGGAATTACTGGGCGTAAAGCGTGCGCAGGCGGATTGTTAAGCAAGACGTGAAATCCCCGGGCTTAACCTGGGAATGGCGTTTTGAACTGGCAGTCTAGAGTGCGTCAGAGGGGGGTGGAATTCCACGTGTAGCAGTGAAATGCGTAGAGATGTGGAGGAACACCGATGGCGAAGGCAGCCCCCTGGGATGACACTGACGCTC…
>126 G1_647
AATTTTCCGCAATGGGCGAAAGCCTGACGGAGCAATGTCGCGTGAGTGACGAAGGCCTTCGGGTTGTAAAGCTCTGTCTTCAGGGACGAAAACAATGACGGTACCTGAGGAGGAAGCCACGGCTAACTACGTGCCAGCAGCCGCGGTAATACGTAGGTGGCAAGCGTTGTCCGGAATGACTGGGCGTAAAGGGCGTGTAGGTGGATTGATCAGTCGGATGTGAAATACCTGGGCTTAACCTGGGAACTGCATTCGATACGGTCAGTCTTGAGTGCAGGAGAGGGCAGTGGAATTCCCAGTGTAGCGGTGAAATGCGTAGAGATTGGGAGGAACACCAGTGGCGAAGGCGGCTGCCTGGACTGTAACTGACACTGAGGCGCGAAAGCGTGGGGAGCAAAC…
>127 G2_6770
AAATCTTGCGCAATGGGCGAAAGCCTGACGCAGCCATGCCGCGTGAATGATGAAGGTCTTAGGATTGTAAAATTCTTTCACCGGGGACGATAATGACGGTACCCGGAGAAGAAGCCCCGGCTAACTTCGTGCCAGCAGCCGCGGTAATACGAAGGGGGCTAGCGTTGCTCGGAATTACTGGGCGTAAAGGGAGCGTAGGCGGACTGTTTAGTCAGAGGTGAAAGCCCAGGGCTCAACCTTGGAATTGCCTTTGATACTGGCAGTCTTGAGTATGGGAGAGGTGAGTGGAACTCCGAGTGTAGAGGTGAAATTCGTAGATATTCGGAAGAACACCAGTGGCGAAGGCGACTCACTGGCCCATTACTGACGCTGAGGCTCGAAAGCGTGGGGAGCAAACAG…
>128 G2_65010
GAATATTGCGCAATGGGGGAAACCCTGACGCAGCGACGCCGCGTGAGCGAAGAAGGCCTTAGGGTCGTAAAGCTCTGTTTTAAGGGACGAAGAGCTACCTGGTGAATAATCGGGTAGAGTGACGGTACCTTAAGAGAAAGCCCCGGCTAACTACGTGCCAGCAGCCGCGGTAAGACGTAGGGGGCGAGCGTTGTCCGGAAGTACTGGGCGTAAAGAGCACGTAGGCGGATATTTAAGTCAGGTGTGAAAGGCCGCAGCTCAACTGCGGGGTTGCACTTGAAGCTGGATATCTTGAGGGCAGGAGAGGTCAGTAGAATTCCTGGTGTAGCGGTGAAATGCGTAGAAATCAGGAGGAATACCAGTGGCGAAGGCGGCTGACTGGACTGACCCTGACGCTGA…
>129 G8_45639
GGGGATATTGCACAATGGAGGGAACTCTGATGCAGCGACGCCGCGTGGGGGAAGAAGGTCTTCGGATTGTAAACCTCAGTAGTCAGGGAAGAAAGAAATGACGGTACCTGAAGAGTAAGCTCCGGCTAACTACGTGCCAGCAGCCGCGGTAATACGTAGGGAGCGAGCGTTGTCCGGAATTACTGGGTGTAAAGGGTGCGTAGGCGGGTCAGCAAGTCAGGCGTGAAATACCGGGGCTCAACTCCGGGGCTGCGCTTGAAACTGTTGGTCTTGAGTGAAGTAGAGGCAGGCGGAATTCCTAGTGTAGCGGTGAAATGCGTAGATATTAGGAGGAACACCAGTGGCGAAGGCGGCCTGCTGGGCTTTAACTGACGCTGATGCACGAAAGCATGGGGAGCA…
>13 G1_1057
AGGAATATTGGTCAATGGAGGCAACTCTGAACCAGCCACGTCGCGTGAAGGATGACGGCCCTACGGGTTGTAAACTTCTTTTATACAGGAATAAAGTGAGTCACGTGTGACTTTTTGCATGTACTGTATGAATAAGGATCGGCTAACTCCGTGCCAGCAGCCGCGGTAATACGGAGGATCCAAGCGTTATCCGGATTTATTGGGTTTAAAGGGTGCGCAGGCGGAAGATTAAGTCGGCGGTGAAATTTTGCAGCTCAACTGTAAAAGTGCCATCGATACTGGTTTTCTTGAGTGTGGATGAAGTAGGCGGAATTTGTGGTGTAGCGGTGAAATGCATAGATATCACGAGGAACTCCGATTGCGCAGGCAGCTTACTAGGCCATAACTGACGCTCAGGCA…
>130 G1_1524
AATATTGGTCAATGGAGGTAACTCTGAACCAGCCATGCCGCGTGCAGGATGACGGTCCTATGGATTGTAAACTGCTTTTGTACAGGAAGAAACCTCCCTACGAGTAGGGACTTGACGGTACTGTAAGAATAAGGATCGGCTAACTCCGTGCCAGCAGCCGCGGTAATACGGAGGATCCGAGCGTTATCCGGAATTATTGGGTTTAAAGGGTTCGTAGGCGGCTTTGTAAGTCAGTGGTGAAATTTCCTAGCTTAACTAGGACACTGCCATTGATACTGCAGAGCTTGAATAATATGGAAGTAACTAGAATATGTAGTGTAGCGGTGAAATGCTTAGATATTACATGGAATACCAATTGCGAAGGCAGGTTACTACGTATTTATTGACGCTGATGAACGA…
>131 G1_59
AATATTGGTCAATGGAGGCAACTCTGAACCAGCCAAGTCGCGTGAAGGATGAAGGTCTTATGGATTGTAAACTTCTTTTGCAGGGGAATAAATAGCGGTACGTGTACCGTTTTGCATGTACCCTGCGAATAAGGATTGGCTAACTCCGTTCCAGCAGCCGCGGTAATACGGAGGATCCGAGCGTTATCCGGAGTGATTGGGATTAAAGGGTGCGCAGGCGGGAGATTAAGTCGGCGGTGAAATTTTGCAGCTCAACTGTAAAAGTGCCTTCGATACTGGTTTACTTGAGTGTGGATGAAGTAGGCGGAATTTGTGGTGTAGCGGTGAAATGCTTAGATATCACGAGGAACTCCGATTGCGCAGGCAGCTTACTAAACCACTACTGACGCTCAGGCACGA…
>132 G1_2933
AATCTTCCGCAATGGGCGAAAGCCTGACGGAGCAACGCCGCGTGAGTGAAGACGGCCTTCGGGTTGTAAAGCTCTGTTATACGGGACGAATAGTCTTGTGGTTAATACCCATGAGAAGTGACGGTACCGTAAGAGAAAGCCACGGCTAACTACGTGCCAGCAGCCGCGGTAATACGTAGGTGGCAAGCGTTGTCCGGAATTATTGGGCGTAAAGGGCGCGCAGGCGGCTTCTTAAGTCTGTCTTAAAAGTGGGGGGCTTAACCCCGTGATGGGATGGAAACTGGGAAGCTCAGAGTATCGGAGAGGAAAGCGGAATTCCTAGTGTAGCGGTGAAATGCGTAGATATTAGGAGGAACACCAGTGGCGAAAGCGGCTTTCTGGACGAAAACTGACGCTGAG…
>133 G2_8333
GAATATTGCACAATGGGGGAAACCCTGATGCAGCAACGCCGCGTGAGTGATGACGGTCTTCGGATTGTAAAGCTCTGTCTTTAGGGACGATAATGACGGTACCTAAGGAGGAAGCCACGGCTAACTACGTGCCAGCAGCCGCGGTAATACGTAGGTGGCAAGCGTTGTCCGGATTTACTGGGCGTAAAGGGAGCGTAGGCGGATTTTTAAGTGGGATGTGAAATACTTGGGCTCAACCTGGGTGCTGCATTCCAAACTGGAAGTCTAGAGTACAGGAGGGGAAAGCGGAATTCCTAGTGTAGCGGTGAAATGCGTAGAGATTAGGAAGAACACCAGTGGCGAAGGCGGCTTTCTGGACTGTAACTGACGCTGAGGCTCGAAAGCGTGGGGAGCAAACAG…
>134 G1_15412
AATTTTGGACAATGGGGGAAACCCTGATCCAGCCATCCCGCGTGTGCGATGAAGGCCTTCGGGTTGTAAAGCACTTTTGGCAGGAAAGAAACGTCGCGGGTTAATACCTCGCGAAACTGACGGTACCTGCAGAATAAGCACCGGCTAACTACGTGCCAGCAGCCGCGGTAATACGTAGGGTGCAAGCGTTAATCGGAATTACTGGGCGTAAAGCGTGCGCAGGCGGTTCGGAAAGAACGATGTGAAATCCCAGAGCTTAACTTTGGAACTGCATTTTTAACTACCGGGCTAGAGTGTGTCAGAGGGAGGTGGAATTCCGCGTGTAGCAGTGAAATGCGTAGATATGCGGAGGAACACCGATGGCGAAGGCAGCCTCCTGGGATAACACTGACGCTCATG…
>135 G1_11651
AATTTTGCGCAATGGGGGGAACCTTGACGCAGCGACGCCGCGTGGGTGATGAAGGCCTTCGGGTTGTAAAGCCCTGTTGGGGGGGAAGATAATGACGGTACCCCCTGAGGAAGCCCCGGCTAACTACGTGCCAGCAGCCGCGGTAAGACGTAGGGGGCGAGCGTTGTCCGGAATTACTGGGCGTAAAGGGCGTGTAGGCGGCTTTTCAAGTCGGCTGTGAAATTCCCCGGCTTAACCGGGGGGGTGCAGTCGAAACTGATGGGCTTGAGTGCAGGAGAGGGTGGTGGAATTCCCGGTGTAGCGGTGACATGCGTAGATATCGGGAGGAACACCGGTGGCGAAGGCGACCTCCTGGCCTGTTACTGACGCTGAGGCGCGAAAGCTGGGGGAGCAAACAGG…
>136 G2_27009
GGATATTGCGCAATGGGGGCAACCCTGACGCAGCAACGCCGCGTGAAGGATGAAGGTTTTCGGATTGTAAACTTCTTTTATTAAGGACGAAAAATGACGGTACTTAATGAATAAGCTCCGGCTAACTACGTGCCAGCAGCCGCGGTAATACGTAGGGAGAAAGCGTTGTCCGGATTTACTGGGTGTAAAGGGTGCGTAGGCGGCTTTGCAAGTCAGATGTGAAATCTATGGGCTCAACCCATAAACTGCATTTGAAACTGTAGAGCTTGAGTGAAGTAGAGGCAGGCGGAATTCCCCGTGTAGCGGTGAAATGCGTAGAGATGGGGAGGAACACCAGTGGCGAAGGCGGCCTGCTGGGCTTTAACTGACGCTGAGGCACGAAAGCGTGGGTAGCAAACA…
>137 G1_4270
GGGAATCTTCCACAATGGGCGAAAGCCTGATGGAGCAATGCCGCGTGAGTGAAGAAGGTTTTCGGATCGTAAAACTCTGTTGTTGAAGAAGAACATGCGTGAGAGTAACTGTTCACGTACTGACGGTATTCAACCAGAAAGCCACGGCTAACTACGTGCCAGCAGCCGCGGTAATACGTAGGTGGCAAGCGTTGTCCGGATTTATTGGGCGTAAAGAGAATGTAGGCGGTTTATTAAGTTTGAAGTGAAAGCCCTCGGCTCAACCGAGGAAGTGCTTCGAAAACTGGTAAACTTGAGTGCAGAAGAGGAAAGTGGAACTCCATGTGTAGCGGTGGAATGCGTAGATATATGGAAGAACACCAGTGGCGAAGGCGGCTTTCTGGTCTGTAACTGACGCTG…
>138 G2_59268
GAATATTGGGCAATGGGGGAAACCCTGACCCAGCAACGCCGCGTGAAGGAAGAAGGCCTTCGGGTTGTAAACTTCTTTGACGAGGGACGAAACAAATGACGGTACCTCGAAAACAAGCCACGGCTAACTACGTGCCAGCAGCCGCGGTAATACGTAGGTGGCAAGCGTTGTCCGGATTTACTGGGTGTAAAGGGCGCGTAGGCGGGACTGCAAGTCGGATGTGAAATACCGGGGCTTAACCCCGGGGCTGCATTTGAAACTGTGGTTCTTGAGTGTCGGAGAGGCAGGCGGAATTCCTAGTGTAGCGGTGAAATGCGTAGATATTAGGAGGAACACCAGTGGCGAAGGCGGCCTGCTGGACGATAACTGACGCTGAGGCGCGAAAGCGTGGGGAGCAAA…
>139 G8_5148
GGGAATTTTCGGCAATGGGGGGAACCCTGACCGAGCAACGCCGCGTGAATGACGAAGCACTTCGGTGCGTAAAATTCTTTTATTAGGGAAGAATGACAGATGGAGGAAATGCCATGTGTGTGACGGTACCTAATGAATAAGCCCCGGCTAACTATGTGCCAGCAGCCGCGGTAATACATAGGGGGCGAGCGTTATCCGGAATTATTGGGCGTAAAGGGTGAGTAGGCGGATGTGAAAGTCTTTGGTGTAAGTGCAGTGCTTAACGCTGTGATGCTAAAGAA
>14 G1_2284
GATCTTGCGACAATGGGCGAAAGCCTGACGCAGCAATGCCGCGTGCGGGAGGACGGCCTTCGGGTTGTAAACCGCTTTTCGGGGGGAAGAGGAAGGACGGTACCCCCGGAAGAAGTCTCGGCTAACTACGTGCCAGCAGCCGCGGTAAAACGTAGGAGGCGAGCGTTATCCGGATTTACTGGGTGTAAAGCGCGTGTAGGCGGTCCTGCAAGTGGTGCGTGAAAGCGCCCGGCTCAACCGGGCGAGGACGTGGGCGAACTGCAGGGCTAGAGGCAGGTAGAGGCGTGTGGAATTCCGGGTGTAGTGGTGAAATGCGTAGAGATCCGGAGGAACACCAGTGGCGAAGGCGACACGCTGGGCCTGGCCTGACGCTGAGAGGCGAAAGCATGGGGAGCGAAC…
>140 G2_19167
AATATTGGACAATGGGCGCAAGCCTGATCCAGCCATGCCGCGTGAGTGATGAAGGCCTTAGGGTTGTAAAGCTCTTTCAGTAGGGAAGATAATGACGGTACCTACAGAAGAAGCCCCGGCTAACTTCGTGCCAGCAGCCGCGGTAATACGAAGGGGGCTAGCGTTGTTCGGATTTACTGGGCGTAAAGCGCACGTAGGCGGATTGGTCAGTTAGAGGTGAAATCCTGGAGCTCAACTCCAGAACTGCCTTTAATACTGCCAGTCTCGAGTCCGGAAGAGGTGAGTGGAACTCCTAGTGTAGAGGTGGAATTCGTAGATATTAGGAAGAACACCAGTGGCGAAGGCGGCTCACTGGTCCGGTACTGACGCTGAGGTGCGAAAGCGTGGGGAGCAAACAGG…
>141 G2_901
GAATCTTCCGCAATGGGCGCAAGCCTGACGGAGCAACGCCGCGTGAGTGAAGAAGGCCTTCGGGTTGTAAAACTCTGTCATCAGGGAAGAAGAAAGTGACGGTACCTGAGGAGGAAGCCCCGGCTAACTACGTGCCAGCAGCCGCGGTAAAACGTAGGGGGCGAGCGTTGTCCGGAATTACTGGGCGTAAAGGGCGCGTAGGCGGTTATCCAAGTCAGGGGTGAAAACCTTGGGCTCAACTCAGGGCCTGCCTCTGAAACTGGGTAACTTGAGGGCAGGAGAGGGGAGTGGAATTCCCAGTGTAGCGGTGAAATGCGTAGATATTGGGAGGAACACCAGTGGCGAAGGCGGCTCTCTGGCCTAACCCTGACGCTGAGGCGCGAAAGCGTGGGGATCAAA…
>142 G2_22564
GAATATTGCACAATGGGGGAAACCCTGATGCAGCGACGCCGCGTGAGTGAAGAAGTATTTCGGTATGTAAAGCTCTATCAGCAGGGAAGAAAATGACGGTACCTGACTAAGAAGCCCCGGCTAACTACGTGCCAGCAGCCGCGGTAATACGTAGGGGGCAAGCGTTATCCGGATTTACTGGGTGTAAAGGGAGCGTAGGTGGCATGTCAAGTCAGATGTGAAAGCCCGGGGCTCAACCCCGGGATTGCATTTGAAACTGATATGCTAGAGTGCAGGAGAGGTAAGTGGAATTCCTAGTGTAGCGGTGAAATGCGTAGATATTAGGAGGAACGCCAGTGGCGAAGGCGGCTTACTGGACTGTAACTGACACTGAGGCTCGAAAGCGTGGGGAGCAAACAG…
>143 G1_32535
GGAATCTTCCACAATGGACGAAAGTCTGATGGAGCAACGCCGCGTGAGTGAAGAAGGGTTTCGGCTCGTAAAACTCTGTTGTTAGAGAAGAACAGCCGTGAGAGCAACTGCTCACGGTATGACGGTATCTAACCAGAAAGTCACGGCTAACTACGTGCCAGCAGCCGCGGTAATACGTAGGTGGCAAACGTTGTCCGGATTTATTGGGCGTAAAGGGAGCGCAGGCGGTTTATTAAGTCTGATGTGAAAGCCTTCGGCTTAACCGGAGAAGTGCATCGGAAACTGATAAACTTGAGTGCAGAAAAGGATAGTGGAACTTCATGTGTAGCGGTGAAATGCGTAGATATATGAAGGAACACCAGTGGCGAAGGCGGCTATCTGGTCTGTAACTGACGCTGA…
>144 G1_7031
AATATTGGTCAATGGGCTCAAGCCTGAACCAGCCATCCCGCGTGCAGGATGACGGCCTTATGGGTTGTAAACTGCTTTTCTACGCAAAGAACGGGTCTTACGTGTAAGGCATTGACGGTAGTGTAGGAATAAGCATCGGCTAACTCCGTGCCAGCAGCCGCGGTAATACGGAGGATGCAAGCGTTATCCGGATTCATTGGGTTTAAAGGTTGCGCAGGCGGAGATATAAGTCAGTGGTGAAAAACTGCCGCTCAACGGTAGTCTTGCCATTGATACTGTTTCTCTTGAGTATGGATGAGGTAGGCGGAATGTGCAGTGTAGCGGTGAAATGCATAGATATTGCACGGAACACCAATTGCGAAGGCAGCTTACTGGGCCATTACTGACGCTCAGGCACGA…
>145 G1_4604
AATATTGCGCAATGGAGGGAACTCTGACGCAGCAACGCCGCGTGAAGGATGAAGGTTTTCGGATTGTAAACTTCTTTGATCGGGGACGAAAATGACGGTACCCGAGGAACAAGCCACGGCTAACTACGTGCCAGCAGCCGCGGTAATACGTAGGTGGCAAGCGTTGTCCGGAATTACTGGGTGTAAAGGGCGCGTAGGCGGGAGAGCAAGTCAGATGTGAAATCCCAGGGCTTAACTCTGGAGCTGCATCTGAAACTGTTTTTCTTGAGTACTGGAGAGGAAAGTGGAATTCCTAGTGTAGCGGTGAAATGCGTAGAGATTAGGAGGAACACCAGTGGCGAAGGCGGCTTTCTGGACAGTAACTGACGCTGAGGCGCGAAAGCGTGGGGAGCAAACAGG…
>146 G1_45613
GGGAATCTTCCGCAATGGACGAAAGTCTGACGGAGCAACGCCGCGTGTATGAAGAAGGCCTTCGGGTTGTAAAATACTGTTGTTAGGGAAGAACGGCTGGAGTGAAAATATTGCTTCAGATTGACGGTACCTAACGAGGAAGCCCCGGCTAACTACGTGCCAGCAGCCGCGGTAATACGTAGGGGGCAAGCGTTGTCCGGAATCATTGGGCTTACAGGGCGCGTAGGCGGGCATATAAGTCTGATGTGAAAGTGAGGAGCTTAACTCCGTAAAGCATTGGAAACTGTCTGTCTTGAGGACAGGAGAGGAAAGTGGAATTCCACGTGTAGCGGTGAAATGCGTAGAGATGTGGAGGAACACCAGTGGCGAAGGCGACTTTCTGGACTGTAACTGACGCTG…
>147 G1_1692
AATATTGCACAATGGAGGAAACTCTGATGCAGCGACGCCGCGTGAGCGATGAAGGAATTCGTTTCGTAAAGCTCTGTCCTAGGGGACGATAATGACGGTACCCTAGGAGGAAGCCCCGGCTAACTACGTGCCAGCAGCCGCGGTAAGACGTAGGGGGCGAGCGTTGTCCGGAATTATTGGGCGTAAAGGGTACGCAGGGGGCCATGTAAGTCAGATGTGAAAGATCAAGGCTTAACCGTGGTAAGCATTTGAAAATGCTTGGCTTGAGTTAAGGAGACGAAAGTGGAATTCCTAGTGTAGCGGTGAAATGCGTAGATATTAGGAAGAATATCAGTGGCGAAGGCGACTTTCTGGACTTATACTGACGCTGAGGTACGAAAGCGTGGGGAGCAAACAGGA…
>148 G1_946
GGGAATTTTGGACAATGGGCGAAAGCCTGATCCAGCAATGCCGCGTGCAGGATGAAGGCCCTCGGGTTGTAAACTGCTTTTGTACGGAACGAAAAGCCTGGGGCTAATATCCCCGGGTCATGACGGTACCGTAAGAATAAGCACCGACTAACTACGTGCCAGCAGCCGCGGTAATACGTAGGGTGCAAGCGTTAATCGGAATTACTGGGCGTAAAGCGTGCGCAGGCGGTTTTGTAAGACAGTGGTGAAATCCCCGGGCTCAACCTGGGAACTGCCATTGTGACTGCAAGGCTAGAGTGCGGCAGAGGGGGATGGAATTCCGCGTGTAGCAGTGAAATGCGTAGATATGCGGAGGAACACCGATGGCGAAGGCAATCCCCTGGGCCTGCACTGACGCTC…
>149 G1_15429
GGGAATATTGGACAATGGGCGAAAGCCTGATCCAGCCATGCCGCGTGAGTGATGAAGGCCCTAGGGTTGTAAAGCTCTTTCAACGGTGAAGATAATGACGGTAACCGTAGAAGAAGCCCCGGCTAACTTCGTGCCAGCAGCCGCGGTAATACGAAGGGGGCTAGCGTTGTTCGGATTTACTGGGCGTAAAGCGCACGTAGGCGGATTGTTAAGTTAGGGGTGAAATCCCAGGGCTCAACCCTGGAACTGCCTTTAATACTGGCAATATCGAGTCCGGAAGAGGTGAGTGGAATTCCGAGTGTAGAGGTGAAATTCGTAGATATTCGGAGGAACACCAGTGGCGAAGGCGGCTCACTGGTCCGGTACTGACGCTGAGGTGCGAAAGCGTGGGGAGCAAAC…
>15 G1_1362
AATATTGCAAAATGGGCGCAAGCCTGATGCAGCAACGCCGCGTGGGCGATGAAGGCCTTCGGGTCGTAAAGCCCTTTTGGGAGGGACGAGGAAGGACGGTACCTCCCGAATAAGCCTCGGCTAACTACGTGCCAGCAGCCGCGGTAAAACGTAGGAGGCAAGCGTTATCCGGATTTACTGGGCGTAAAGCGCGTGCAGGCGGTGGGGCAAGTTGGCTGTGAAAGCTCCCGGCTTAACTGGGAGAGGTCGGTCAAAACTGCCTGGCTGGAGAGTGGTAGAGGGAGATGGAATTCCGGGTGTAGTGGTGAAATGCGTAGATATCCGGAGGAACACCAGTGGCGAAAGCGATCTCCTGGACCATATCTGACGCTCAGACGCGAAAGCTAGGGGAGCGAACGG…
>150 G3_4177
GAATATTGCACAATGGGCGAAAGCCTGATGCAGCAACGCCGCGTGAGCGAAGAAGGCCTTTGGGTTGTAAAGCTCTGTCGGGTAGGAAGATAATGACGGTACTACCCGAGGAAGCCCCGGCTAACTACGTGCCAGCAGCCGCGGTAATACGTAGGGGGCGAGCGTTATCCGGAATTACTGGGTGTAAAGGGTGCGTAGGTGGCTGCTTAAGCGTGAGGTGAAAGGCAATGGATTAACCATTGTGAGCCTCGCGAACTGGGTGGCTTGAGTGCAGGAGAGGAAAGCGGAATTCCTAGTGTAGCGGTGAAATGCGTAGATATTAGGAGGAACACCAGTGGCGAAGGCGGCTTTCTGGACTGCAACTGACACTGAGGCACGAAAGCGTGGGGAGCAAACAGG…
>151 G8_43115
AGGGATATTAGGCAATGGGGGGAACCCTGACCTAGCGACGCCGCGTGAAGGAAGAAGGTCTTCGGATTGTAAACTTCTTTGACGAGGGACGATAATGACGGTACCTCGAGAACAAGCCACGGCTAACTACGTGCCAGCAGCCGCGGTAATACGTAGGGGGCAAGCGTTGTCCGGGTTTACTGGGTGTAAAGGGCGTGTAGGCGGGTTCGCAAGTCAGATGTGAAATACGGAGGCTCAACCTCCGGGCTGCATTTGAAACTGCGGGTCTTGAGTGATGGAGAAGTAAGCGGAATTCCGGGTGTAGCGGTGAAATGCGTAGATATCGGGAGGAACACCAGTGGCGAAGGCGGCTTACTGGACATTAACTGACGCTGAAGCGCGAAAGTGTGGGGAACAAAC…
>152 G1_45502
GGGAATATTGCGCAATGGGCGAAAGCCTGACGCAGCAACGCCGCGTGAGTGAGGAAGGCCTTCGGGTTGTAAAGCTCTGTCTTCTTGGACGAAACCTAATTGGTTAATAGCCAATTAGATGACGGTACAAGAGGAGGAAGCCCCGGCTAACTACGTGCCAGCAGCCGCGGTAAAACGTAGGGGGCGAGCGTTGTCCGGAATTATTGGGCGTAAAGCGCGTGTAGGCGGAAGCTTAAGTCAGGTGTGAAAACTCGGGGCTTAACCCCGATCCGGCATCTGAAACTGGGTTGCTTGAGGACGGGAGAGGAAAGCGGAATTTCTAGTGTAGCGGTGAAATGCGTAGATATTAGGAGGAACACCAGTGGCGAAGGCGGCTTTCTGGACCGTAACTGACGCTGA…
>153 G1_2304
AGGAATATTGGACAATGGGCGAAAGCCTGATCCAGCCATGCCGCGTGAAGGATTAAGGTCCTCTGGATTGTAAACTTCTTTTATTTGGGACGAAAAAAGGGAATTCTTTCCCACTTGACGGTACCAAGTGAATAAGCACCGGCTAACTCCGTGCCAGCAGCCGCGGTAATACGGAGGGTGCAAGCGTTATCCGGATTCACTGGGTTTAAAGGGTGCGTAGGCGGGTATGTAAGTCAGTGGTGAAATCTCGGAGCTTAACTCCGAAACTGCCATTGATACTATATATCTTGAATATTGTGGTGGTTTGCGGAATATGTCATGTAGCGGTGAAATGCTTAGATATGACATAGAACACCTATTGCGAAGGCAGCAGGCTACACATATATTGACGCTGAGGCA…
>154 G1_63463
AATATTGCACAATGGGCGCAAGCCTGATGCAGCGACGCCGCGTGGGGGATGACGGCCTTCGGGTTGTAAACTCCTTTCGCTAGGGACGAAGCGTTTTTGTGACGGTACCTGGAGAAGAAGCACCGGCTAACTACGTGCCAGCAGCCGCGGTAATACGTAGGGTGCGAGCGTTGTCCGGAATTACTGGGCGTAAAGAGCTCGTAGGTGGTTTGTCGCGTCGTTTGTGTAAGCCCGCAGCTTAACTGCGGGACTGCAGGCGATACGGGCATAACTTGAGTGCTGTAGGGGAGACTGGAATTCCTGGTGTAGCGGTGGAATGCGCAGATATCAGGAGGAACACCGATGGCGAAGGCAGGTCTCTGGGCAGTAACTGACGCTGAGGAGCGAAAGCATGGGTAG…
>155 G2_24419
GAATATTGCGCAATGGGGGAAACCCTGACGCAGCGACGCCGTGTGAGCGATGAAGGCCTTCGGGTCGTAAAGCTCTGTCAGAGGGAAAGAAAGGGCTGGAGGAATAATACCCTCCGGCATTGACGGTACCCTCAGAGGAAGCACCGGCTAACTCCGTGCCAGCAGCCGCGGTAATACGGAGGGTGCAAGTGTTATTCGGAATCACTGGGCGTAAAGAGCACGTAGGCGGATAGGCAAGTCAGATGTGAAATCCCGGAGCTCAACGCCGGAACTGCATTTGATACTGCCTGTCTTGAGTGAGGTAGAGGGGAGTGGAATTCCCGGTGTAGAGGTGAAATTCGTAGATATCGGGAGGAACACCAGAGGCGAAGGCGACTCCCTGGGCCTCTACTGACGCTG…
>156 G8_888
AATTTTGGACAATGGGGGAAACCCTGATCCAGCCATGCCGCGTGCGGGAAGAAGGCCTTCGGGTTGTAAACCGCTTTTGGCAGGAACGAAACAGTACGAGCTAATACTTCGTACGAATGACGGTACCTGCAGAATAAGCACCGGCTAACTACGTGCCAGCAGCCGCGGTAATACGTAGGGTGCAAGCGTTAATCGGAATTACTGGGCGTAAAGCGTGCGCAGGCGGCTTTATAAGACAGGCGGGAAAGCCCCGGGCTTAACCTGGGAACTGCGCTTGTGACTGTAAGGCTAGAGTTTGTCAGAGGGGGGTGGAATTCCACGTGTAGCAGTGAAATGCGTAGAGATGTGGAGGAACACCGATGGCGAAGGCAGCCCCCTGGGATAAAACTGACGCTCATG…
>157 G1_15808
TTAACCTTTAGCAATAAACGAAAGTTTAACTAAGCTATACTAACCCCAGGGTTGGTCAATTTCGTGCCAGCCACCGCGGTCACACGATTAACCCAAGTCAATAGAAGCCGGCGTAAAGAGTGTTTTAGATCACCCCCTCCCCAATAAAGCTAAAACTCACCTGAGTTGTAAAAAACTCCAGTTGACACAAAATAGACTACGAAAGTGGCTTTAACATATCTGAACACACAATAGCTAAGACCCAAACTGGGATTAGATACCCTCGTAGTCGCGAATTAGTGGCTACCCTACGGGCTGCAGCGTCAGATGTGTATAAGAGACAGACTGGGATTAGATACCCCGGTAGTCATTGGCC
>158 G2_72290
GAATATTGCGCAATGGGGGGAACCCTGACGCAGCGACGCCGCGTGAAGGAAGAAGGCTTTCGGGTTGTAAACTTCTTTGATCGGGGACGAAAGTGACGGTACCCGAGGAACAAGCCACGGCTAACTACGTGCCAGCAGCCGCGGTAATACGTAGGTGGCGAGCGTTGTCCGGAATTACTGGGTGTAAAGGGCGTGTAGGCGGGGCGGCAAGTCAGATGTGAAATACCTTGGCTTAACTGAGGTGCTGCATCTGAAACTGTCGTTCTTGAGTGTCGGAGAGGAAAGTGGAATTCCCAGTGTAGCGGTGAAATGCGTAGAGATTGGGAGGAACACCAGTGGCGAAGGCGACTTTCTGGACGACAACTGACGCTGAGGCGCGAAAGCGTGGGGAGCGAACAG…
>159 G1_15940
AATCTTCGGCAATGGGCGCAAGCCTGACCGAGCAACGCCGCGTGAGTGATGAAGGTTTTCGGATTGTAAAGCTCTGTCTTCCGGGACGATAATGACGGTACCGGAGGAGGAAGCCACGGCTAACTACGTGCCAGCAGCCGCGGTAATACGTAGGTTGCGAGCGTTGTCCGGAATTACTGGGCGTAAAGGGCGCGTAGGCGGCCTGTCAAGTCAGATGTGAAATCCCCGGGCTTAACCCGGGAACTGCAGTTGAAACTGGCGGGCTTGAGGGCAGGAGAGGAAAGCGGAACTCGCAGTGTAGCGGTGAAATGCGTAGATATTGGGAGGAACACAAGTGGCGAAGGCGGCTTTCTGGACTGTCACTGACGCTGAGGCGCGAAAGCCAGGGGAGCGAACGGG…
>16 G1_3
GGGAATTTTCGGCAATGGGCGAAAGCCTGACCGAGCGACGCCGCGTGAGGGACGAAGGCCTTCGGGTTGTAAACCTCTGTCTGGGGGGACGAGAATGGACGGTACCTCCGGAGGAAGCCCCGGCTAACTACGTGCCAGCAGCCGCGGTAATACGTAGGGGGCGAGCGTTGTCCGGAATTACTGGGCGTAAAGGGCGCGCAGGCGGTCATGCAAGTCGGTTGAGAAAGTCTAGGGTTTAGCTCTAGGATGCCGGCCGAAACTGTATGGCTTGAGGGCAAGAGAGGGAGGCGGAATTCCCGGTGTAGCGGTGAAATGCGTAGATATCGGGAGGAACACCAGTGGCGAAGGCGGCTTCCTGGATTGTACCTGACGCTGAGGCGCGAAAGCTGGGGGAGCGAA…
>160 G1_814
GGAATATTGGTCAATGGGCGAGAGCCTGAACCAGCCAAGTAGCGTGCAGGATGACGGCCCTATGGGTTGTAAACTGCTTTTATGTGGGGATAAAGTGAGCTACGTGTAGTTTATTGCAGGTACCACATGAATAAGGACCGGCTAATTCCGTGCCAGCAGCCGCGGTAATACGGAAGGTCCAGGCGTTATCCGGATTTATTGGGTTTAAAGGGAGCGTAGGCCGTGGATTAAGCGTGTTGTGAAATGTAGACGCTCAACGTCTGAATTGCAGCGCGAACTGGTTCACTTGAGTATGCACAACGTAGGCGGAATTCGTCGTGTAGCGGTGAAATGCTTAGATATGACGAAGAACTCCGATTGCGAAGGCAGCTTACGGGAGCACAACTGACGCTGAAGCTC…
>161 G2_29006
GAATATTGCACAATGGGCGAAAGCCTGATGCAGCGACGCCGCGTGGGGGATGACGGCCTTCGGGTTGTAAACCCCTTTCAGTAGGGAAGAAGCGAGAGTGACGGTACCTGCAGAAGAAGCGCCGGCTAACTACGTGCCAGCAGCCGCGGTAATACGTAGGGCGCAAGCGTTGTCCGGAATTATTGGGCGTAAAGAGCTTGTAGGTGGCTTGTCGCGTCCGCCGTGAAAACCCGAGGCTCAACCTCGGGCGTGCGGTGGGTACGGGCAGGCTAGAGTGTGGTAGGGGAGACTGGAACTCCTGGTGTAGCGGTGAAATGCGCAGATATCAGGAAGAACACCGATGGCGAAGGCAGGTCTCTGGGCCATTACTGACACTGAGAAGCGAAAGCATGGGTAGCG…
>162 G1_7876
AATATTGCACAATGGGCGCAAGCCTGATGCAGCGACGCCGCGTGAGGGATGGAGGCCTTCGGGTTGTAAACCTCTTTCGCTCATGGTCAAGCCGCAACTGTGGGTTGTGGTGAGGGTAGTGGGTAAAGAAGCGCCGGCTAACTACGTGCCAGCAGCCGCGGTAATACGTAGGGCGCGAGCGTTGTCCGGAATTATTGGGCGTAAAGGGCTTGTAGGCGGTTGGTCGCGTCTGCCGTGAAATTCTCTGGCTTAACTGGGGGCGTGCGGTGGGTACGGGCTGACTTGAGTGCGGTAGGGGAGACGGGAACTCCTGGTGTAGCGGTGGAATGCGCAGATATCAGGAAGAACACCGGTGGCGAAGGCGGGTCTCTGGGCCGTTACTGACGCTGAGGAGCGAAA…
>163 G1_42077
GGGAATCTTCCGCAATGGACGAAAGTCTGACGGAGCAACGCCGCGTGTATGATGAAGGTCTTCGGATTGTAAAGTACTGTTTTTAGGGAAGAACGGTCTCTTCAGGAATATGGAGGAGACATGACGGTACCTAAGGAGGAAGCCCCGGCTAACTACGTGCCAGCAGCCGCGGTAATACGTAGGGGGCGAGCGTTGTCCGGAATTATTGGGCGTAAAGGGCGCGTAGGCGGGTATTTAAGTCCGGTGTGAAAGATCAGGGCTCAACCCTGAGAGTGCATCGGAAACTGGGTATCTTGAGGACAGGAGAGGAAAGTGGAATTCCACGTGTAGCGGTGAAATGCGTAGATATGTGGAGGAACACCAGTGGCGAAGGCGACTTTCTGGACTGTAACTGACGCT…
>164 G1_1475
AATCTTCGGCAATGGACGGAAGTCTGACCGAGCAACGCCGCGTGAGTGAAGAAGGTTTTCGGATCGTAAAACTCTGTTGTTAGAGAAGAACAAGTGGGAGAGTAACTGTTCCCACCTTGACGGTATCTAACCAGAAAGCCACGGCTAACTACGTGCCAGCAGCCGCGGTAATACGTAGGTGGCAAGCGTTGTCCGGATTTATTGGGCGTAAAGCGAGCGCAGGCGGTTTCTTAAGTCTGATGTGAAAGCCCTCGGCTCAAGCGAGGAAGGTCATTGGAAACTGGGGAACTTGAATGCAGAAGAGGAGAGTGGAATTCCATGTGTAGCGGTGAAATGCGTAGATATATGGAGGAACACCAGTGGCGAAGGCGACTCTCTGGTCTGTAATTGACGCTGAGG…
>165 G1_1868
AATCTTGGGCAATGGGCGAAAGCCTGACCCAGCGACGCCGCGTGGAGGAAGAAGGCCTTCGGGTCGTAAACTCCTGTTTGGGGAGAAGAACAAGAGAGAAGTTAATAGCTTCTCTCTCTGACGGTATCCCCGGAGAAAGCTCCGGCTAATTACGTGCCAGCAGCCGCGGTAATACGTAAGGAGCGAGCGTTGTCCGGATTTACTGGGCGTAAAGGGCTCGTAGGTGGTTTCTTAGGTCTCACGTGAAATTCCCGGGCTCAACCAGGGAGGGTCGTGGGAAACCGAGAGGCTAGAGGGCAGGAGAGGAGAGTGGAATTCCCGGTGTAGCGGTGAAATGCGTAGAGATCGGGAGGAACACCAGTGGTGAAGACGGCTCTCTGGACTGTCCCTGACACTGAG…
>166 G2_17348
GAATATTGCACAATGGGGGAAACCCTGATGCAGCAACGCCGCGTGAAGGAAGAAGGCCTTCGGGTTGTAAACTTCTTTGACAGGGAACGAAGACAGTGACGGTACCCTGAAAACAAGCCACGGCTAACTACGTGCCAGCAGCCGCGGTAATACGTAGGTGGCAAGCGTTGTCCGGATTTACTGGGTGTAAAGGGCGCGTAGGCGGGTCTGCAAGTCAGATGTGAAATACCGAGGCTTAACTTCGGAACTGCATCTGAAACTGTGGATCTTGAGTACTGGAGAGGAAAGTGGAATTCCTAGTGTAGCGGTGAAATGCGTAGATATTAGGAGGAACACCGGTGGCGAAGGCGGCTTTCTGGACAGTAACTGACGCTGAGGCGCGAAAGCGTGGGGAGCAAA…
>167 G3_90249
GAATATTGCACAATGGGGGAAACCCTGATGCAGCGACGCCGCGTGAGTGAAGAAGTATTTCGGTATGTAAAGCTCTATCAGCAGGGAAGAAAGACATGACGGTACCTGACTAAGAAGCCCCGGCTAACTACGTGCCAGCAGCCGCGGTAATACGTAGGGGGCAAGCGTTATCCGGATTTACTGGGTGTAAAGGGAGCGTAGACGGCAATGCAAGTCTGAAGTGAAAGCCCAGGGCTCAACCGTGGGACTGCTTTGGAAACTGTATGGCTGGAGTGCAGGAGAGGTAAGCGGAATTCCTAGTGTAGCGGTGAAATGCGTAGATATTAGGAGGAACACCAGTGGCGAAGGCGGCTTACTGGACTGTAACTGACGTTGAGGCTCGAAAGCGTGGGGAGCAAA…
>168 G8_200
CGTGGAATTCCGGGTGGAGTGGTGAAATGCGTAGAGATCCGGAGGAACACCAGAGGCGAAGGCGGCGCCCTGGGCTGCACCTGACGCTGAGCCGCGAAAGCCAGGGTAGCGAACGGGATTAGATACCCCAGTAGTCTTAACGGG
>169 G3_3345
GGGAATATTGCGCAATGGGGGAAACCCTGACGCAGCGACGCCGCGTGAGCGATGAAGGCTTTAGGGTCGTAAAGCTCTGTTGTAAGGGAAGAATGTCGGAAGTGATAATACCGCTTTCGAATGACGGTACCTTACGAGTAAGCCCCGGCTAACTACGTGCCAGCAGCCGCGGTAAGACGTAGGGGGCGAGCGTTGTCCGGAATTACTGGGCGTAAAGAGCACGAAGGCGGATATTTAAGTCAGGTGGGAAAGACCGCAGCTCAACTGCGGGGTTGCACCTGAACCTGGGTATCTTGAGGGCAGGAGAGGGAAGTGGAATTCCTGGTGTAGCGGTGAAATGCGTAGAAATCAGGAGGAACACCAGTGGCGAAGGCGACTTTCTGGACTGACCCTGACGCT…
>17 G1_4066
GGAATATTGGACAATGGGGGCAACCCTGATCCAGCCATGCCGCGTGTGTGAAGAAGGCCTTTTGGTTGTAAAGCACTTTAAGCAGGGAGGAGAGGCTAATGGTTAATACCCATTAGATTAGACGTTACCTGCAGAATAAGCACCGGCTAACTCTGTGCCAGCAGCCGCGGTAATACAGAGGGTGCGAGCGTTAATCGGAATTACTGGGCGTAAAGCGAGTGTAGGTGGTTCATTAAGTCACATGTGAAATCCCCGGGCTGAACCTGGGAACTGCATGTGATACTGGTGGTGCTAGAATATGTGAGAGGGAAGTAGAATTCCAGGTGTAGCGGTGAAATGCGTAGAGATCTGGAGGAATACCGATGGCGAAGGCAGCTTCCTGGCATAATATTGACACTG…
>170 G2_2401
AATATTGGACAATGGGGGGAACCCTGATCCAGCCATGCCGCGTGTGTGAAGAAGGCCTTATGGTTGTAAAGCACTTTAAGCGAGGAGGAGACTACTTTAGTTAATACCTAGAGATAGTGGACGTTACTCGCAGAATAAGCACCAGCTAACTCTGTGCCAGCAGCCGCGGTAATACAGCGGGTGCAAGCGTTAATCGGATTTACTGGGCGTAAAGCGCGCGTAGGCGGCTAATTAAGTCAAATGTGAAATCCCCGAGGTTAACTTGGGAATTGCATTCGATACTGGTTAGCTAGAGTGTGGGAGAGGATGGTAGAATTCCAGGTGTAGCGGTGAAATGCGTAGAGATCTGGAGGAATACCGATGGCGAAGGCAGCCATCTGGCCTAACACTGACGCTGAG…
>171 G1_523
AGGAATATTGGACAATGGTCGGAAGACTGATCCAGCCATGCCGCGTGAAGGTTACAGTCCTATGGATTTTAAACTTCTTTTATAAGAGAGCAATAAGGTGCACGCGTGCATCGATGAGAGTATCTTATGAATAAGCATCGGCTAACTCCGTGCCAGCAGCCGCGGTCATACGGAGGATGCAAGCGTTATCCGGATTTATTGGGTTTAAAGGGTGCGTAGGCGGATTGATAAGTCAGCGGTGAAATTCACAGGCTCAACCTGTGCCGTGCCGTTGAAACTGTCCATCTGGAATACGTATGCTGTGGGAGGAATGTGTAGTGTAGCGGTGAAATGCATAGATATTACACAGAACACCTATTGCGAAGGCATCTCACAAAGTCGTTATTGACGCTGAGGCAC…
>172 G1_5426
AATATTGGACAATGGGCGCAAGCCTGATCCAGCCATGCCGCGTGAGTGATGAAGGCCTTAGGGTTGTAAAGCTCTTTTGTCCGGGACGATAATGACGGTACCGGAAGAATAAGCCCCGGCTAACTTCGTGCCAGCAGCCGCGGTAATACGAAGGGGGCTAGCGTTGCTCGGAATCACTGGGCGTAAAGGGCGCGTAGGCGGCCGATTAAGTCGGGGGTGCAAGCCTGTGGCGCAACCACAGAATTGCCTTGGATACTGGTTGGCTTGAGACCGGAAGAGGACAGCGGAACTGCGAGTGTAGAGGTGAAATTCGTAGATATTCGCAAGAACACCAGTGGCGAAGGCGGCTGTCTGGTCCGGTTCTGACGCTGAGGCGCGAAAGCGTGGGGAGCAAACAGG…
>173 G1_4166
GGGAATATTGCTCAATGGGGGAAACCCTGAAGCAGCAACGCCGCGTGGAGGATGACACTTTTCGGAGCGTAAACTCCTTTTGTTAGGGAAGAACAATGACGGTACCTAACGAATAAGCACCGGCTAACTCCGTGCCAGCAGCCGCGGTAATACGGAGGGTGCAAGCGTTACTCGGAATCACTGGGCGTAAAGGGCGCGTAGGCGGATTATCAAGTCTCTTGTGAAATCCTATGGCTTAACCATAGAACTGCTTGGGAAACTGATAATCTAGAGTGAGGGAGAGGCAGATGGAATTGGTGGTGTAGGGGTAAAATCCGTAGAGATCACCAGGAATACCCATTGCGAAGGCGATCTGCTGGAACTCAACTGACGCTAATGCGTGAAAGCGTGGGGAGCAAA…
>174 G2_41171
GAATATTGCACAATGGGGGAAACCCTGATGCAGCGACGCCGCGTGAAGGAAGACGTATTTCGGTATGTAAACTTCTATCAGCAAGGAAGATGATGACGGTACTTGACTAAGAAGCCCCGGCTAACTACGTGCCAGCAGCCGCGGTAATACGTAGGGGGCAAGCGTTATCCGGATTTACTGGGTGTAAAGGGAGCGTAGGCGGCCATGCAAGTCAGAAGTGAAAGCCCGGGGCTCAACCCCGGGACTGCTTTTGAAACTGTAAGGCTAGATTGCCGGAGAGGTAAGCGGAATTCCTAGTGTAGCGGTGAAATGCGTAGATATTAGGAGGAACACCAGTGGCGAAGGCGGCTTACTGGACGGTGAATGACGCTGAGGCTCGAAAGCGTGGGGAGCAAACAG…
>175 G2_70890
GAATATTGGTCAATGGGCGGAAGCCTGAACCAGCCATGCCGCGTGCGGGACGACGGCCCTACGGGTTGTAAACCGCTTTTGCAGGGGAGCAATAAGGGGGTTTCGTACCCCCGACGAGCGTACCCTGCGAATCAGCACCGGCTAACTCCGTGCCAGCAGCCGCGGTAATACGGAGGGTGCGAGCGTTATCCGGATTTATTGGGTTTAAAGGGTGCGTAGGCTGTGCGTCAAGTCAGGAGTGAAATTCCGTCGCTGAACGTCGGTTGTGCCATTGATACTGGCGTGCTGGAGTACGGAGGCAGCCGGAGGAATGAGTGGTGTAGCGGTGAAATGCATAGATATCACTCAGAACACCGATTGCGAAGGCATCTGGCGAATCCGTCACTGACGCTGATGCAC…
>176 G1_66592
AATATTGCACAATGGGGGAAACCCTGATGCAGCGACGCAGCGTGCGGGATGACGGCCTTCGGGTTGTAAACCGCTTTCAGCAGGGAAGAAGCGCAAGTGACGGTACCTGCAGAAGAAGTACCGGCTAACTACGTGCCAGCAGCCGCGGTAATACGTAGGGTACGAGCGTTGTCCGGAATTATTGGGCGGAAAGAGCTCGTAGGTGGTTGGTCACGTCTGCTGTGGAAACGCAACGCTTAACGTTGCGCGTGCAGTGGGTACGGGCTGACTAGAGTGCAGTAGGGGAGTCTGGAATTCCTGGTGTAGCGGTGAAATGCGCAGATATCAGGAGGAACACCGGTGGCGAAGGCGGGACTCTGGGCTGTAACTGACACTGAGGAGCGAAAGCATGGGGAGCGA…
>177 G1_755
AGAATCATTCGCAATGGGCGAAAGCCTGACGGTGCGACGTCGCGTGGAGGATGACGGTCTTCGGATTGTAAACTCCTGTCATGTGGGATAAATAGCCCGGGTGTGAATAGCACTTGGGACTGATAGTACCACAGGAGGAAGAGACGGCTAACTCTGTGCCAGCAGCCGCGGTAATTCAGAGGTCTCGAGCGTTGTTCGGATTTACTGGGCGTAAAGGGAGCGTAGGCGGACGGGTGTGTCGAATGTGAAAGCCCACAACTCAACTGTGGAATGGCATTCGAAACTACCTGGCTAGAGTACTGGAGAGGAGAGCGGAATTCTTGGTGTAGCGGTGAAATGCGTAGATATCAAGAGGAACACCGGTGGCGAAGGCGGCTCTCTGGACAGATACTGACGCTG…
>178 G2_44649
AATATTGGGCAATGGACGCAAGTCTGACCCAGCCATGCCGCGTGCAGGAAGACGGCCTTATGGGTTGTAAACTGCTTTTATCAGTGAATAATAGTTGGTATGTATACTGATATGCAAGTATCTGATGAATAAGCATCGGCTAACTCCGTTCCAGCAGCCGCGGTAATACGGAGGATGCGAGCGTTATCCGGATTTAGTGGGTTTAAAGGGTGCGCAGGCGGGATAATCAGTCAGGGGTGAAATTCCACGGCTCAACTGTGGGTGTGACTTTGATACTGTTAGTCTTGAATTTAGTTGAAGTGGGCGGAATGTAGCATGTAGCGGTGAAATGCATAGATATGCTACAGAACACCGATAGCGAAGGCAGCTCACTAAGTTAATATTGACGCTCATGCACGA…
>179 G2_27883
GAATATTGGACAATGGGCGAAAGCCTGATCCAGCCATGCCGCGTGAGTGATGAAGGCCCTAGGGTTGTAAAGCTCTTTCAACGGTGAAGATAATGACGGTAACCGTAGAAGAAGCCCCGGCTAACTTCGTGCCAGCAGCCGCGGTAATACGAAGGGGGCTAGCATTGTTCGGATTTACTGGGCGTAAAGCGCACGTAGGCGGACTATTAAGTCAGGGGTGAAATCCCGGGGCTCAACCCCGGAACTGCCTTTGATACTGGTAGTCTCGAGTCCGGAAGAGGTGAGTGGAATTCCGAGTGTAGAGGTGAAATTCGTAGATATTCGGAGGAACACCAGTGGCGAAGGCGGCTCACTGGTCCGGTACTGACGCTGAGGTGCGAAAGCGTGGGGAGCAAACAG…
>18 G1_1093
AGGGATATTGCGCCAATGGGCGAAAGCCTGACGCAGCAACGCCGCGTGCGGGATGACGGCCTTCGGGTTGTAAACCGCTTTTCCGGGGGAAGAGGGAGGACGGTACCCTGGGAATAAGTCTCGGCTAACTACGTGCCAGCAGCCGCGGTAAAACGTAGGAGGCGAGCGTTATCCGGATTTACTGGGTGTAAAGCGCGTGCAGGCGGTTTAGCAAGTCGTGCGTGAAAGCGCTCTGGCTCAACCGGGCGAGGACGTGCGGAACTGCTGAACTAGAGGCAGGTAGAGGCGTGTGGAATTCCGGGTGTAGTGGTGAAATGCGTAGAGATCCGGAGGAACACCAGTGGCGAAGGCGACGCGCTGGGCCTGACCTGACGCTAAGACGCGAAAGCATGGGGAGCG…
>180 G2_64263
GAATATTGGACAATGGGGGAAACCCTGATCCAGCGACGCCGCGTGAAGGAAGAATGCCCTCGGGTTGTAAACTTCAGTAGGCAGGGACGAAGTAAGTGACGGTACCTGCAGAGTAAGCCACGGCTAACTACGTGCCAGCAGCCGCGGTAATACGTAGGTGGCGAGCGTTATCCGGAATTACTGGGTGTAAAGGGTGAGTAGGCGGGTCAACAAGTCAGGAGTGAAATGTACGGGCTCAACCCGTACCGTGCTAATGAAACTGTAGATCTTGAGTGCGGAAGAGGTAAATGGAATTCCCGGTGTAGCGGTGAAATGCGTAGATATCGGGAGGAACATCAGTGGCGAAGGCGATTTACTGGGCCGCAACTGACGCTGATACACGAAAGCGTGGGTAGCAAA…
>181 G1_50357
AATATTGGTCAATGGGTGCAAGCCTGAACCAGCCATCCCGCGTGAAGGATTAAGGTCCTATGGATTGTAAACTTCTTTTGTATAGGGATAAACCTACCCTCGTGAGGGTAGCTGAAGGTACTATACGAATAAGCACCGGCTAACTCCGTGCCAGCAGCCGCGGTAATACGGAGGGTGCAAGCGTTATCCGGATTTATTGGGTTTAAAGGGTCCGTAGGCGGACTTATAAGTCAGTGGTGAAATCCTGTCGCTTAACGATAGAACTGCCATTGATACTGTAAGTCTTGAGTATATTTGAGGTAGCTGGAATAAGTAGTGTAGCGGTGAAATGCATAGATATTACTTAGAACACCAATTGCGAAGGCAGGTTACCAAGATATAACTGACGCTGAGGGACGA…
>182 G1_15815
GGAATTTTGGACAATGGGGGCAACCCTGATCCAGCCATCCCGCGTGTGCGATGAAGGCCTTCGGGTTGTGAAGCACTTTTGGCAGGAAAGAAACGGCGCCAGATAATACCTGGTGCTAATGACGGTACCTGCAGAATAAGCACCGGCTAACTACGTGCCAGCAGCCGCGGTAATACGGAGGGTGCAAGCGTTAATCGGAATTACTGGGCGTAAAGCGTGCGCAGGCGGTTCGGAAAGAAAGATGTGAAATCCCAGAGCTTAACTTTGGAACTGCATTTTTAACTACCGGGCTAGAGTGTGTCAGAGGGAGGTGGAATTCCGCGTGTAGCAGTGAAATGCGTAGATATGCGGAGGAACACCGATGGCGAAGGCAGCCTCCTGGGATAACACTGACGCTCA…
>183 G3_107809
GGATATTGCACAATGGGCGAAAGCCTGATGCAGCGACGCCGCGTGAAGGAAGAAGGTCTTCGGATTGTAAACTTCTGTTCTTGGTGAAGAAAGAAATGACGGTAGCCAAGGAGAAAGCCACGGCTAACTACGTGCCAGCAGCCGCGGTAATACGTAGGTGGCAAGCGTTGTCCGGAATTACTGGGTGTAAAGGGTGCGCAGGCGGGACTGCAAGTTGGATGTGAAATACCGGGGCTCAACCCCGGGGCTGCATCCAAAACTGTGGTTCTTGAGTGAAGTAGAGGTAAGCGGAATTCCGAGTGTAGCGGTGAAATGCGTAGATATTCGGAGGAACACCAGTGGCGAAGGCGGCTTACTGGGCTTTAACTGACGCTGAGGCACGAAAGCATGGGTAGCAAA…
>184 G1_6269
AATATTGGTCAATGGGCGCGAGCCTGAACCAGCCACGTCGCGTGAAGGATGACGGCCTTATGGGTTGTAAACTTCTTTTACAGGGGAATAAAGTGAGTCACGTGTGATTTTTTGCATGTACCCTGTGAATAAGCATCGGCTAACTCCGTGCCAGCAGCCGCGGTAATACGGAGGATGCGAGCGTTATCCGGATTTATTGGGTTTAAAGGGTGCGTAGGCGGGATATTAAGTCAGCGGTGAAAGTTTTCGGCTCAACCTTAAAATTGCCGTTGAAACTGTTATTCTTGAGTGCAGTAGAGGTAGGCGGAATTCGTTGTGTAGCGGTGAAATGCGTAGATATAACGAGGAACTCCGATTGCGTAGGCAGCTTACTATATTGCTACTGACGCTGAGGCACGA…
>185 G1_73860
AATATTGGGCAATGGGCGCAAGCCTGACCCAGCAACGCCGCGTGAAGGAAGAAGGTCTTCGGATTGTAAACTTCTGTCATTGGGGACGAAGGAAGTGACGGTACCCAATGAGGAAGCCCCGGCTAACTACGTGCCAGCAGCCGCGGTAATACGTAGGGGGCGAGCGTTGTCCGGAATTACTGGGCGTAAAGGGTGCGTAGGCGGCGATGCAAGTCCATTGTGAAAAGCCCGGGCTTAACCTGGGAGGTGCAGTGGAAACTGCATGGCTTGAGTGCAGGAGAGGAAAGTGGAATTCCTAGTGTAGCGGTGAAATGCGTAGATATTAGGAGGAACACCAGTGGCGAAGGCGGCTTTCTGGACTGTAACTGACGCTGAGGCACGAAAGCGTGGGGAGCAAAC…
>186 G1_9486
AATCTTCGGCAATGGGGGCAACCCTGACCGAGCAACGCCGCGTGAGTGAAGAAGGTTTTCGGATCGTAAAACTCTGTTGTTAGAGAAGAACGTTAAGTAGAGTGGAAAATTACTTAAGTGACGGTATCTAACCAGAAAGGGACGGCTAACTACGTGCCAGCAGCCGCGGTAATACGTAGGTCCCAAGCGTTGTCCGGATTTATTGGGCGTAAAGCGAGCGCAGGTGGTTTCTTAAGTCTGATGTAAAAGGCAGTGGCTCAACCATTGTGTGCATTGGAAACTGGGAGACTTGAGTGCAGGAGAGGAGAGTGGAATTCCATGTGTAGCGGTGAAATGCGTAGATATATGGAGGAACACCGGAGGCGAAAGCGGCTCTCTGGCCTGTAACTGACACTGAGG…
>187 G1_4081
GGAATCTTCCGCAATGGGCGAAAGCCTGACGGAGCAACGCCGCGTGAGTGATGAAGGTTTTCGGATCGTAAAGCTCTGTTGCCAGGGAAGAACGCTTGAGAGAGTAACTGCTCTTGAGGTGACGGTACCTGAGAAGAAAGCCCCGGCTAACTACGTGCCAGCAGCCGCGGTAATACGTAGGGGGCAAGCGTTGTCCGGAATTATTGGGCGTAAAGCGCGCGCAGGCGGCTCTTTAAGTCTGGTGGTTAATCCCGGGGCTCAACTTAGGGTTGCACTGGAAACTGGGGAGCGTGAGTGCAGAAGAGGAGAGTGGAATTCAACGTGTAGCGGTGAAATGCGTAGAGATGTGGAGGAACACCAGTGGCGAAGGCGACTCTCTGGGCTGTAACTGACGCTGAG…
>188 G2_1054
AATATTGCACAATGGGCGAAAGCCTGATGCAGCGACGCCGCGTGAGGGATGACGGCCTTCGGGTTGTAAACCTCTTTCAGCAGGGAAGAAGCGCAAGTGACGGTACCTGCAGAAGAAGCACCGGCTAACTACGTGCCAGCAGCCGCGGTAATACGTAGGGTGCGAGCGTTGTCCGGAATTATTGGGCGTAAAGAGCTTGTAGGCGGTTTGTCACGTCTGCCGTGAAAATCCGGGGCTCAACCCCGGACTTGCGGTGGGTACGGGCAGACTAGAGTGTGGTAGGGGAGACTGGAATTCCTGGTGTAGCGGTGAAATGCGCAGATATCAGGAGGAACACCGATGGCGAAGGCAGGTCTCTGGGCCATAACTGACGCTGAGAAGCGAAAGCGTGGGGAGCGA…
>189 G1_5884
GGAATATTGCGCAATGGGCGAAAGCCTGACGCAGCAACGCCGCGTGAGCGATGAAGGCCTTCGGGTTGTAAAGCTCTGTCATTAGGGACGAAGTCTTGGATGCGAATAGTGTCCAAGGTGACGGTACTTAAGGAGGAAGCCCCGGCTAACTACGTGCCAGCAGCCGCGGTAAAACGTAGGGGGCGAGCGTTGTCCGGAATTACTGGGCGGAAAGGGCGTGTAGGCGGCCCTGCAAGGCAGATGTGAAAGACCCCGGCTCAACCGGGGAGGTGCATTTGAAACTGTGGGGCTTGAGGGCAGGAGAGGAGAGCGGAATTCCCGGTGTAGCGGTGAAATGCGTAGATATCGGGAGGAACACCAGTGGCGAAGGCGGCTCTCTGGACTGGCCCTGACGCTGAG…
>19 G1_0
AATATTGGGCAATGGGCGAAAGCCTGACCCAGCGACGCCGCGTGAAGGAGGAAGGCTTTCGAGTTGTAAACTTCTTTGGGGAGGGACGAAGATGACGTTACCTCCAGAACAAGCCACGGCTAACTACGTGCCAGCAGCCGCGGTAATACGTAGGTGGCGAGCGTTATCCGGATTTACTGGGTGTAAAGGGCGCGCAGGCGGCCCTGGAAGTCAGATGTGAAAGATAAAGGCTTAACATTGACAGGTCATCTGAAACTTTGGGGATTGAGTATCAGAGGGGAAAGTGGAATTCCTAGTGGAGCGGTAAAATGCACAGAGATTAGGAGGAACACCGGTGGCGAAGGCGACTTTCTGGCTGACAACTGACGCTGAGGCGCGAAAGCGTGGGGAGCAAACAGG…
>190 G2_336
AATATTGGACAATGGGGGCAACCCTGATCCAGCAATGCCGCGTGAGTGATGAAGGCCTTAGGGTTGTAAAGCTCTTTTACCCGAGATGATAATGACAGTATCGGGAGAATAAGCTCCGGCTAACTCCGTGCCAGCAGCCGCGGTAATACGGAGGGAGCTAGCGTTGTTCGGAATTACTGGGCGTAAAGCGCACGTAGGCGGCGATTTAAGTCAGAGGTGAAAGCCCGGGGCTCAACCCCGGAACTGCCTTTGAGACTGGATTGCTTGAATCCTGGAGAGGTGAGTGGAATTCCGAGTGTAGAGGTGAAATTCGTAGATATTCGGAAGAACACCAGTGGCGAAGGCGGCTCACTGGACAGGTATTGACGCTGAGGTGCGAAAGCGTGGGGAGCAAACAGG…
>191 G1_1892
GGGAATATTGGACAATGGGCGAAAGCCTGATCCAGCAATGCCGCGTGAGTGATGAAGGCCTTAGGGTTGTAAAGCTCTTTTACCCGGGATGATAATGACAGTACCGGGAGAATAAGCCCCGGCTAACTCCGTGCCAGCAGCCGCGGTAATACGGAGGGGGCTAGCGTTGTTCGGAATTACTGGGCGTAAAGCGCACGTAGGCGGCTTTGTAAGTTAGAGGTGAAAGACTGGAGCTCAACTCCAGAATTGCCTTTAAGACTGCATCGCTTGAATCCAGGAGAGGTGAGTGGAATTCCGAGTGTAGAGGTGAAATTCGTAGATATTCGGAAGAACACCAGTGGCGAAGGCGGCTCACTGGACTGGTATTGACGCTGAGGTGCGAAAGCGTGGGGAGCAAAC…
>192 G1_32957
GGGAATCTTGGACAATGGGGGAAACCCTGATCCAGCCATGCCGCGTGAATGATGAAGGCCTTAGGGTTGTAAAATTCTTTCACCGGGGAAGATAATGACGGTACCCGGAGAAGAAGCTCCGGCTAACTTCGTGCCAGCAGCCGCGGTAATACGAAGGGAGCTAGCGTTGTTCGGAATTACTGGGCGTAAAGCGCACGTAGGCGGATTAGTAAGTAAGAGGTGAAATCCCAGGGCTCAACCCTGGAACTGCCTTTTAAACTGCTAGTCTAGAGGATAGGAGAGGTCAGTGGAATACCGAGTGTAGAGGTGAAATTCGTAGATATTCGGTGGAACACCAGTGGCGAAGGCGACTGACTGGACTATTTCTGACGCTGAGGTGCGAAAGTGTGGGGAGCAAAC…
>193 G1_4
GGAATATTGGACAATGGGCGAAAGCCTGATCCAGCCATGTCGCGTGTGTGAAGAAGGCCTTTTGGTTGTAAAGCACTTTAAGCGAGGAGGAGGCTACTTAGATTAATACTCTAGGATAGTGGACGTTACTCGCAGAATAAGCACCGGCTAACTCTGTGCCAGCAGCCGCGGTAATACAGAGGGTGCGAGCGTTAATCGGATTTACTGGGCGTAATGCGTGCGTAGGCGGCTTCTGAAGTCGGATGTGAAATCCCTGAGCTTAACTTAGGAATTGCATTCGATACTGGGAAGCTAGAGTATGGGAGAGGATGGTAGCATTCCAGGTGTAGCGGTGAAATGCGTAGAGATCTGGAGGAATACCGATGGCGAAGGCAGCCATCTGGCCTAATACTGACGCTG…
>194 G1_2344
GGAATCTTAGGCAATGGACGAAAGTCTGACCTAGCGACGCCGCGTGAGGGAAGAAGGCCTTCGGGTTGTAAACCCCTGTCATGGGGGAAGAAGTAAGTGACGGTACCCCAAGAGGAAGCCCCTGCTAACTACGTGCCAGCAGCCGCGGTAATACGTAGGGGGCGAGCGTTATCCGGAATTATTGGGCGTAAAGGGCGCGTAGGCGGCTGTATAAGTCTGATGTGAAAGTGCGGGGCTTAACCCCGTAAAGCATTGGAAACTGTACGGCTTGAGGACAGGAGAGGAAAGTGGAATTCCACGTGTAGCGGTGAAATGCGTAGATATGTGGAGGAACACCAGTGGCGAAGGCGACTTTCTGGACTGTAACTGACGCTGAGGCGCGAAAGCGTGGGGAGCGAA…
>195 G1_5766
GGGAATATTGCGCAATGGGGGAAACCCTGACGCAGCGACGCCGCGTGAGCGAAGAAGGCCTTCGGGTTGTAAAGCTCTGTTCTAAGGGACGAAGGACTTGGCTGTGAATAATGGTCAAGGGTGACGGTACCTTAGGAGAAAGCCCCGGCTAACTACGTGCCAGCAGCCGCGGTAATACGTAGGGGGCGAGCGTTGTCCGGAATTACTGGGCGTAAAGAGCGTGTAGGCGGGTGTTTAAGTCAGGTGTGAAAGACCGGGGCTCAACTCCGGGGTTGCACTTGAAACTGGGCATCTGGAGGGCAGGAGAGGAAAGTGGAATTCCTGGTGTAGCGGTGAAATGCGTAGATATCAGGAGGGACACCGGTGGCGAAGGCGGCTTTCTGGACTGACCCTGACGCT…
>196 G1_2147
GGAATATTGGTCAATGGATGGAAATCTGAACCAGCCAAGTAGCGTGCAGGATGACGGCCCTATGGGTTGTAAACTGCTTTTATGTGAGAATAAAGTTAGGTATGTATACTTATTTGCATGTATCACATGAATAAGGACCGGCTAATTCCGTGCCAGCAGCCGCGGTAATACGGAAGGTCCAGGCGTTATCCGGATTTATTGGGTTTAAAGGGTGCGTAGGCCGTTTGATAAGCGTGCTGTGAAATATAGTGGCTCAACCTCTATCGTGCAGCGCGAACTGTTGAACTTGAGTGCGTAGTAGGTAGGCGGAATTCGTGGTGTAGCGGTGAAATGCTTAGATATCACGAAGAACTCCGATTGCGAAGGCAGCTTACCGTAACGTTACTGACGCTTAAGCAC…
>197 G1_1179
GGGAATATTGCGCAATGGAGGGAACTCTGACGCAGCGACGCCGCGTGAGCGATGAAGGTCTTCGGATCGTAAAGCTCTGTCCTTGGGGAAGAAGGGAGCCGTAAGGCTTCTTGACGGTACCCATGGAGGAAGCCCCGGCTAACTACGTGCCAGCAGCCGCGGTAATACGTAGGGGGCAAGCGTTGTCCGGAATTATTGGGCGTAAAGGGTGCGTAGGCGGCCCTGTAAGTCAGATGTGAAAGCCCACGGCTTAACCGTGGGACTGCATTTGAAACTGGAGGGCTTGAGTGTCGGAGAGGGCAGTGGAATTCCCAGTGTAGCGGTGGAATGCGTAGATATTGGGAGGAACACCAGTGGCGAAGGCGACTGCTTGGACGATAACTGACGCTGAGGCACGAA…
>198 G1_7301
AATATTGGTCAATGGGCGCAAGCCTGAACCAGCCAAGTAGCGTGCAGGATGACGGCCCTATGGGTTGTAAACTGCTTTTATACGAGAATAATTTGATGCACGTGTGCGTTATTGCATGTATCGTATGAATAAGGACCGGCTAATTCCGTGCCAGCAGCCGCGGTAATACGGAAGGTCCAGGCGTTATCCGGATTTATTGGGTTTAAAGGGAGTGTAGGCGGTTTGTTAAGCGTGTTGTGAAATTTAGGTGCTCAACATTTAACTTGCAGCGCGAACTGTCAGACTTGAGTACACGCAACGTATGCGGAATTCATGGTGTAGCGGTGAAATGCTTAGATATCATGAAGAACTCCGATTGCGAAGGCAGCATACGGGAGTGTAACTGACGCTTAAGCTCGA…
>199 G1_3512
GGAATATTGCACAATGGGCGCAAGCCTGATGCAGCCATGCCGCGTGTATGAAGAAGGCCCTAGGGTTGTAAAGTACTTTCAGTCGGGAGGAAGGCGTTGATGCTAATATCATCAACGATTGACGTTACCGACAGAAGAAGCACCGGCTAACTCCGTGCCAGCAGCCGCGGTAATACGGAGGGTGCAAGCGTTAATCGGAATTACTGGGCGTAAAGCGCACGCAGGCGGTTAATTAAGTTAGATGTGAAATCCCCGGGCTTAACCTGGGAATGGCATCTAAAACTGGTTAGCTAGAGTCTTGTAGAGGGGGGTAGAATTCCATGTGTAGCGGTGAAATGCGTAGAGATGTGGAGGAATACCGGTGGCGAAGGCGGCCCCCTGGACAAAGACTGACGCTCA…
>2 G1_7
AATATTGGTCAATGGAGGCAACTCTGAACCAGCCAAGTCGCGTGAAGGATGAAGGTCTTATGGATTGTAAACTTCTTTTGCAGGGGAATAAATAGCGGTACGTGTACCGTTTTGCATGTACCCTGCGAATAAGGATCGGCTAACTCCGTGCCAGCAGCCGCGGTAATACGGAGGATCCGAGCGTTATCCGGATTGATTGGGTTTAAAGGGTGCGCAGGCGGGAGATTAAGTCGGCGGTGAAATTTTGCAGCTCAACTGTAAAAGTGCCTTCGATACTGGTTTCCTTGAGTGTGGATGAAGTAGGCGGAATTTGTGGTGTAGCGGTGAAATGCTTAGATATCACGAGGAACTCCGATTGCGCAGGCAGCTTACTAAACCACTACTGACGCTCAGGCACGA…
>20 G1_802
AATATTGGACAATGGACGCAAGTCTGATCCAGCCATGCCGCGTGAAGGATGAATGCCCTCTGGGTTGTAAACTTCTTTTATAGGGGAAGAAAGTTATCTTTTTTAGGATATTTGACGGTACCCTGTGAATAAGCACCGGCTAACTCCGTGCCAGCAGCCGCGGTAATACGGAGGGTGCAAGCGTTATCCGGATTCACTGGGTTTAAAGGGTGCGTAGGCGGGTATGTAAGTCAGTGGTGAAATACCGGAGCTTAACTTCGGAACTGCCATTGATACTATATATCTTGAATATTGTGGAGGTAAGCGGAATATGTCATGTAGCGGTGAAATGCTTAGAGATGACATAGAACACCGATTGCGAAGGCAGCTTGCTACGCAAATATTGACGCTGAGGCACGA…
>200 G1_74315
GGGAATATTGGGCAATGGGCGGAAGCCTGACCCAGCAACGCCGCGTGAGGGAAGAAGGTTTTCGGATTGTAAACCTCTGTCCTTGGGGACGAAGGACGTGACGGTACCCGAGGAGGAAGCCCCGGCTAACTACGTGCCAGCAGCCGCGGTAATACGTAGGGGGCGAGCGTTGTCCGGAATGACTGGGCGTAAAGGGCGTGTAGGCGGTTTGATAAGTCTGGAGTGAAAGTCCTGCTTTCAAGGTGGGAATTGCTTTGGAGACTGTTAGACTTGAGTGCGGAAGAGGTAAGTGGAATTCCCAGTGTAGCGGTGAAATGCGTAGAGATTGGGAGGAACACCAGTGGCGAAGGCGACTTACTGGGCCGTAACTGACGCTGAGGCGCGAAAGCGTGGGGAGCA…
>201 G3_63877
GGGAATCTTCCGCAATGGACGAAAGTCTGACGGAGCAACGCCGCGTGTATGAAGAAGGCCTTCGGGTTGTAAAGTACTGTTGTTGGGGAAGAACTTCTGATATGAGAATATTGTATGAGATTGACGGTACCCGACGAGGAAGCCCCGGCTAACTACGTGCCAGCAGCCGCGGTAATACGTAGGGGGCGAGCGTTGTCCGGAATCATTGGGCGTAAAGGGCGTGTAGGCGGACTTATAAGTCTGATGTGAAAGTGCGGGGCTTAACTCCGTAAAGCATTGGAAACTGTGAGTCTTGAGGACAGGAGAGGAAAGTGGAATTCCTAGTGTAGCGGTGAAATGCGTAGATATTAGGAGGAACACCAGTGGCGAAGGCGACTTTCTGGACTGTAACTGACGCTG…
>202 G1_478
AATTTTGGACAATGGGCGAAAGCCTGATCCAGCAATGCCGCGTGTGTGATGAAGGCCTTCGGGTTGTAAAGCACTTTTGGCGGGAACGAAAAGGACTGTGCCAATACCACGGTTCGATGACGGTACCCGCAGAATAAGCACCGGCTAACTACGTGCCAGCAGCCGCGGTAATACGTAGGGTGCAAGCGTTAATCGGAATTACTGGGCGTAAAGAGTGCGCAGGCGGTTTTGCAAGACCGATGTGAAATCCCCGGGCTTAACCGGGGAACTGCATTGGTGACTGCAAGGCTAGAGTGTGTCAGAGGGAGGTGGAATTCCGCATGTAGCAGTGAAATGCGTAGATATGCGGAGGAACACCGATGGCGAAGGCAGCCTCCTGGGATAACACTGACGCTCATG…
>203 G8_28944
GGGAATATTGGGCAATGGCCGAGAGGCTGACCCAGCCATGCCGCGTGCAGGAAGAAGGCCTTCTGGGTTGTAAACTGCTTTTATCTAGGAAGAAAACGCCCCTGCGGGGGTAACTGACGGTACTAGATGAATAAGCACCGGCTAACTCCGTGCCAGCAGCCGCGGTAATACGGAGGGTGCAAGCGTTGTCCGGATTTATTGGGTTTAAAGGGTGCGTAGGCGGCCCGTTAAGTCAGCGGTGAAATCCCAGGGCTCAACCCTGGAACTGCCGTTGATACTGGCGGGCTTGAGTTCGGTTAAGGCGGGCGGAACTGGTGGTGTAGCGGTGAAATGCATAGATACCACCAAGAACCCCGATTGCGTAGGCAGCTCGCTGAGCCGAAACTGACGCTGAGGCAC…
>204 G1_5329
AATATTGCGCAATGGGGGAAACCCTGACGCAGCGACGCCGCGTGAGCGAAGAAGGCCTTCGGGTTGTAAAGCTCTGTTGTAAGGGACGAAAGAATAAGGGAGTAACTGCCCTTAAAGTGACGGTACCTTACCAGCAAGCCCCGGCTAACTACGTGCCAGCAGCCGCGGTAAGACGTAGGGGGCGAGCGTTGTCCGGAATTACTGGGCGTAAAGAGCACGTAGGCGGGTGTTTAAGTCAGGTGTGAAAGACCGCAGCCTAACTGCGGGGTTGCACTTGAAACTGTAGATCTTGAGGGCAGGAGAGGTTAGTAGAATTCCTGGTGTAGCGGTGAAATGCGTAGAAATCAGGAGGAACACCAGTGGCGAAGGCGACTGACTGGACTGACCCTGACGCTGAGG…
>205 G1_11127
GGAATATTGCACAATGGGGGAAACCCTGATGCAGCGACGCCGCGTGAGTGAAGAAGTACTTCGGTATGTAAAGCTCTATCAGCAGGGAAGAAAATGACGGTACCTGAGTAAGAAGCCCCGGCTAACTACGTGCCAGCAGCCGCAGTAATACGTAGGGGGCAAGCGTTATCCGGATTTACTGGGTGTAAAGGGAGCGCAGACGGTTGCGCAAGTCTGAAGTGAAATCCCGAGGCTTAACCACGGGACTGCTTTGGAAACTGTGCGACTTGAGTATCGGAGGGGCAGGCGGAATTCCTAGTGTAGCGGTGAAATGCGTAGATATTAGGAAGAACACCGGTGGCGAAGGCGGCCTGCTGAACGAAAACTGACGTTGAGGCTCGAAGGCGTGGGGAGCAAACA…
>206 R9_3074
GGAATATTGGTCAATGGAGGGAACTCTGAACCAGCCATGCCGCGTGGAGGATGAAGGTCCTCTGGATTGTAAACTTCTTTTATATGGGGCGAAAAAGGGTCTTTTTAGATCAACTGACGGTACCATATGAATAAGCACCGGCTAACTCCGTGCCAGCAGCCGCGGTAATACGGAGGGTGCAAGCGTTATCCGGATTCACTGGGTTTAACGGGAGCGTAGGTGGGGTGGTAAGTCAGAGGTGAAATCTCCGAGCTTAACTCGGAAACTGCCTTTGATAATATCAGTCTTGAATATTGTTGAGGTTAGCGGAATATGTCATGTAGCGGTGAAATGCATAGATATGAAATAGAACACCAATTGCGAAGGCAGCTGGCTAAACATATATTGACACTGATGCTC…
>207 G25_953
GAATATTGGACAATGGGCGGAAGCCTGATCCAGCAACGCCGCGTGAGGGATGACGGCCTTCGGGTTGTAAACCTCTTTCAGTATCGACGAAGCGCCCGTGTGGGTGGTGACGGTAGGTACAGAAGAAGCACCGGCCAACTACGTGCCAGCAGCCGCGGTAATACGTAGGGTGCGAGCGTTGTCCGGAATTATTGGGCGTAAAGGGCTCGTAGGCGGTTTGTCGCGTCGGGAGTGAAAACACTGGGCTTAACCGAGTGCTTGCTTGCGATACGGGGAGACTTGAGGCATTGAGGGGAGAACGGAATTCCTGGTGTAGCGGTGAAATGCGCAGATATCAGGAGGAACACCGGTGGCGAAGGCGGTTCTCTGGCAATGTTCTGACGCTGAGGAGCGAAAGTG…
>208 G1_8756
AATATTGCGCAATGGAGGGAACTCTGACGCAGCGACGCCGCGTGAGCGATGAAGGTTTTCGGATCGTAAAGCTCTGTCCTTGGGGAAGAAGGGTGCGAAGCATCTTGACGGTACCTAAGGAGGAAGCCCCGGCTAACTACGTGCCAGCAGCCGCGGTAATACGTAGGGGGCAAGCGTTGTCCGGAATTATTGGGCGTAAAGGGTGCGTAGGCGGCCTTTTAAGTCAGATGTGAAAGACCACGGCTTAACCGTGGGGTTGCATTTGAAACTGGAGGGCTTGAGTATCGGAGAGGGTAGTGGAATTCCCAGTGTAGCGGTGGAATGCGTAGATATTGGGAGGAACACCAGTGGCGAAGGCGACTACCTGGACGAAAACTGACGCTGAGGCACGAAAGCTAG…
>209 G1_3254
AATAGTCTACAATGGCCGGAAGGCTGATAGTGCGACGCCGCGTGAACGAAGGAGCCCTTCGGGGTGTAAAGTTCTTTTCTATACGAGCAGTACTATATAGGTGAATAATTTATATAGGGGGATAGTAGTATAGGAATAAGCAACGGCTAACTCCGTGCCAGCAGCCGCGGTAACACGGGGGTTGCGAGCGTTGTCCGGAATTACTAGGCGGAAAGGGCAGTCAGGCGGATCTGCTAGTTTGTTGTTAAAGGCTACGGCTCAACCGTAGTAAGGCAGGAGATACTGTAGACCTGGAATTTGGTAGATGAAGACAGAATTCCTGGTGTAGCGGTGGAATGCGCAGAGATCAGGAGGAATACCGAAGGCGAAGGCAGTCTTCTGGGCCGATATTGACGCTTA…
>21 G1_239
TTTGGTTTAAACATAGGGCACACCTCCTATTGGGATTATTTGGTCTCACATGTAATATATGGTAATATTTTCTTTCTGAATCTTGTACCCAATAATAAAAACAGGAACCCTCGCGTCCGAGAGTTCCTTTGCGCAAAGTCAGAAGATAAATGTGAATAGATTTTATAATCTAGACATTAATTATCTAGAGACTCTTCATTAAAAAATTAACATGGATAAGCCTCAAAGTCAACGAAAATCAGTAAATTTATAGAGTTAACTTTTTACTGTTTTGCTAAATTTTCTAGCGCCCTGATTTTTTAGGGATTAGATACCCCGGTAGTCATTGGCT
>210 G2_50411
GAATTTTGGACAATGGGGGCAACCCTGATCCAGCCATTCCGCGTGAGTGAAGAAGGCCTTCGGGTTGTAAAGCTCTTTCGGCAGGAACGAAACGGCGAGCTCTAACATAGCTCGCTAATGACGGTACCTGAAGAAGAAGCACCGGCTAACTACGTGCCAGCAGCCGCGGTAATACGTAGGGTGCGAGCGTTAATCGGAATTACTGGGCGTAAAGCGTGCGCAGGCGGTTGTGTAAGACAGGTGTGAAATCCCCGGGCTTAACCTGGGAACTGCGCTTGTGACTGAACGGCTAGAGTATGGCAGAGGGGGGTGGAATTCCACGTGTAGCAGTGAAATGCGTAGAGATGTGGAGGAACACCGATGGCGAAGGCAGCCCCCTGGGCCAATACTGACGCTCAT…
>211 G1_21297
AATATTGGACAATGGGCGAAAGCCTGATCCAGCCATGCCGCGTGAGTGATGAAGGCCCTAGGGTTGTAAAGCTCTTTCAACGGTGAAGATAATGACGGTAACCGTAGAAGAAGCCCCGGCTAACTTCGTGCCAGCAGCCGCGGTAATACGAAGGGGGCTAGCGTTGTTCGGAATTACTGGGCGTAAAGCGCACGTAGGCGGATCGGTCAGTTAGGGGTGAAATCCCGGGGCTCAACCCCGGAACTGCCTTTAATACTGCCGATCTAGAGTCCGGAAGAGGTGAGTGGAATTCCGAGTGTAGAGGTGAAATTCGTAGATATTCGGAGGAACACCAGTGGCGAAGGCGGCTCACTGGTCCGGTACTGACGCTGAGGTGCGAAAGCGTGGGGAGCAAACAGG…
>212 G1_1004
AGGAATATTGGTCAATGGGCGAGAGCCTGAACCAGCCAAGTAGCGTGCAGGATGACGGCCCTATGGGTTGTAAACTGCTTTTGTATGGGGATAAAGTCAATCACGTGTGATTGTTTGCAGGTACCATACGAATAAGGACCGGCTAATTCCGTGCCAGCAGCCGCGGTAATACGGAAGGTCCGGGCGCTATCCGGATTTATTGGGTTTAAAGGGAGCGTAGGCTGGAGATTAAGTGTGTTGTGAAATGTAGACGCTCAACGTCTGAATTGCAGCGCATACTGGTTTCCTTGAGTACGCACAACGTTGGCGGAATTCGTCGTGTAGCGGTGAAATGCTTAGATATGACGAAGAACTCCGATTGCGAAGGCAGATGACGGGAGCGCAACTGACGCTTAAGCT…
>213 G1_24560
AATTTTCGGCAATGGGCGAAAGCCTGACCGAGCGACGCCGCGTGAGGGACGAAGGCCTTCGGGTTGTAAACCTCTGTCTGGGGGGATGAGAACGGACGGTACCCCCGGAGGAAGCCCCGGCTAACTACGTGCCAGCAGCCGCGGTAATACGTAGGGGGCTAGCGTTGTCCGGAAGTACTGGGCGTAAAGGGCGTGTAGGCGGTCGTGCAAGTCGGTTGTGAAAGTCTAGGGCTCAACTCTAGGATGCCGATCGAAACTGCATGGCTTGAGGGCAAGAGAGGGCAGCGGAATTCCCGGTGTAGCGGTGAAATGCGTAGATATCGGGAGGAACACCAGTGGCGAAGGCGGCTTCCTGGATTGCACCTGACGCTGAGGCGCGAAAGCTGGGGGAGCGAACGG…
>214 G1_21645
GGGAATATTGGGCAATGGAGGCAACTCTGACCCAGCCATGTCGCGTGAAGGAAGACAGTCTTATGGATTGTAAACTTCTTTTATCATAGAGTAACCACAGGGACGTGTTCCCTGTCTGCAAGTATATGATGAATAAGCATCGGCTAACTCCGTGCCAGCAGCCGCGGTAATACGGAGGATGCAAGCGTTATCCGGATTTATTGGGTTTAAAGGGTGCGCAGGCGGTCTGGTAAGTCATGGGTGAAATTTTACAGCTTAACTGTAAGCGTGCCTATGATACTGCTGGGCTAGAGTTTAAGAGACGTAATTGGAATGTGATGTGTAGCGGTGAAATGCTTAGATATGTCACAGAACGCCGATCGTGAAGACAGATTACGAACTTAATACAGACGCTCAAGC…
>215 G3_70292
GAATCTTCCACAATGGGGGCAACCCTGATGGAGCAACGCCGCGTGCAGGATGAAGGCCTTCGGGTTGTAAACTGCTTTTATTTGTGAAGAATATGACGGTAGCAAATGAATAAGGATCGGCTAACTACGTGCCAGCAGCCGCGGTCATACGTAGGATCCGAGCGTTATCCGGAGTGACTGGGCGTAAAGAGTTGCGTAGGTGGTTAGTAAAGCGAATAGTGAAATCTGGCGGCTCAACCGTACAGGCTATTATTCGAACTCACTAACTCGAGAATGGTAGAGGTTACTGGAATTTCTAGTGTAGGAGTGAAATCCGTAGATATTAGAAGGAACACCAATGGCGTAGGCAGGTAACTGGACCATTTCTGACACTGAGGCACGAAAGCGTGGGGAGCGAAC…
>216 R9_11384
GAATATTGGACAATGGGCGCAAGCCTGATCCAGCCATGCCGCGTGAGTGATGAAGGCCTTAGGGTTGTAAAGCTCTTTTAGCAGGGAAGATAATGACGGTACCTGCAGAAAAAGCCCCGGCTAACTTCGTGCCAGCAGCCGCGGTAATACGAAGGGGGCTAGCGTTGCTCGGAATTACTGGGCGTAAAGCGCACGTAGGCGGACTCTTAAGTCGGTGGTGAAATCCTGGAGCTCAACTCCAGAACTGCCTTCGATACTGGGAGTCTTGAGTTCGGGAGAGGTGAGTGGAACTGCGAGTGTAGAGGTGAAATTCGTAGATATTCGCAAGAACACCAGTGGCGAAGGCGGCTCACTGGCCCGATACTGACGCTGAGGTGCGAAAGCGTGGGGAGCAAACAG…
>217 G3_3032
GGAATATTGGGCAATGGGCGCAAGCCTGACCCAGCAACGCCGCGTGAGGGAAGAAGGTTTTCGGATTGTAAACCTCTGTCCTTGGTGACGAAACAAATGACGGTAGCCAAGGAGGAAGCCCCGGCTAACTACGTGCCAGCAGCCGCGGTAATACGTAGGGGGCGAGCGTTGTCCGGAATTACTGGGCGTAGAGGGTGCGTAGGCGGCTGTTTAAGTTGGATGTGAAATCCCCGGGCTTAACCTGGGTGGTGCATTCAAAACTGGGCAGCTAGAGTACAGGAGAGGGAAGCGGAATTCCTAGTGTAGCGGTGAAATGCGTAGATATTAGGAGGAACACCAGTGGCGAAGGCGGCTTTCTGGACTGTAACTGACGCTGAGGCACGAAAGCGTGGGGAGCAA…
>218 G8_118
GGAATATTGGGCAATGGGCGGAAGCCTGACCCAGCGACGCCGCGTGAGGGAAGAAGGCCTTTGGGTCGTAAACCTCTGTTGTATGGGAAGAAGGAAGTGACGGTACCATACGAGGAAGTCCCGGCTAACTACGTGCCAGCAGCCGCGGGAATAC
>219 G1_4746
AATATTGCACAATGGGCGCAAGCCTGATGCAGCCATGCCGCGTGTATGAAGAAGGCCTTAGGGTTGTAAAGTACTTTCAGCGGGGAGGAAGGTGATAAAGTTAATACCTTTGTCAATTGACGTTACCCGCAGAAGAAGCACCGGCTAACTCCGTGCCAGCAGCCGCGTTAATACGGAGGGTGCAAGCGTTAATCGGAATTACTGGGCGTAAAGCGCACGCAGGCGGTCAATTAAGTCAGATGTGAAAGCCCCGAGCTTAACTTGGGAATTGCAGCTGAAACTGGTGGGCTAGAGTCTTGTAGAGGGGGGTAGAATTCCACGTGTAGCGGTGAAATGCGTAGAGATGTGGAGGAATACCGGTGGCGAAGGCGGCCCCCTGGACAAAGACTGACGCTCAGG…
>22 G1_55
AATCTTCCGCAATGGACGAAAGTCTGACGGAGCAACGCCGCGTGAGTGACGAAGGCCTTCGGGTTGTAAAGCTCTGTTGTCAGGGAAGAACACTCTTGATGTGAACAATGTGAAGAGATGACGGTACCTGACGAGGAAGCCACGGCTAACTACGTGCCAGCAGCCGCGGTAATACGTAGGTGGCGAGCGGTGTCCGGAAGTATTGGGCGTAAAGCGCGCGCAGGCGGGATATTAAGTCTCATTTAAAAGTGCGGGGCTCAACCCCGTGATGGGTGAGAAACTAATATTCTTGAGTGCCGGAGAGGAAAGCGGAATTCCCAGTGTAGTGGTGAAATGCGTAGATATTGGGAGGAACACCAGTGGCGAAGGCGGCTTTCTGGACGGTGTCTGACGCTGAGG…
>220 G1_3204
AATATTGCGCAATGGAGGAAACTCTGACGCAGCGACGCCGCGTGAGCGATGAAGGTTTTCGGATCGTAAAGCTCTGTCCTTGGGGAAGAAGGTCTTCGGACTTGACGGTACCCAAGAAGAAAGCCCCGGCTAACTACGTGCCAGCAGCCGCGGTAATACGTAGGGGGAAAGCGTTGTCCGGAATTATTGGGCGTAAAGGGTGCGTAGGCGGCCTTTTAAGGCAGATGTGAAAGCCCGCGGCTTAAATGCGGGATTGGATTTGAAACTGGGAGGCTCGAGTATCGGAGAGGGTAGTGGAATTCCCAGTGTAGCGGTGAAATGCGTAGATATTGGGAGGAACACCAGTGGCGAAGGCGACTGCCTGGACGAAAACTGACGCTGAGGCACGAAAGCTAGGGG…
>221 G1_3858
GGGAATATTGCGCAATGGGGGGAACCCTGACGCAGCCATGCCGCGTGAATGAAGAAGGCCTTCGGGTTGTAAAGTTCTTTCGGTATTGAGGAAGGAGTGTATGTTAATAGCATACATTATTGACGTTAAATACAGAAGAAGCACCGGCTAACTCCGTGCCAGCAGCCGCGGTAATACGGAGGGTGCGAGCGTTAATCGGAATAACTGGGCGTAAAGGGCACGCAGGCGGTTATTTAAGTGAGGTGTGAAAGCCCCGGGCTTAACCTGGGAATTGCATTTCAGACTGGGTAACTAGAGTACTTTAGGGAGGGGTAGAATTCCACGTGTAGCGGTGAAATGCGTAGAGATGTGGAGGAATACCGAAGGCGAAGGCAGCCCCTTGGGAATGTACTGACGCTC…
>222 G1_91578
AATATTGGACAATGGGGGCAACCCTGATCCAGCGACGCCGCGTGTGTGAAGAAGGCCTGCGGGTTGTAAAGCACTTTTAGTGGGGATGAAAAGCTCAGGGCTAATACCCTTGAGTCTTGACCTAACCCAAAGAAAAAGCACCGGCTAACTCTGTGCCAGCAGCCGCGGTAATACAGAGGGTGCGAGCGTTAATCGGAATTACTGGGCGTAAAGCGTGCGTAGACGGTTCTGTAAGTCGGATGTGAAATCCCCGGGCTCAACCTGGGAATTGCATTCGAGACTGCAAAGCTAGGGTGCGGAAGAGGGAAGCGGAATTTCCGGTGTAGCGGTGAAATGCGTAGATATCGGAAGGAACATCAGTGGCGAAAGCGGCTTCCTGGTCCAGCACCGACGTTCAGG…
>223 G1_53845
GGAATCTTCCGCAATGGACGAAAGTCTGACGGAGCAACGCCGCGTGAGTGACGAAGGCCTTCGGGTTGTAAAGCTCTGTTGTCAGGGAAGAACGTCTTCTATGTGAATAATGTAGGAGAGTGACGGTACCTGACGAGGAAGCCACGGCTAACTACGTGCCAGCAGCCGCGGTAATACGTAGGTGGCGAGCGTTGTCCGGAATTATTGGGCGTAAAGCGCGCGCAGGCGGGAAAGTAAGTCTACTCTAAAAGGGCGGGGCTCAACCCCGTGATGGGGTGGAACCTGCTTTTCTTGAGTGCCGGAGAGGAAAGTGGAATTCCCAGTGTAGCGGTGAAATGCGTAGATATTGGGAGGAACACCAGTGGCGAAGGCGACTTTCTGGACGGTGTCTGACGCTGA…
>224 G2_5985
GAATATTGCACAATGGGGGAAACCCTGATGCAGCAACGCCGCGTGGGCGATGAAGGCCTTCGGGTCGTAAAGCCCTTTTCTGGGGGAAGAGGAAGGACTGTACCCCAGGAATAAGTCTCGGCTAACTACGTGCCAGCAGCCGCGGTAAAACGTAGGAGGCGAGCGTTATCCGGAGTTACTGGGCGTAAAGCGCGGGCAGGCGGTTGGGCAAGTTGGGCGTGAAATCTCCCGGCTCAACTGGGAGGGGTCGTTCAAAACTGCGTAGCTTGAGGGCAGGAGAGGGAAGCGGAATTCCCGGTGTAGCGGTAATATGCGCAGATATCGGGAGGAACACCAGTGGCGAAGGCGGCTTCCTGGCCTGTGCCTGACGCTGAGACGCGAAAGCCAGGGGAGCGAACG…
>225 G1_20057
GGGAATATTGGACAATGGGCGAAAGCCTGATCCAGCCATGCCGCGTGGGTGAAGAAGGCCTTCGGGTTGTAAAGCCCTTTTGTTGGGAAAGAAAACTTTCCGGTTAATACCCGGAGAGAATGACGGTACCCAAAGAATAAGCACCGGCTAACTTCGTGCCAGCAGCCGCGGTAATACGAAGGGTGCAAGCGTTACTCGGAATTACTGGGCGTAAAGGGTGCGTAGGTGGTTCGTTAAGTCTGATGTGAAAGCCCTGGGCTCAACCTGGGAATTGCATTGGATACTGGCGGGCTGGAGTGCGGTAGAGGGTAGTGGAATTCCCGGTGTAGCAGTGAAATGCGTAGATATCGGGAGGAACATCCGTGGCGAAGGCGACTGCCTGGACCAGCACTGACACTG…
>226 G1_93070
GGAATATTGCGCAATGGGGGGAACCCTGACGCAGCAACGCCGCGTGAATGAAGAAGGCTTTCGAGTCGTAAAATTCTGTCCTCAGGGAAGAAGAAGTGACGGTACCTGAGGAGGAAGCCCCGGCTAACTACGTGCCAGCAGCCGCGGTAATACGTAGGGGGCAAGCGTTGTCCGGAATCACTGGGCGTAAAGGGCGCGTAGGCGGTATATTAAGTCAGGTGTGAAAGTTTTCGGCTCAACCGGAAAAGTGCACTTGAAACTAATAGACTTGAGTACTGGAGAGGTAAGCGGAATTCCTAGTGTAGCGGTGAAATGCGTAGATATTAGGAGGAACACCGGTGGCGAAGGCGGCTTACTGGACAGAGACTGACGCTGAGGCGCGAAAGCGTGGGGAGCAAA…
>227 G1_28243
GGGAATATTGGACAATGGGGGAAACCCTGATCCAGCCATGCCGCGTGAATGATGAAGGCCTTCGGGTTGTAAAGTTCTTTTGGTGGGGACGATGATGACGGTACCCACAGAATAAGCTCCGGCTAACTTCGTGCCAGCAGCCGCGGTAATACGAAGGGAGCTAGCGTTGTTCGGAATTACTGGGCGTAAAGGGCGCGTAGGCGGTTTGACAAGTTGGATGTGAAAGCCCTGGGCTCAACCCGGGAATTGCATTCAAGACTGTCTTACTTGAATTCGGTAGAGGTGAGTGGAATTCCCAGTGTAGAGGTGAAATTCGTAGAGATTGGGAAGAACACCAGTGGCGAAGGCGGCTCACTGGACCGACATTGACGCTGAGGCGCGAAAGCGTGGGGATCAAAC…
>228 G3_4729
GGAATATTGGACAATGGGGGAAACCCTGATCCAGCGATGCCGCGTGAATGAAGAAGGCCTTAGGGTTGTAAAGTTCTTTCACCTGTGACGATGATGACGGTAGCAGGAGAAGAAGCCCCGGCTAACTCCGTGCCAGCAGCCGCGGTAATACGGAGGGGGCTAGCGTTGTTCGGAATAACTGGGCGTAAGGGGCGCGTAGGCGGTTTAATAAGTTAGGCGTGAAAGCCCCGGGCTTAACCTGGGATGTGCGTTTAAGCCTGTTAAGCTAGAGTGCGAGAGAGGAAAGTGGAATTCCTAGTGTAGAGGTGAAATTCGTAGATATTAGGAAGAACACCAGTGGCGAAGGCGACTTTCTGGCTCGCAACTGACGCTGAGGCGCGAAAGCGTGGGGAGCAAACA…
>229 G1_15691
GGAATATTGGTCAATGAGCGAGAGCTTGAACCAGCCACGTCGCGTGCAGGAAGAATGTCTTATGGATTGTAAACTGCTTTTTCGGTAGAGTAACGTGCGTCACGTGTGGCGTATTGCAAGTATACCGAGAATAAGGATCGGCTAACTCCGTGCCAGCAGCCGCGGTAATACGGAGGATCCGAGCGTTATCCGGATTTATTGGGTTTAAAGGGTACGTAGGCGGGATGATAAGTCAGCGGTGAAATTTTGCAGCTTAACTGTAAGCTTGCCGTTGAAACTATTATTCTTGAGTGTAGATAAGGTAGGCGGAATGTGTTGTGTAGCGGTGAAATGCTTAGATATAACACAGAACACCAATTGCGAAGGCAGCTTACCGGGTTACCACTGACGCTGAGGTAC…
>23 G1_395
GGAATATTGCACAATGGGCGCAAGCCTGATGCAGCCATGCCGCGTGTATGAAGAAGGCCTTCGGGTTGTAAAGTACTTTCAGCGAGGAGGAAGGCGTTGTGGTTAATAACCGCAGCGATTGACGTTACTCGCAGAAGAAGCACCGGCTAACTCCGTGCCAGCAGCCGCGGTAATACGGAGGGTGCAAGCGTTAATCGGAATTACTGGGCGTAAAGCGCACGCAGGCGGTCTGTCAAGTCGGATGTGAAATCCCCGGGCTCAACCTGGGAACTGCATCCGAAACTGGCAGGCTAGAGTCTTGTAGAGGGGGGTAGAATTCCAGGTGTAGCGGTGAAATGCGTAGAGATCTGGAGGAATACCGGTGGCGAAGGCGGCCCCCTGGACAAAGACTGACGCTCA…
>230 G1_6
GGAATTTTGGTCAATGGACGCAAGTCTGAACCAGCCATGTCGCGTGAAGGAGGACGGCCCTAAGGGTTGTAAACTTCTTTTGCAGTGGAATAAAGTTTGCCACGTGTTGGCGATTTGCAAGTACGCTGCGAATAAGGATCGGCTAACTCCGTGCCAGCAGCCGCGGTAATACGGAGGATCCGGGCGTTATCCGGATTTATTGGGGTTAAAGGGTGCGCAGGCGGGGAATTAGGTCGGCGGTGAAATTTCGGGGCGCAACCTCGACAGTGCCGTTGAAACCGTTTCTCTTGAGTGCGGATGAGGTAGGCGGAATTTGTGGTGTAGCGGTGAAATGCGTAGATATCACAAGGAACACCGATTGCGGAGGCAGCTTACTAAACCGTTACTGACGCTCATGCA…
>231 G1_10717
AATATTGGTCAATGGGCGGAAGCCTGAACCAGCCATGCCGCGTGCAGGATGACTGCCCTATGGGTTGTAAACTGCTTTTGTCCAGGAATAAACCTTTCTACGTGTAGGAAGCTGAATGTACTGGAAGAATAAGGATCGGCTAACTCCGTGCCAGCAGCCGCGGTAATACGGAGGATCCGAGCGTTATCCGGATTTATTGGGTTTAAAGGGTGCGTAGGCGGCCTATTAAGTCAGGGGTGAAATACGGTGGCTCAACCATCGCAGTGCCTTTGATACTGATGGGCTTGAATCCATTTGAAGTGGGCGGAATAAGACAAGTAGCGGTGAAATGCATAGATATGTCTTAGAACTCCGATTGCGAAGGCAGCTCACTAAGCTGGTATTGACGCTGATGCACGA…
>232 G25_685
GAATAGTCTACAATGGTCGGAAGACTGATAGTGCGACGCCGCGTGAACGAGGAAGCCCTTCGGGGTGTAAAGTTCTTTTATATGTGAGCAGTGGGTTCTACGTTAATAGCGTGGGATCAGGGATATTAGCATATGAATAAGCAACGGCTAACTCCGTGCCAGCAGCCGCGGTAACACGGGGGTTGCGAGCGTTGTCCGGAATTACTAGGCGTAAAGGGCAGGTAGGCGGATCTATAAGTTTTTTGTCAAATTCAACGGCTCACCCGTTGCTCGGCAGGAGATACTGTAGATCTGGAATGCGGTTGGGGAAGACAGAATTCCTGGTGTAGCGGTGGAATGCGCAGAGATCAGGAGGAATACCTAAGGCGAAGGCAGTCTTCTAAGCCGTAATTGACGCTA…
>233 G1_57927
AATCTTAGGCAATGGACGAAAGTCTGACCTAGCGACGCCGCGTGAGGGAAGAAGGCCTTCGGGTTGTAAACCCCTGTCATGGGGGAAGAAGTAAGTGACGGTACCCCAAGAGGAAGCCCCTGCTAACTACGTGCCAGCAGCCGCGGTAATACGTAGGGGGCGAGCGTTATCCGGAATTATTGGGCGTAAAGGGCGAGTAGGCGGTCTGTTAAGTCAGGTGTGAAATTTCAGGGCTCAACCCTGAAACTGCGCTTGAAACTGGCAGGCTAGAGGACAGGAGAGGGAAGTGGAATTCCACGTGTAGCGGTGAAATGCGTAGATATGTGGAGGAACACCAGTGGCGAAGGCGACTTTCTGGACTGTAACTGACGCTGAGGCGCGAAAGCGTGGGGAGCGAAC…
>234 G2_5539
GGATATTGCGACAATGGGCGAAAGCCTGACGCAGCAACGCCGCGTGCGGGAGGACGGCCTTCGGGTTGTAAACCGCTTTTCGAGGGGAAGAGGAAGGACGGTACCCTCGGAATAAGTCTCGGCTAACTACGTGCCAGCAGCCGCGGTAAAACGTAGGAGGCGAGCGTTATCCGGATTTACTGGGTGTAAAGCGCGTGCAGGCGGCCGTGCAAGTCGTGCGTGAAAGCGCCCGGCTCAACCGGGCGAGGTCGTGCGAAACTGCGGGGCTGGAGGCAGGTAGAGGCGTGTGGAATTCCGGGTGTAGTGGTGAAATGCGTAGAGATCCGGAGGAACACCAGTGGCGAAGGCGGCACGCTGGGCCTGGCCTGACGCTCAGACGCGAAAGCATGGGGAGCGAAC…
>235 G1_696
AATATTGGACAATGGTCGGAAGACTGATCCAGCCATGCCGCGTGAAGGTTACCGTCCTATGGATGTTAAACTTCTTTTATGCGGGAGCAATAAGGTGCACGTGTGCATCGATGAGAGTACCTCATGAATAAGCATCGGCTAACTCCGTGCCAGCAGCCGCGGTAATACGGAGGATGCAAGCGTTATCCGGATTTATTGGGTTTAAAGGGTGCGTAGGCGGATTCGTAAGTCAGCGGTGAAATTCACAGGCTCAACCTGTGCCGTGCCGTTGAAACTGCGCGTCTAGAATACGTATGCTGTGGGAGGAATGTGTAGTGTAGCGGTGAAATGCATAGATATTACACAGAACACCTAGTGCGAAGGCATCTCACAAAGTCGTTATTGACGCTGAGGCACGAA…
>236 G25_53
GAATAGTCTACAATGGACGGAAGTCTGATAGTGCGACGCCGCGTGAACGAAGAATCCCTTCGGGGTGTAAAGTTCTTTTATACGTGAGCAGTGCCCTTTATATGAATAGTATAGAGGGAGGGATTTAAGCGTATGAATAAGCAACGGCTAACTCCGTGCCAGCAGCCGCGGTAACACGGGGGTTGCAAGCGTTGTCCGGAATTACTAGGCGTAAAGTGCAGGTAGGCGGATAGATAAGTTTAAGGTTAAAGGCTCCGGCTTACCCGTAGTAAGGCGTTAGATACTGTTTATCTGGAATGCGGTTGAGGGAGACAGAATTCCTGGTGTAGCGGTGGAATGCGCAGAGATCAGGAGGAATACCGAAGGCGAAGGCAGTCTTCTAAGCCGATATTGACGCTA…
>237 G1_1835
AGGAATATTGGTCAATGGACGGAAGTCTGAACCAGCCAAGTCGCGTGAAGGAAGACTGTCCTATGGATTGTAAACTTCTTTTGTCGGGGAATAATTGTCGCTACGTGTAGCGTTTTGCATGTACCCGACGAATAAGGATCGGCTAACTCCGTGCCAGCAGCCGTGGTAATACGGAGGATCCGAGCGTTATCCGGAATTATTGGGTTTAAAGGGTGCGTAGGTGGATTTATAAGTCGGTGGTGAAATTTTGCAGCTTAACTGTAAGATTGCCGTTGAAACTGTAGGTCTTGAGTGCAAATGAGGTAGGCGGAATGTGTCGTGTAGCGGTGAAATGCATAGATATGACACAGAACTCCGATTGCGAAGGCAGCTTACTGGGATGCAACTGACACTGAGGCA…
>238 G1_198
GGGATATTGGACAATGGGCGAAAGCCTGATCCAGCGACGCCGCGTGGAGGATGAAGCCCTTCGGGGTGTAAACTCCTTTTGTCGGGGAAAAAGTTCTGATGGTACCCGACGAATAAGCCCCGGCTAACTACGTGCCAGCAGCCGCGGTAATACGTAGGGGGCGAGCGTTACCCGGAATCACTGGGCGTAAAGGGTGCGTAGGCGGCCGCGTGTGTCTGGCGTAAAATTCCACGGCTCAACCGTGGGTATGCGCTGGAAACTACGTGGCTTGGGTGCGGCAGAGGCAGACGGAACTGCTGGTGTAGGGGTGAAATCCGTAGATATCAGCAGGAACGCCGGTGGAGAAGTCGGTCTGCTGGGCCGTAACCGACGCTGAGGCACGAAAGCTAGGGGAGCGAA…
>239 G1_9906
GGGAATATTGCACAATGGGCGCAAGCCTGATGCAGCGACGCCGCGTGAGGGATGACGGCCTTCGGGTTGTAAACCTCTGTTAGCATCGAAGAAGCGAAAGTGACGGTAGGTGCAGAGAAAGCGCCGGCTAACTACGTGCCAGCAGCCGCGGTAATACGTAGGGCGCGAGCGTTGTCCGGAATTATTGGGCGTAAAGAGCTTGTAGGCGGTTGGTCGCGTCTGCTGTGAAAGGCTGGGGCTTAACCCTGGTTTTGCAGTGGGTACGGGCTAACTAGAGTGCAGTAGGGGAGACTGGAATTCCTGGTGTAGCGGTGGAATGCGCAGATATCAGGAGGAACACCGATGGCGAAGGCAGGTCTCTGGGCTGTAACTGACGCTGAGAAGCGAAAGCATGGGGAG…
>24 G1_426
GGGAATATTGCACAATGGGCGCAAGCCTGATGCAGCGACGCCGCGTGAGGGATGACGGCCTTCGGGTTGTAAACCTCTGTTAGCAGGGAAGAAGAGAGATTGACGGTACCTGCAGAGAAAGCGCCGGCTAACTACGTGCCAGCAGCCGCGGTAATACGTAGGGCGCGAGCGTTGTCTGGAATTATTGGGCGTAAAGAGCTTGTAGGCGGTTTGTCGCGTCTGCTGTGAAAGGCCGGGGCTTAACTCCGTGTATTGCAGTGGGTACGGGCAGACTAGAGTGCAGTAGGGGAGACTGGAATTCCTGGTGTAGCGGTGGAATGCGCAGATATCAGGAGGAACACCGATGGCGAAGGCAGGTCTCTGGGCTGTAACTGACGCTGAGAAGCGAAAGCATGGGGA…
>240 G8_122
GGAATATTGGGCAATGGGCGGAAGCCTGACCCAGCGACGCCGCGTGAGGGAAGAAGGCCTTTGGGTCGTAAACCTCTGTTGGATGGGAAGAAGGAAGTGACGGTACCATACGAGGAAGTCCCGGCTAAC
>241 G1_17090
GGGAATCTTCCGCAATGGACGCAAGTCTGACGGAGCAACGCCGCGTGAGTGAAGAAGGTTTTCGGATCGTAAAACTCTGTTGTTAGAGAAGAACAAGTGCTAGAGTAACTGTTAGCGCCTTGACGGTATCTAACCAGAAAGCCACGGCTAACTACGTGCCAGCAGCCGCGGTAATACGTAGGTGGCAAGCGTTGTCCGGATTTATTGGGCGTAAAGCGAGCGCAGGCGGTTCCTTAAGTCTGATGTGAAAGCCCCCGGCTCAACCGGGGAGGGTCATTGGAAACTGGGGAACTTGAGTGCAGAAGAGGAGAGTGGAATTCCATGTGTAGCGGTGAAATGCGTAGATATATGGAGGAACACCAGTGGCGAAGGCGACTCTCTGGTCTGTAACTGACGCTG…
>242 G3_50690
GGGAATCTTAGACAATGGGGGCAACCCTGATCTAGCCATGCCGCGTGAGTGATGAAGGCCTTAGGGTTGTAAAGCTCTTTCAGCTGGGAAGATAATGACGGTACCAGCAGAAGAAGCCCCGGCTAACTCCGTGCCAGCAGCCGCGGTAATACGGAGGGGGCTAGCGTTGTTCGGAATTACTGGGCGTAAAGCGCACGTAGGCGGACTGGAAAGTTGGGGGTGAAATCCCGGGGCTCAACCTCGGAACTGCCTTCAAAACTATCAGTCTGGAGTTCGAGAGAGGTGGGTGGAATTCCGAGTGTAGAGGTGAAATTCGTAGATATTCGGAGGAACACCAGTGGCGAAGGCGGCTCACTGGCTCGATACTGACGCTGAGGTGCGAAAGCGTGGGGAGCAAAC…
>243 G1_36268
GGAATCTTGCGCAATGGGCGAAAGCCTGACGCAGCCATGCCGCGTGGATGATGAAGGTCTTAGGATTGCAAAATCCTTTCACCGGGGACGATAATGACGGTACCCGGAGAAGAAGCCCCGGCTAACTTCGTGCCAGCAGCCGCGGTAATACGAAGGGGGCTAGCGTTGCTCGGAATTACTGGGCGTAAAGGGCGCGTAGGCGGACATTTAAGTTGGGGGTGAAAGCCCGGGGCTCAAGCTCGGAAATGCCTTCAATACTGGCTGTCTTGAGTACGGGAGAGGTGAGTGGAACTCCGAGTGTAGAGGTGAAATTCGTAGATATTCGGAAGAACACCAGTGGCGAAGGCGACTCACTGGCCCGTTACTGACGCTGAGGCGCGAAAGCGTGGGGTGCAAACA…
>244 G8_34449
GGGAATCTTGCGCAATGGACGAAAGTCTGACGCAGCGACGCCGCGTGGGTGATGAAGGCCTTCGGGTTGTAAAGCCCTGTGGGTGAGGACGAATAAGTGCAACCTAATACGTTGCATGATGACGGTACTCACTTAGCAAGCACCGGCTAACTCTGTGCCAGCAGCCGCGGTAAGACAGAGGGTGCGAACGTTGCTCGGAATTACTGGGCGTAAAGCGTGTGGAGGCGGCCACACAAGTCGGATGTGAAAGCCCTGGGCTCAACCCAGGAAGTGCACCCGATACTGTGCGGCTCGAGTACCGGAGAGGTTGGTGGAATTCTCGGTGTAGAGGTGAAATTCGTAGATATCGAGAGGAACACCGGTGGCGAAGGCGGACAACTGGACGAGTACTGACGCTGA…
>245 G1_5108
GGAATATTGCACAATGGGGGAAACCCTGATGCAGCGACGCCGCGTGAGTGAAGAAGTATTTCGGTATGTAAAGCTCTATCAGCAGGGAAGATAATGACAGTACCTGACTAAGAAGCCCCGGCTAACTACGTGCCAGCAGCCGCGGTAATACGTAGGGGGCAAGCGTTATCCGGATTTACTGGGTGTAAAGGGAGCGTAGACGGAATGGCAAGTCTGAAGTGAAATACCCGGGCTCAACCTGGGAACTGCTTTGGAAACTGTTGTTCTAGAGTGTTGGAGAGGTAAGTGGAATTCCTGGTGTAGCGGTGAAATGCGTAGATATCAGGAAGAACACCGGAGGCGAAGGCGGCTTACTGGACAATAACTGACGTTGAGGCTCGAAAGCGTGGGGATCAAACA…
>246 G1_9612
GGAATCTTCCGCAATGGGCGAAAGCCTGACGGAGCAACGCCGCGTGAGTGATGACGGCCTTCGGGTTGTAAAACTCTGTGATCCGGGACGAAAAGGCAGAGTGCGAAGAACAAACTGCATTGACGGTACCGGAAAAGCAAGCCACGGCTAACTACGTGCCAGCAGCCGCGGTAATACGTAGGTGGCAAGCGTTGTCCGGAATTATTGGGCGTAAAGCGCGCGCAGGCGGCTTCCCAAGTCCCTCTTAAAAGTGCGGGGCTTAACCCCGTGATGGGAAGGAAACTGGGAAGCTGGAGTATCGGAGAGGAAAGTGGAATTCCTAGTGTAGCGGTGAAATGCGTAGAGATTAGGAAGAACACCGGTGGCGAAGGCGACTTTCTGGACGAAAACTGACGCTGA…
>247 G1_40504
GGAATTTTCGGCAATGGGGGAAACCCTGACCGAGCAACGCCGCGTGAGTGATGACGGCCTTCGGGTTGTAAAGCTCTGTTGTAAGGGAAGAACGGTAGATAGAGAATATCTAAGTGACGGTACCTTACCAGAAAGCCACGTCTAACTACGTGCCAGCAGCCGCGGTAATACGTAGGTGGCGAGCGTTATCCGGAATTATTGGGCGTAAAGGGTGCGTAGGCGGCCTGTGAAGTAAGTGATTAAATTGTTGGGCTCAACCCAATCCAGCCACGTAAACTGGCAGGCTAGAGTATTGGAGAGGCAAGTGGAATTCCATGTGTAGCGGTAAAATGCGTAGATATATGGAGGAACACCAGTGGCGAAGGCGGCTTGCTAGCCAAAGACTGACGCTCATGCACG…
>248 G1_8939
AATTTTGGACAATGGGCGAAAGCCTGATCCAGCAATGCCGCGTGCAGGATGAAGGCCTTCGGGTTGTAAACTGCTTTTGTACGGAACGAAAAAGCTTCTCCTAATACGAGAGGCCCATGACGGTACCGTAAGAATAAGCACCGGCTAACTACGTGCCAGCAGCCGCGGTAATACGTAGGGTGCGAGCGTTAATCGGAATTACTGGGCGTAAAGCGTGCGCAGGCGGTTATGTAAGACAGATGTGAAATCCCCGGGCTCAACCTGGGAACTGCATTTGTGACTGCATGGCTAGAGTACGGTAGAGGGGGATGGAATTCCGCGTGTAGCAGTGAAATGCGTAGATATGCGGAGGAACACCGATGGCGAAGGCAATCCCCTGGACCTGTACTGACGCTCATG…
>249 G3_93311
GGGAATATTGGACAATGGGCGCAAGCCTGATCCAGTCATGCCGCGTGAGTGACGAAGGTCTTCGGATTGTAAAGCTCTTTTGGCGGGGACGATAATGACGGTACCCGCAGAATAAGCCCCGGCTAACTTCGTGCCAGCAGCCGCGGTAATACGAAGGGGGCTAGCGTTGTTCGGAATTACTGGGCGTAAAGCGCACGTAGGCGGATTGCTAAGTCAGGGGTGAAATCCCGGGGCTCAACCTCGGAACTGCCTTTGATACTGACAGTCTTGAGTCCGGAAGAGGTGAGTGGAATTCCTAGTGTAGAGGTGAAATTCGTAGATATTAGGAAGAACACCAGTGGCGAAGGCGGCTCACTGGTCCGGTACTGACGCTGAGGTGCGAAAGCGTGGGGAGCAAAC…
>25 G1_475
AATATTGCACAATGGAGGGAACTCTGATGCAGCGACGCCGCGTGAGTGAAGAAGGTCTTCGGATCGTAAAACTCTGTCCTTGGTGAAGAAAAGGACGGTAGCCAAGGAGGAAGCCCCGGCTAACTACGTGCCAGCAGCCGCGGTAATACGTAGGGGGCGAGCGTTGTCCGGATTTACTGGGCGTAAAGGGTGAGTAGGCGGTTATATATGTCAGGTGTAAAAGGCTATGGCTTAACCATGGTTAGCACTTGAAACTGTATGACTTGAGTGCAGGAGAGGTAAGCGGAATTCCTAGTGTAGCGGTGAAATGCGTAGATATTAGGAGGAACACCAGTGGCGAAGGCGGCTTACTGGACTGTAACTGACGCTGAGTCACGAAAGCGTGGGTAGCAAACAGGA…
>250 G3_90257
GAATATTGCACAATGGGCGAAAGCCTGATGCAGCGACGCCGCGTGGGGGATGACGGTCTTCGGATTGTAAACCCCTTTCAGTAGGGACGAAGCGCAAGTGACGGTACCTGCAGAAGAAGCACCGGCTAACTACGTGCCAGCAGCCGCGGTAATACGTAGGGTGCGAGCGTTGTCCGGAATTACTGGGCGTAAAGAGCTCGTAGGCGGTTTGTCACGTCGTCTGTGAAATCCCTCGGCTTAACCGGGGGCGTGCAGGCGATACGGGCAGACTTGAGTACTACAGGGGAGACTGGAATTCCTGGTGTAGCGGTGAAATGCGCAGATATCAGGAGGAACACCGGTGGCGAAGGCGGGTCTCTGGGTAGTAACTGACGCTGAGGAGCGAAAGCATGGGTAGCG…
>251 G3_8647
TTCCGGCCAAAGCATCGGCAAAATTGTAACCGGTAGCCAAATACACGGTCGATGGTTTGGGCCCCAACCTTTCCGCAATCATAATATTTGTATCATAACGGGATTGCCCGGTTAAGCGTTCAATATTAGCCTGGGGTAATAAATTTCTTATTTGCGCTTGAACATTCTCGGAAATTGCCCCTAATCCTCCTGTTATATATACTTTTGCAGGATTTTCTTCCTGTAAAAAGGCCTTTGTTTGCTCCGACAGTTCATTTGCCGGGGATAATAAAATAGGCCATCCTTTATTCGCCGCAAAGCTTGAGATGCTCAAGGCATCGGGATACTGTTCTCCGGATTAGATACCCCCGTAGTCTCTTCTCAAC
>252 G1_5448
AATATTGGTCAATGAGCGCAAGCTTGAACCAGCCACGTCGCGTGCAGGATGACTGTCCTATGGATTGTAAACTGCTTTTTCACAGGAATAATTATATCTACGCGTTAGGTATTTGCAAGTACTGTGCGAATAAGGATCGGCTAACTCCGTGCCAGCAGCCGCGGTAATACGGAGGATCCGAGCGTTATCCGGATTTATTGGGTTTAAAGGGTACGTAGGCGGGCTATGTAAGTTAGCGGTGAAATTTTGCAGCTTAACTGTAAGCGTGCCGTTGAAACTGCTAGTCTTGAGTGTAGAGAAGGTAGGCGGAATGTGTTGTGTAGCGGTGAAATGCATAGATATGACACAGAACCCCGATTGCGAAGGCAGCTTACCGGGTTACCACTGACGCTGAGAGTA…
>253 G1_6979
AATCTTCGGCAATGGACGGAAGTCTGACCGAGCAACGCCGCGTGAGTGAAGAAGGTTTTCGGATCGTAAAGCTCTGTTGTAAGAGAAGAACGAGTGTGAGAGTGGAAAGTTCACACTGTGACGGTAACTTACCAGAAAGGGACGGCTAACTACGTGCCAGCAGCCGCGGTAATACGTAGGTCCCGAGCGTTATCCGGATTTAGTGGGCGTAAAGCGAGCGCAGGCGGTTAGATAAGTCTGAAGTTAAAGGCTGTGGCTTAACCATAGTACGCTTTGGAAACTGTTTAACTTGAGTGCAGAAGGGGAGAGTGGAATTCCATGTGTAGCGGTGAAATGCGTAGATATATGGAGGAACACCGGTGGCGAAAGCGGCTCTCTGGTCTGTAACTGACGCTGAGG…
>254 G1_8433
AATATTGGACAATGGGCGCAAGCCTGATCCAGCCATACCGCGTGGGTGAAGAAGGCCTTCGGGTTGTAAAGCCCTTTTGTTGGGAAAGAAATCCAGCCGGCTAATACCTGGTTGGGATGACGGTACCCAAAGAATAAGCACCGGCTAACTTCGTGCCAGCAGCCGCGGTAATACGAAGGGTGCAAGCGTTACTCGGAATTACTGGGCGTAAAGCGTGCGTAGGTGGTTATTTAAGTCCGTGGTGAAAGCCCTGGGCTCAACCTGGGAACTGCAGTGGATACTGGATGACTAGAATGTGGTAGAGGGTAGCGGAATTCCTGGTGTAGCAGTGAAATGCGTAGAGATCAGGAGGAACTTCCATGGCGAAGGCAGCTACCTGGACCAACATTGACACTGAGG…
>255 G8_4973
GGAATATTGGACAATGGGTGAGAGCCTGATCCAGCCATCCCGCGTGAAGGATTAAGGACCTATGGTTTGTAAACTTCTTTTTTACAGGGATAAACCTAGATACGTGTATCTAGTTGAAGGTACTGTAAGAATAAGCACCGGCTAACTCCGTGCCAGCAGCCGCGGTAATACGGAGGGTGCAAGCGTTATCCGGATTTATTGGGTTTAAAGGGTCCGTAGGCGGATCGGTAAGTCAGTGGTGAAATCTCATAGCTTAACTATGAAACTGCCATTGATACTGTCGGTCTTGAGTGTATTTGAAGTAGCTGGAATGAGTGGTGTAGCGGTGAAATGCATAGATATTACTCAGAACACCAATTGCGAAGGCAGGTTACTAAGATACAACTGACGCTGATGGAC…
>256 G1_1490
GGAATATTGGACAATGGGCGCAAGCCTGATCCAGCCATGCCGCGTGAGTGATGAAGGCCCTAGGGTTGTAAAGCTCTTTCACCGGTGAAGATAATGACGGTAACCGGAGAAGAAGCCCCGGCTAACTTCGTGCCAGCAGCCGCGGTAATACGAAGGGGGCTAGCGTTGTTCGGATTTACTGGGCGTAAAGCGCACGTAGGCGGACTTTTAAGTCAGGGGTGAAATCCCGGGGCTCAACCCCGGAACTGCCTTTGATACTGGAAGTCTTGAGTATGGAAGAGGTAAGTGGAATTGCGAGTGTAGAGGTGAAATTCGTAGATATTCGCAGGAACACCAGTGGCGAAGGCGGCTTACTGGTCCATTACTGACGCTGAGGTGCGAAAGCGTGGGGAGCAAACA…
>257 G2_4582
AATTTTGGACAATGGGCGCAAGCCTGATCCAGCCATGCCGCGTGCAGGATGAAGGCCTTCGGGTTGTAAACTGCTTTTGTACGGAACGAAAAGACTCCTTCTAATAAAGGGGGTCCATGACGGTACCGTAAGAATAAGCACCGGCTAACTACGTGCCAGCAGCCGCGGTAATACGTAGGGTGCGAGCGTTAATCGGAATTACTGGGCGTAAAGCGTGCGCAGGCGGTGATGTAAGACACATGTGAAATCCCCGGGCTCAACCTGGGAACTGCATTTGTGACTGCATCGCTGGAGTGCGGCAGAGGGGGATGGAATTCCGCGTGTAGCAGTGAAATGCGTAGATATGCGGAGGAACACCGATGGCGAAGGCAATCCCCTGGGCCTGCACTGACGCTCATG…
>258 G1_17380
AATATTGGACAATGGGCGCAAGCCTGATCCAGCGATGCCGCGTGTGTGAAGAAGGCCTGCGGGCTGTAAAGCACTTTCAGTGGGGAGAAGGGGGCCTTTGATAATACCTTAGGTTGAAGATGTTACCCACAGAAGAAGCACCGGCTAACTCTGTGCCAGCAGCCGCGGTAATACAGAGGGTGCAAGCGTTAATCGAAATTACTGGGCGGAAAGGGTGCGTAGGTGGTTTAATAAGTTAGATGTGAAATTCCTGGGCTCAACCTGGGGACTGCGTCTGATACTGTTAAGCTAGAGTTCTGTAGAGGGAGGTGGAATTTCCGGAGTAGCGGTGAAATGCGTAGATATCGGAAGGAACATCGGTGGCGAAGGCGGCCTTCTGGACAGGAACTGACACTGAGG…
>259 G1_4028
AATATTGCACAATGGAGGAAACTCTGATGCAGCGACGCCGCGTGAACGATGAAGGCTTTCGAGTCGTAAAGTTCTGTCCTAGGGGACGATAATGACGGTACCCTAGGAGGAAGCCCCGGCTAACTACGTGCCAGCAGCCGCGGTAATACGTAGGGGGCGAGCGTTGTCCGGATTTATTGGGCGGAAAGGGTACGCAGGCGGCCATGTAAGTCAGAGGTGAAAGACCACAGCTTAACTGTGGTAAGCATTTGAAACTGCTTGGCTTGAGTTAAGGAGAGGAAAGTGGAATTCCTAGTGTAGCGGTGAAATGCGTAGATATTAGGAAGAATATCAGTGGCGAAGGCGACTTTCTGGACTTATACTGACGCTGAGGTACGAAAGCGTGGGGAGCAAACAGGA…
>26 G1_408
AATATTGCGCAATGGGGGCAACCCTGACGCAGCCATGCCGCGTGAATGAAGAAGGCCTTCGGGTTGTAAAGTTCTTTCGGTAGCGAGGAAGGCACTTAGTTTAATAGACTAGGTGATTGACGTTAACTACAGAAGAAGCACCGGCTAACTCCGTGCCAGCAGCCGCGGTAATACGGAGGGTGCGAGCGTTAATCGGAATAACTGGGCGTAAAGGGCACGCAGGCGGTGACTTAAGTGAGGTGTGAAAGCCCCGGGCTTAACCTGGGAATTGCATGTCATACTGGGTCGCTAGAGTACTTTAGGGAGGGGTAGAATTCCACGTGTAGCGGTGAAATGCGTAGAGATGTGGAGGAATACCGAAGGCGAAGGCAGCCCCTTGGGAATGTACTGACGCTCATG…
>260 G1_2035
AATATTCGTCAATGGGGGGAACCCTGAACGAGCAATGCCGCGTGAGTGATGACGGTCCTTTGGATTGTAAAACTCTGTTGTTAGGGAAGAACGACCTGTGTAGGAAATGACATAGGAGTGACGGTACCTTTCGAGAAAGCTCCGGCTAACTACGTGCCAGCAGCCGCGGTAATACGTAGGGAGCGAGCGTTATCCGGAATTATTGGGTGTAAAGCGTGTGTAGGCGGTTAAATAAGTCTGGGGTCTAAGCCCGAAGCTCAACTTCGGTTCGCCTTAGAAACTGTTTAACTTGAGTGTGGTAGAGGTGAGTGGAATTTCTAGTGTAGCGGTAAAATGCGTAGATATTAGAAGGAACACCAGTGGCGAAGGCGACTCACTGGGCCATAACTGACGCTGAGA…
>261 G2_4789
AATCTTCCGCAATGGACGAAAGTCTGACGGAGCAACGCCGCGTGTATGAAGAAGGCCTTCGGGTTGTAAAGTACTGTTGTCAGGGACGAACCGTATATGTGTAAATAATGCGTATACCTGACGGTACCTGACGAGGAAGCCCCGGCTAACTACGTGCCAGCAGCCGCGGTAATACGTAGGGGGCGAGCGTTATCCGGAATTATTGGGCGGAAAGGGCGAGTAGGCGGTCTGTTAAGTCAGGTGTGAAATTTCAGGGCTCAACCCTGAAACTGCGCTTGAAACTGGCAGGCTAGAGGACAGGAGAGGGAAGTGGAATTCCCGGTGTAGCGGTGAAATGCGTAGATATCGGGAGGAACACCAGTGGCGAAGGCGGCTTCCTGGACTGTACCTGACGCTGAG…
>262 G8_236
GGAATATTGCACAATGGGCGCAAGCCTGATGCAGCGACGCCGCGTGGGGGATGACGGCCTTCGGGTTGTAAACCTCTTTCGACAGGGACGAAGCTTTGGTGACGGTACCTGTATAAGAAGCACCGGCTAACTACGTGCCAGCAGCCGCGGTAATACGTAGGGTGCGAGCGTTGTCCGGAATTACTGGGCGTAAAGAGCTCGTAGGTGGTTTGTCGCGTCGTCTGTGAAATTCCGGGGCTTAACTTCGGGCGTGCAGGCGATACGGGCATAACTTGAGTGCTGTAGGGGAGACTGGAATTCCTGGTGTAGCGGTGGAATGCGCAGATATCAGGAGGAACACCGATGGCGAAGGCAGGTCTCTGGGCAGTAACTGACGCTGAGGAGCGAAAGCATGGGGAG…
>263 G8_16578
GGGAATATTGCGCAATGGGGGAAACCCTGACGCAGCGACGCCGCGTGAGCGAAGAAGGCCTTAGGGTTGTAAAGCTCTGTTGTAAGGGAAGAAAGGCAACCGGAGTAATATGCTGGTTGTATGACGGTACCTTACGAGGAAGCCCCGGCTAACTACGTGCCAGCAGCCGCGGTAAGACGTAGGGGGCGAGCGTTGTCCGGAATTACTGGGCGTAAAGAGCACGTAGGCGGATATTGAAGTCAGTTGTGAAAGACCGCGACTCAACCGCGGGGTTGCAATTGAAACTGGGTATCTTGAGGGCAGGAGAGGTCAGTGGAATTCCTGGTGTAGCGGTGAAATGCGTAGAAATCAGGAGGAACACCAGTGGCGAAGGCGGCTGACTGGACTGGCCCTGACGCT…
>264 G1_10857
AATATTGGACAATGGGCGAAAGCCTGATCCAGCCATGCCGCGTGTGTGAAGAAGGTCTTCGGATTGTAAAGCACTTTAAGTTGGGAGGAAGGGTTGTAGATTAATACTCTGCAATTTTGACGTTACCGACAGAATAAGCACCGGCTAACTCTGTGCCAGCAGCCGCGGTAATACAGAGGGTGCAAGCGTTAATCGGAATTACTGGGCGTAAAGCGCGCGTAGGTGGTTTGTTAAGTTGGATGTGAAATCCCCGGGCTCAACCTGGGAACTGCATTCAAAACTGACTGACGAGAGTATGGTAGAGGGTGGTGGAATTTCCTGTGTAGCGGTGAAATGCGTAGATATAGGAAGGAACACCAGTGGCGAAGGCGACCACCTGGACTAATACTGACACTGAGG…
>265 G1_16324
AATTTTGCGCAATGGGGGCAACCCTGACGCAGCGACGCCGCGTGAGTGATGAAAGCCTTCGGGTTGTAAAACTCTGTCCTTGGGGAAGAAACAAATGACGGTACCTGAGGAGGAAGCCCCGGCTAACTACGTGCCAGCAGCCGCGGTAATACGTAGGGGGCGAGCGTTGTCCGGAATTATTGGGCGTAAAGGGTGCGTAGGCGGTCTTTTAAGTCAGATGTGAAAGACCACAGCTTAACTGTGGGGTTGCATTTGAAACTGGAAGGCTTGAGTATCGGAGAGGGTAGTGGAATTCCCGGTGTAGCGGTGAAATGCGTAGATATCGGGAGGAATACCAGTGGCGAAGGCGCCTACCTGGACGAAAACTGACGCTGAGGCACGAAAGCTGGGGCAGCAAAC…
>266 G1_18864
GGAATATTGCGCAATGGGCGAAAGCCTGACGCAGCGACACCGTGTGTAGGATGAAGCTCTTCGGATCGTAAACTACTGTCAGTTGAAGACGAAGGCAGTAGAGTTAAGAGCTCGAATGCTGACGGTACTCAATTAGGAAGTCTCGGCTAACTCCGTGCCAGCAGCCGCGGTAAGACGGAGGAGGCAAGCATTGTCCGGAATTATTGGGCGTAAAGAACACGTAGGCGGTTTATCAAGTCATAAGTGAAAACCTTGGGCTTAACTTAAGGATTGCATAGGATACTGGTAAGCTTGAGTACAGTAGAGGAAAGCGGAATTCCTGGTGTAGCGGTGAAATGCGCAGATATCAGGAAGAACACCAGTGGCGAAAGCGGCTTTCTGGACTGTTACTGACGCTGA…
>267 G1_24643
AATATTGCACAATGGGCGCAAGCCTGATGCAGCCATGCCGCGTGTATGAAGAAGGCCTTCGGGTTGTAAAGTACTTTCAGCGGGGAGGAAGGCGATAAGGTTAATAACCTTGTCGATTGACGTTACCCGCAGAAGAAGCACCGGCTAACTCCGTGCCAGCAGCCGCGGTAATACGGAGGGGGCAAGCGTTAATCGGAATTACTGGGCGGAAAGCGCACGCAGGCGGTCTGTCAAGTCGGATGTGAAATCCCCGGGCTCAACCTGGGAACTGCATTCGAAACTGGCAGGCTGGAGTCTTGTAGAGGGGGGTAGAATTCCAGGTGTAGCGGTGAAATGCGTAGAGATCTGGAGGAATACCGGTGGCGAAGGCGGCCCCCTGGACAAAGACTGACGCTCAGG…
>268 G1_1395
GGGAATATTGGACAATGGGGGGAACCCTGATCCAGCCATGCCGCGTGTGTGAAGAAGGCCTTTTGGTTGTAAAGCACTTTAAGCGAGGAGGAGGCTCCCGTAGTTAATACCTACGGTGAGTGGACGTTACTCGCAGAATAAGCACCGGCTAACTCTGTGCCAGCAGCCGCGGTAATACAGAGGGTGCGAGCGTTAATCGGATTTACTGGGCGTAAAGCGTGCGTAGGCGGCTTTTTAAGTCGGATGTGAAATCCCCGAGCTTAACTTGGGAATTGCATTCGATACTGGGAAGCTAGAGTATGGGAGAGGATGGTAGAATTCCAGGTGTAGCGGTGAAATGCGTAGAGATCTGGAGGAATACCGATGGCGAAGGCAGCCATCTGGCCTAATACTGACGCT…
>269 G1_527
AATATTGCACAATGGGCGAAAGCCTGATGCAGCAACGCCGCGTGAGCGATGAAGGCCTTCGGGTCGTAAAGCTCTGTCCTCAAGGAAGATAATGACGGTACTTGAGGAGGAAGCCCCGGCTAACTACGTGCCAGCAGCCGCGGTAATACGTAGGGGGCTAGCGTTATCCGGAATTACTGGGCGTAAAGGGTGCGTAGGTGGTTTCTTAAGTCAGAGGTGAAAGGCTACGGCTCAACCGTAGTAAGCCTTTGAAACTGGGAAACTTGAGTGCAGGAGAGGAGAGTGGAATTCCTAGTGTAGCGGTGAAATGCGTAGATATTAGGAGGAACACCAGTTGCGAAGGCGGCTCTCTGGACTGTAACTGACACTGAGGCACGAAAGCGTGGGGAGCAAACAGGA…
>27 G1_17816
AATATTGGTCAATGGCCGGAAGGCTGAACCAGCCAAGTAGCGTGCAGGATGACTGCCTTATGGGTTGTAAACTGCTTTTTTACGGGAATAATTATGATCACGTGTGATTATTTGCATGTACCGTAAGAATAAGGATCGGCTAACTCCGTGCCAGCAGCCGCGGTAATACGGAGGATCCTAGTGTTATCCGGATTTATTGGGTTTAAAGGGAGCGTAGGCGGGAGGTCAAGTCAGCTGTGAAATGTATCTGCTTAACGGGTACACTGCAGTTGAAACTGGTTTTCTTGAGTGCGTAAGAGGCAGGCGGAATTCGTTGTGTAGCGGTGAAATGCTTAGATATGACGAGGAACTCCTATTGCGAAGGCAGCTTGCTGGGTCGTTACTGACGCTGATGCTCGA…
>270 G8_17253
ACATGTGGGTGTAAGAAAATTTGGAGTAAGCAAAACATATTATTGAGTGTCTCCAAAGGAAAATTATGCAGTGTTTTGCTCATACCCTTCAGGATTAACTGATTCTAGCCTTTCATTGCCTTTGAGAAATTTTAAAACTCTCTACATTATAGATAAATGATAGCAATGCAAAATAAGTTTTTACTATACACATGCAATTGAATTTTTCCCAGTAGAATGACATATCTCTTCCTCTCTCACTTTTCTGATCTTTAAATACGTACGTTCTTTGGATTTTCTGATTGTAACAACGTTATCAGTTCTGTCATTAACAGGTGAATTAAATAAAATCTTTAACACATGTTCATTTTATATCTCAATCTTCATCATGATTTTCCTTTTTTTTAAATAAGTGGCCTT…
>271 G1_3160
GGGAATATTGGGCAATGGAGGCAACTCTGACCCAGCCATGCCGCGTGAAGGAAGACAGTCTTATGGATTGTAAACTTCTTTTATCATAGAGTAACCACCGGGACGTACTCCCGGTCTGCAAGTATATGATGAATAAGCATCGGCTAACTCCGTGCCAGCAGCCGCGGTAATACGGAGGATGCAAGCGTTATCCGGATTTATTGGGTTTAAAGGGTGCACAGGCGGTCTGGTAAGTCATGGGTGAAATTTTACAGCTTAACTGTAAGCGTGCCTATGATACTGTCGGACTAGAGTTTAAGAGACGTAATTGGAATGTGATGTGTAGCGGTGAAATGCTTAGATATGTCACAGAACGCCGATCGTGAAGACAGATTACGAACTTAATACAGACGCTCAAGC…
>272 G1_3070
GGAATCTTGCACAATGGACGAAAGTCTGATGCAGCAATTTCGCGTGAAGGATGAAGCATTACGGTGTGTAAACTTCTTTTTTGGAGGAAGACGAATGACGGTACTTCAAGAATAAGAGACGGCTAACTACGTGCCAGCAGCCGCGGTAATACGTAGGTCTCAAGCGTTATCCGGATTTACTGGGCGTAAAGTGTCCGTAGTCTGATCTGTAAGTCTGTTTTCAAATCCTACGACTCAATCGTAGAAAGGGAGTGGATACTGCAGATCTAGAAGTATCTAGGGGTTAGTGGAATTTCCGGTGGAGCGGTGAAATGCGTTGATATCGGAAGGAACGCCGAAAGCGAAAGCAGCTAACTATAGAATACTTGACGATGAGGGACGACAGTTTGGGGAGCAAAC…
>273 G1_2967
AATATTGCACAATGGGCGCAAGCCTGATGCAGCCATGCCGCGTGTGTGAAGAAGGCCTTCGGGTTGTAAAGCACTTTCAGCGAGGAGGAAGGTGGTGAGCTTAATACGTTCATCAATTGACGTTACTCGCAGAAGAAGCACCGGCTAACTCCGTGCCAGCAGCCGCGGTAATACGGAGGGTGCAAGCGTTAATCGGAATTACTGGGCGTAAAGCGCACGCAGGCGGTTTGTTAAGTCAGATGTGAAATCACCGGGCTCAACCTGGGAACTGCATTTGAAACTGGCAAGCTAGAGTCTCGTAGAGGGGGGTAGAATTCCAGGTGTAGCGGTGAAATGCGTAGAGATCTGGAGGAATACCGGTGGCGAAGGCGGCCCCCTGGACGAAGACTGACGCTCAGG…
>274 G3_8402
GGGAATATTGCGCAATGGGGGGAACCCTGACGCAGCAACGCCGCGTGAAGGATGAAGGTTTTCGGATCGTAAACTTCTTTGATGAGGGACGATAATGACGGTACCTCAAAAACAAGCCACGGCTAACTACGTGCCAGCAGCCGCGGTAATACGTAGGTGGCGAGCGTTGTCCGGAATTACTGGGTGTAAAGGGCGTGTAGGCGGGGGATCAAGTCAGATGTGAAATACCGTGGCTTAACTGCGGGGCTGCATCTGAAACTGATTTTCTTGAGTGCTGGAGAGGAAAGCGGAATTCCTAGTGTAGCGGTGAAATGCGTAGATATTAGGAGGAACACCAGTGGCGAAGGCGGCTTTCTGGACAGTAACTGACGCTGAGGCGCGAAAGCGTGGGGAGCAAAC…
>275 G8_3938
ACCGGCGGCACTATTGGAGTATTGCACGGATCTCGCTCCTATGTTCTGCAAGATGAATATGGCCAGATTATGCCCGCTGTCTCCATATCAGCCGGATTAGATACCCTTGTAGTCTTAACGGT
>276 G8_58271
GGGAATATTGCACAATGGGGGAAACCCTGATGCAGCGACGCCGCGTGAGTGAAGAAGTATTTCGGTATGTAAAGCTCTATCAGCAGGGAAGAAAAAGGACGGTACCTGACTAAGAAGCCCCGGCTAACTACGTGCCAGCAGCCGCGGTAATACGTAGGGGGCAAGCATTATCCGGATTTACTGGGTGTAAAGGGAGCGTAGACGGCAGTGCAAGTCTGAAGTGAAAGCCCGCGGCTCAACTGCGGAACTGCTTTGGAAACTGTACGGCTAGAGTACCGGAGGGGTAAGCGGAATTCCTAGTGTAGCGGTGAAATGCGTAGATATTAGGAGGAACACCGGTGGCGAAGGCGGCTTACTGGACGGTAACTGACGTTGAGGCTCGAAAGCGTGGGGAGCAAA…
>277 G1_9301
AATATTGCACAATGGAGGGAACTCTGATGCAGCAACGCCGCGTGAGTGAAGAAGGTTTTCGGATCGTAAAACTCTGTCATTGGGGAAGAATAAATGACGGTACCCAATGAGGAAGCCCCGGCTAACTACGTGCCAGCAGCCGCGGTAATACGTAGGGGGCGAGCGTTGTCCGGAATTACTGGGCGTAAAGGGTACGTAGGCGGCTATATAAGTCAGGTGTGAAATACCAGTGCTTAACACTGGAATTGCATTTGAAACTGTGTAGCTTGAGTGCAGGAGAGGAAAGTGGAATTCCTAGTGTAGCGGTGAAATGCGTAGAGATTAGGAGGAACACCAGTGGCGAAGGCGACTTTCTGGACTGTAACTGACGCTGAGGTACGAAAGCGTGGGTAGCGAACA…
>278 G8_16145
AGGAATATTGGTCAATGGAGGAAACTCTGAACCAGCCAAGTCGCGTGAAGGAAGAATGTCCTAAGGATTGTAAACTTCTTTAGCGAGTGAGTAAGGACTTCCACGTGATGGGAGTTTGAAAGTAGCTCGAGAATAAGTATCGGCTAACTCCGTGCCAGCAGCCGCGGTAATACGGAGGATACGAGCGTTATCCGGATTTATTGGGTTTAAAGGGTGCGCAGGTGGTCTTGCAAGTCAGTGGTGAAAAGCTGAGGCTCAACCTCAGCCTTGCCGTTGAAACTGTAAGACTTGAGAGTACATGATGTGGGCGGAATGCGTAGTGTAGCGGTGAAATGCATAGATATTACGCAGAACTCCGATTGCGAAGGCAGCTCACAAAGGTATATCTGACACTGAGGC…
>279 G2_28303
GATATTGCACAATGGAGGAAACTCTGATGCAGCAACGCCGCGTGAGGGAAGAAGGTCTTCGGATTGTAAACCTTAGTAGTCAGGGACGAAACAAATGACGGTACCTGAAGAGTAAGCTCCGGCTAACTACGTGCCAGCAGCCGCGGTAATACGTAGGGAGCGAGCGTTGTCCGGATTTACTGGGTGTAAAGGGTGCGTAGGCGGGATTGCAAGTCAGGTGTGAAATACCGGGGCTTAACTCCGGGGCTGCGCTTGAAACTGTAGTTCTTGAGTGAAGTAGAGGCAGGCGGAATTCCTAGTGTAGCGGTGAAATGCGTAGATATTAGGAGGAACACCAGTGGCGAAGGCGGCCTGCTGGGCTTTAACTGACGCTGAGGCACGAAAGCATGGGGAGCAAAC…
>28 G1_137
GGAATATTGGACAATGGGTGGAAGCCTGATCCAGCCATCCCGCGTGTAGGATGACGGCCTTATGGGTTGTAAACTACTTTTATCTGGGGATAAACCTACTCACGTGTGAGTAGCTGAAGGTACCAGAAGAATAAGCACCGGCTAACTCCGTGCCAGCAGCCGCGGTAATACGGAGGGTGCAAGCGTTATCCGGATTTATTGGGTTTAAAGGGTCCGTAGGCGGATTAATCAGTCAGTGGTGAAATCTCATAGCTTAACGATGAAACTGCCATTGATACTGTTAGTCTTGAGTGATGTTGAAGTTGCTGGAATGTGTAGTGTAGCGGTGAAATGCTTAGATATTACGCAGAACACCAATTGCGAAGGCAGGTGACTAAACATCAACTGACGCTGATGGAC…
>280 G1_620
AATTTTCGGCAATGGGGGAAACCCTGACCGAGCAACGCCGCGTGTGCGATGAAGGTCTTCGGATCGTAAAGCACTGTTGTAAAGGAAGAATAGCCATATTAGAAATATGGTCTGGCGGTACTTTATCAGAAAGCCACGGCTAACTACGTGCCAGCAGCCGCGGTAATACGTAGGTGGCGAGCGTTATCCGGAATTATTGGGCGTAAAGGGTGCGTAGGCGGCATGTTAAGTTTGTGGTGAAAGCGTGGGGCTCAACACCATTAAGCCACAGATACTGGCAAGCTAGAGTGCAGAAGAGGGTAGTGGAATTCCATGTGTAGCGGTAAAATGCGTAGATATATGGAGGAACACCAGTGGCGAAGGCGGCTACCTGGTCTGTAACTGACGCTCAGGCACGAA…
>281 G2_2620
AATATTGCGCAATGGGGGGAACCCTGACGCAGCAACGCCGCGTGAGCGAAGAAGGCCTTCGGGTCGTAAAGCTCTGTCAAGAGGGACGAAGTCTTTAAGGTAAAAAGCCTTAGAGGTGACGGTACCACTAAAGGAAGCCCCGGCTAACTACGTGCCAGCAGCCGCGGTAATACGTAGGGGGCGAGGGTTGTCCGGAATTACTGGGCGTAAAGGGCGTGTAGGCGGCTAGGTAAGGCAGGTGTGAAAACTGTGGGCTAAACCCAGAGATTGCACCTGAAACTGCGTAGCTTGAGGGTAGGAGAGGAAAGTGGAATTCCTAGTGTAGCGGTGAAATGCGTAGATATTAGGAGGAACACCAGTGGCGAAGGCGACTTTCTGGCCTAACCCTGACGCTGAGGC…
>282 G1_87699
GGGAATATTGGACAATGGGCGCAAGCCTGATCCAGCCATGCCGCGTGAGTGATGAAGGCCTTAGGGTTGTAACGCTCTTTTGTCCGGGAAGATAATGACTGTACCGGAAGAATAAGCCCCGGCTAACTTCGTGCCAGCAGCCGCGGTAATACGAAGGGGGCTAGCGTTGCTCGGAATCACTGGGCGTAAAGGGCGCGTAGGCGGACTCTTAAGTCGGGGGTGAAAGCCCAGGGCTCAACCCTGGAATTGCCTTCGATACTGAGAGTCTTGAGTTCGGAAGAGGTTCGTGGAACTGCGAGTGTAGAGGTGAAATTCGTAGATATTCGCAAGAACACCAGTGGCGAAGGCGGCCAACTGGTCCGATACTGACGCTGAGGCGCGAAAGCGTGGGGAGCAAAC…
>283 G3_74523
GGAATATTGCACAATGGGCGCAAGCCTGATGCAGCAACGCCGCGTGAGGGATGACGGCCTTCGGGTTGTAAACCTCTTTTAGCAGGGAAGAAGCGAAAGTGACGGTACCTGCAGAAAAAGCGCCGGCTAACTACGTGCCAGCAGCCGCGGTAATACGTAGGGCGCAAGCGTTATCCGGAATTATTGGGCGTAAAGAGCTCGTAGGCGGTTTGTCGCGTCTGCTGTGAAATCCGGAGGCTCAACCTCCGGCCTGCAGTGGGTACGGGCAGACTAGAGTGCGGTAGGGGAGATTGGAATTCCTGGTGTAGCGGTGGAATGCGCAGATATCAGGAGGAACACCGATGGCAAAGGCAGATCTCTGGGCCGTAACTGACGCTGAGGAGCGAAAGGGTGGGGAGC…
>284 G1_89514
AATATTGCACAATGGGCGCAAGCCTGATGCAGCGACGCCGCGTGAGGGATGACGGCCTTCGGGTTGTAAACCTCTTTCACCAGGGGCGAACTAAGGACGGTACCTGGAGAAGAAGCACCGGCCAACTACGTGCCAGCAGCCGCGGTAATACGTAGGGTGCGAGCGTTGTCCGGAATTACTGGGCGTAAAGAGCTCGTAGGCGGTTTGTCGCGTCGTTCGTGAAAACTTGATGCTTAACATCAAGCGTGCGGGCGATACGGGCAGACTTGAGTACTACAGGGGAGACTGGAATTCCTGGTGTAGCGGTGAAATGCGCAGATATCAGGAGGAACACCGGTGGCGAAGGCGGGTCTCTGGGTAGTAACTGACGCTGAGGAGCGAAAGCGTGGGTAGCGAACA…
>285 G1_1809
AGGAATATTGGTCAATGGAGGCAACTCTGAACCAGCCATGCCGCGTGCAGGATGACTGCCCTATGGGTTGTAAACTGCTTTTGTCAGGGAATAATCCTTTCTACGTGTAGGAAGCTGAATGTACCTGAAGAATAAGGATCGGCTAACTCCGTGCCAGCAGCCGCGGTAATACGGAGGATCCAAGCGTTATCCGGATTTATTGGGTTTAAAGGGTGCGTAGGCGGTCCTATAAGTCAGTGGTGAAAGACGGCAGCTTAACTGTCGCAGTGCCTTTGATACTGTAGGACTTGAATCTATTTGAAGTGGGCGGAATAAGACAAGTAGCGGTGAAATGCATAGATATGTCTTAGAACTCCGATTGCGAAGGCAGCTCACTAAGTTAGTATTGACGCTGATGCA…
>286 G8_107143
GGGAATATTGCACAATGGGCGAAAGCCTGATGCAGCAACGCCGCGTGGGGGATGACGGCCTTCGGGTTGTAAACCTCTTTTAGTAGGGAAGAAGGGCTTCGGCTTGACGGTACCTGCAGAAAAAGCACCGGCTAACTACGTGCCAGCAGCCGCGGTAATACGTAGGGTGCAAGCGTTGTCCGGAATTATTGGGCGTAAAGAGCTCGTAGGCGGTTTGTCGCGTCTGCTGTGAAAACCCGAGGCTCAACCTCGGGCCTGCAGTGGGTACGGGGAGACTAGAGTGCGGTAGGGGAGAATGGAATTCCTGGTGTAGCGGTGGAATGCGCAGATATCAGGAGGAACACCGATGGCGAAGGCAGTTCTCTGGGCCGTTACTGACGCTGAGGAGCGAAAGCGTGG…
>287 G3_66676
GAATCTTGGTCAATGGAGGCAACTCTGAACCAGCCACGTCGCGTGAAGGATGAAGGCCTTACGGGTCGTAAACTTCTTTTTCGGGGGAATAAACGGGGTCACGGGTGGCCCTTTGCATGTACCCCGCGAATAAGGATCGGCTAACTCCGTGCCAGCAGCCGCGGTAATACGGAGGATCCGAGCGTTATCCGGATTTATTGGGTTTAAAGGGTGCGCAGGCGGGTTATTAAGTCGGTGGTGAAATCCCGGGGCTCAACCCGGGCTTGCCATCGAAACTGGTTACCTTGAGTGTGGGTGGGGCAGGCGGATTTCGTGGTGTAGCGGTGAAATGCATAGATATCACGAGGAACTCCTATCGCGTAGGCAGCTTGCCATTCCATAACTGACGCTCATGCACGA…
>288 G1_2527
AATCTTGCACAATGGGCGAAAGCCTGATGCAGCGACGCCGCGTGCGGGATGAAGGCCTTCGGGTTGTAAACCGCTTTCAGCAGGGACGAGGCGAAAGTGACGGTACCTGCAGAAGAAGCCCCGGCTAACTACGTGCCAGCAGCCGCGGTAATACGTAGGGGGCAAGCGTTATCCGGATTCATTGGGCGTAAAGCGCTCGTAGGCGGTCTGTTAGGTCGGGAGTTAAATCCGGGGACTCAACCCCCGCTCGCTCTCGATACCGGCAGACTTGAGTTTGGTAGGGGAAGGTGGAATTCCTAGTGTAGCGGTGGAATGCGCAGATATTAGGAAGAACACCAGTGGCGAAGGCGGCCTTCTGGGCCATAACTGACGCTGAGGAGCGAAAGCTAGGGGAGCAAA…
>289 G8_30835
GGGAATATTGGACAATGGGCGAAAGCCTGATCCAGCCATGCCGCGTGAGTGATGAAGGCCTTAGGGTTGTAAAGCTCTTTTACCCGGGAAGATAATGACTGTACCGGGAGAATAAGCCCCGGCTAACTTCGTGCCAGCAGCCGCGGTAATACGAAGGGGGCTAGCGTTGCTCGGAATCACTGGGCGTAAAGGGCGCGTAGGCGGCCGATCAAGTCAGAGGTGAAAGCCCCAGGCTCAACCTGGGAATTGCCTTTGATACTGTTCGGCTCGAGACCGTAAGAGGTTAGTGGAACTGCGAGTGTAGAGGTGAAATTCGTAGATATTCGCAAGAACACCAGTGGCGAAGGCGGCTAACTGGTCCGGTTCTGACGCTGAGGCGCGAAAGCGTGGGGAGCAAAC…
>29 G1_4504
GCGAAAACTTTACAATGCGGGCAACCGTGATAAGGGAACCTCGAGTGCCTGTAAATGCAGGCTGTTTAGGTGTTTAAAACGCACCTGGAGGAAGGGCCGGGCAAGACCGGTGCCAGCCGCCGCGGTAATACCGGCGGCTCGAGTGGTGGCCACTTTTATTGGGCTTAAAGCGTTCGTAGCTGGGTTGTTAAGTCTCTTGGGAAATCTGGCGGCTTAACCGTCAGGCGTCTAAGGGATACTGGCAATCTTGGAACCGGGAGAGGTGAGGGGTACTTCGGGGGTAGGAGTGAAATCCTGTAATCCTCGAGGGACCACCTGTGGCGAAGGCGCCTCACCAGAACGGCTTCGACAGTGAGGGACGAAATCTGGGGGAGCAAACCGGATTAGATACCCTGGTAG…
>290 G2_2180
AAAACTTCACAATGGAGGCAACTCCGATGAGGGAATTCCTAGTGCCAATGCATTTTGTGTTGGCTTTTCTTCAGCGTAGATAACTGTTGGAATAAGGGCTGGGTAAGACGGGTGCCAGCCGCCGCGGTAATACCCGCAGCCCAAGTGGTGGTCGATATTATTGAGTCTAAAACGTTCGTAGCCGGTTCAATAAATCTCTGGGTAAATCGGAGGGCTTAACCTTCCGAATTCCGGAGAGACTGTTGAACTTGGGTCCGGGAGAGGCAAGAGGTACTTCTGGGGTAGGGGTAAAATCCTGTAATCCTAGAAGGACCACCGGTGGCGAAGGCGTCTTGCTAGAACGGATCCGACGGTGAGGGACGAAGCCCTGGGTCGCAAACGGGATTAGATACCCGCGTA…
>291 G8_2431
ATAAACCTTTAGCAATAAACGAAAGTTTAACTAAGCTATACTAACCCTAGGGTTCGTCAAGTTCGTGCCAGCCACCGCGGTCACACGATTAACCCAAGTCAATAGAAACCGGCGTAAAGAGTGTTTTAGATCAATTCCCCTCAATAAAGCTAAAATTCACCTGAGTTGTAAAAAACTCCAGTTGATACAAAATAAACTACGAAAGTGGCTTTAACGCATCTGAACACACAATAGCTAAGACCCAAACTGGGATTAGATACCCGAGTAGTCGCGAATATT
>292 G2_61957
AATATTGCACAATGGGCGCAAGCCTGATGCAGCGACGCCGCGTGAGGGATGACGGCCTTCGGGTTGCAAACCTCTTTCAGCAGGGGAGAAGCGAAAGTGACGGTACCTGCAGAAGAAGCGCCGGCTAACTACGTGCCAGCAGCCGCGGTAATACGTAGGGCGCGAGCGTTGTCCGGAATTATTGGGCGTAAAGATCTTGTAGGCGGTTTGTCGCGTCTGCTGTGAAAGCCCGGGGCTTAACCCCGGGTTTGCAGTGGGTACGGGCAGACTAGAGTGCAGTAGGGGAGACTGGAATTCCTGGTGTAGCGGTGAAATGCGCAGATATCAGGAGGAACACCAATGGCGAAGGCAGGTCTCTGGGCTGTAACTGACGCTGAGAAGCGAAAGCATGGGGAGCAA…
>293 G1_513
AATTTTCGGCAATGGGGGCAACCCTGACCGAGCAATGCCGCGTGAACGACGAAGGTCTTCGGATCGTAAAGTTCTGTGATTGGGGAAGAACAGCATGATCAGGAAATGGGTCATGTTTGACGGTACCCGATTAGAAAGCCCCGGCTAACTATGTGCCAGCAGCCGCGGTAAAACATAGGGGGCGAGCGTTATCCGGAAGTATTGGGCGTAAAGAGTACGTAGGCGGCCTGTTAAGTCTGATGTGAAATCCCGCGGCTTAACCGCGGAGGGTCAGTGGAAACTGGCAGGCTTGAGTACGGCAGGGGTAAGTGGAATTCCAAGTGGAGCGGTGAAATGCGTAGATATATGGAGGAACACCAGTGGCGAAGGCGGCTTACTGGGCCGGAACTGACGCTGAGG…
>294 G8_312
AATATTGGACAATGGGCGCAAGCCTGATCCAGCCATGCCGCGTGAGTGATGAAGGCCCTAGGGTTGTAAAGCTCTTTCACCGATGAAGATAATGACTGTAGTCGGAGAAGAAGCCCCGGCTAACTTCGTGCCAGCAGCCGCGGTAATACGAAGGGGGCTAGCGTTGTTCGGAATTACTGGGCGTAAAGCGCACGTAGGCGGACATTTAAGTCAGGGGTGAAATCCCGGGGCTCAACCCCGGAACTGGCTTTGATACTGGGTGTCTAGAGTATGGAAGAGG
>295 G1_69404
GGAATCTTCGGCAATGGGCGGAAGCCTGACCGAGCGACGCCGTGTGAGGGAAGAAGGCCTTCGGGTTGTAAACCTCTGTCTAGGGGGACGAGCAAGGACGGTACCCCTGGAGGAAGCCCCGGCTAACTACGTGCCAGCAGCCGCGGTAATACGTAGGGGGCGAGCGTTGTCCGGAATCACTGGGCGTAAAGGGCGCGCAGGCGGTCATGCAAGTCGGCTGTGAAAGGTCAGGGCTCAACTCTGACATGTCGGACGATACTGTATGGCTTGAGGGCAAGAGAGGGAGGCGGAATTCCCGGTGGAGCGGTGAAATGCGTAGATATCGGGAGGAACACCAGTGGCGAAGGCGGCTTCCTGGATTGCACCTGACGCTGAGGCGCGAAAGCTGGGGGAGCAAAC…
>296 G1_842
GGAATATTGGACAATGGGCGAAAGCCTGATCCAGCAATGCCGCGTGAGTGATGAAGGCCTTAGGGTTGTAAAGCTCTTTTACCCGGGATGATAATGACAGTACCGGGAGAATAAGCTCCGGCTAACTCCGTGCCAGCAGCCGCGGTAATACGGAGGGAGCTAGCGTTGTTCGGAATTACTGGGCGTAAAGCGCACGTAGGCGGCTTTGTAAGTTAGAGGTGAAAGCCTGGAGCTCAACTCCAGAATTGCCTTTAAGACTGCATCGCTCGAATCCGGGAGAGGTGAGTGGAATTCCGAGTGTAGAGGTGAAATTCGTAGATATTCGGAAGAACACCAGTGGCGAAGGCGGCTCACTGGACCGGTATTGACGCTGAGGTGCGAAAGCGTGGGGAGCAAACA…
>297 G1_51755
GGGAATATTGCGCAATGGGGGGAACCCTGACGCAGCGACGCCGCGTGAAGGAAGAAGGTCTTCGGATTGTAAACTTCTTTGACTGGGGACGAAGGAAGTGACGGTACCCAGATAACAAGCCACGGCTAACTACGTGCCAGCAGCCGCGGTAATACGTAGGTGGCAAGCGTTGTCCGGAATTACTGGGTGTAAAGGGCGTGTAGGCGGGGATGCAAGTCAGGTGTGAAAAACCATGGCTCAACTGTGGTCTTGCATCTGAAACTGTATTTCTTGAGTACTGGAGAGGGAAGTGGAATTCCTAGTGTAGCGGTGAAATGCGTAGAGATTAGGAGGAACACCAGTGGCGAAGGCGGCTTCCTGGCCAGAGACTGACGCTGAGGCGCGAAAGCGTGGGGAGCA…
>298 G1_703
GGAATCTTCCACAATGGACGAAAGTCTGATGGAGCAACGCCGCGTGAGTGAAGAAGGTTTTCGGATCGTAAAACTCTGTTGTTGGAGAAGAACGTATTTGATAGTAACTGATCAGGTAGTGACGGTATCCAACCAGAAAGCCACGGCTAACTACGTGCCAGCAGCCGCGGTAATACGTAGGTGGCAAGCGTTGTCCGGATTTATTGGGCGTAAAGCGAGCGCAGGCGGTTTCTTAAGTCTGATGTGAAAGCCTTCGGCTCAACCGAAGAAGTGCATCGGAAACTGGGAAACTTGAGTGCAGAAGAGGACAGTGGAACTCCATGTGTAGCGGTGAAATGCGTAGATATATGGAAGAACACCAGTGGCGAAGGCGGCTGTCTGGTCTGTAACTGACGCTGA…
>299 G3_6023
AGGAATATTGCGCAATGGGGGAAACCCTGACGCAGCGACGCCGCGTGAGTGAGGAAGGCCTTCGGGTCGTAAAGCTCTGTCAAGAGGGAAGAAGTGCATGGCAGTTAATACCTGTCATGTTTGACGGTACCTCTAAAGGAAGCACCGGCTAACTCCGTGCCAGCAGCCGCGGTAATACGGAGGGTGCAAGCGTTGTTCGGAATTACTGGGCGTAAAGGGCGCGCAGGCGGACTGCCAAGTCAGCTGTGAAATGCCATGGCTTAACCATGGACGTGCAGTTGAAACTGGTGGGCTTGAGTACCAGAGGGGAAGGTGGAATTCCCGGTGTAGAGGTGAAATTCGTAGATATCGGGAGGAATACCGGTGGCGAAGGCGACTTTCTGGCTGGATACTGACGCT…
>3 G1_1
GGAATCTTAGGCAATGGACGAAAGTCTGACCTAGCGACGCCGCGTGAGGGAAGAAGGCCTTCGGGTTGTAAACCCCTGTCATGGGGGAAGAAGTAAGTGACGGTACCCCAAGAGGAAGCCCCTGCTAACTACGTGCCAGCAGCCGCGGTAATACGTAGGGGGCGAGCGTTATCCGGAATTATTGGGCGTAAAGGGCGAGTAGGCGGTCAGTTAAGTCAGGTGTGAAATTTCAGGGCTCAACCCTGAAACTGCGCGTGAAACTGGCAGGCTAGAGGACAGGAGAGGGAAGTGGAATTCCCGGTGTAGCGGTGAAATGCGTAGATATCGGGAGGAACACCAGTGGCGAAGGCGGCTTCCTGGACTGTACCTGACGCTGAGGAGCGAAAGCTGGGGGAGCAA…
>30 G1_13495
GGAATCTTGCACAATGGGGGAAACCCTGATGCAGCGACGCCGCGTGAGCGATGAAGCCCTTCGGGGTGTAAAGCTCTTTCGGCAGGGACGAAACCTGACGGTACCTGCAGAAGCAGCTGCGGCTAACTACGTGCCAGCAGCCGCGGTAATACGTAGGCAGCGAGCGTTGTTCGGAGTTACTGGGCGTAAAGGGTGCGTAGGCGGCCCCTTAAGTTTGGTGTGAAATCTCCCGGCTCAACCGGGAGGGTGCGCCGGATACTGAGGGGCTAGAGTGCGGGAGAGGAAAGTGGAATTCCCGGTGTAGCGGTGAAATGCGTAGATATCGGGAGGAACACCTGCGGTGTAAACGGCTTTCTGGACCGTAACTGACGCTGAGGCACGAAAGCGTGGGTAGCAAAC…
>300 G2_5035
AATCTTCCGCAATGGGCGAAAGCCTGACGGAGCAACGCCGCGTGAGTGGTGAAGGTCTTCGGATCGTAAAACTCTGTTATTAGGGAAGAACAAATGTGTAAGTAACTATGCACATCTTGACGGTACCTAATCAGAAAGCCACGGCTAACTACGTGCCAGCAGCCGCGGTAATACGTAGGTGGCAAGCGTTATCCGGAATTATTGGGCGTAAAGCGCGCGTAGGCGGTTTTTTAAGTCTGATGTGAAAGCCCACGGCTCAACCGTGGAGGGTCATTGGAAACTGGAAAACTTGAGTGCAGAAGAGGAAAGTGGAATTCCATGTGTAGCGGTGAAATGCGCAGAGATATGGAGGAACACCAGTGGCTAAGGCGACTTTCTGGTCTGTAACTGACGCTGATG…
>301 R9_20409
AATCTTGCGCAATGGGCGAAAGCCTGACGCAGCGACGCCGCGTGAGTGATGAAGGCCTTCGGGTTGTAAAGCTCTGTGGGGAGAGAAGAATTAGTGCAGCCTAATACGTTGCATGATGACGGTATCTCCTTAGCAAGCACCGGCTAACTCTGTGCCAGCAGCCGCGGTAAGACAGAGGGTGCAAACGTTGTTCGGAATTACTGGGCGTAAAGCGTGTGTAGGCGGCCAGATAAGTTGGATGTGAAAGCCCCGGGCTCAACCCGGGAAGTGCATTCAAAACTGTTTGGCTTGAGTACTGGAGAGGTGGGTAGAATTCTCGGTGTAGAGGTGAAATTCGTAGATATCGAGAGGAATACCGATGGCGAAGGCGGCCAACTGGACAGATACTGACGCTGAGAC…
>302 G1_1969
AATTTTGGGCAATGGGGGGAACCCTGACCCAGCGACGCCGCGTGAAGGATGAAGGCCTTCGGGTTGTAAACTTCTTTGGATGGGGACGAAGAAATGACGGTACCCATCGAACAAGCCACGGCTAACTACGTGCCAGCAGCCGCGGTAATACGTAGGTGGCGAGCGTTATCCGGAATTACTGGGTGTAAAGGGCGTGTAGGCGGATAGGTAAGTCAGATGTGAAATCCTGCGGCTCAACTGCAGAGTGTCATATGAAACTATCTATCTTGAGTGTCAGAGGGGAAAGTGGAATTCCTAGTGGAGCGGTAAAATGCGTAGATATTAGGAGGAACACCGGTGGCGAAGGCGACTTTCTGGCTGACAACTGACGCTGAGGCGCGAAAGCGTGGGGAGCAAACA…
>303 G3_25302
AGGGATATTGCGCAATGGGCGAAAGCCTGACGCAGCAACGCCGCGTGGAGGACGAAGGCCTTCGGGTCGTAAACTCCTTTTCTGGAAGGATAAGGCCTGTCCGCGAGGGCAGGTTTGAAGGTACTCCAGGAAGAAGAACCGGCTAACTACGTGCCAGCAGCCGCGGTAAAACGTAGGGTTCGAGCGTTATCCGGAATTACTGGGCGTAAAGGGCGTGTAGGCGGACAAGGAAGTCGGACGTAAAAGCTCCCGGCCCAACTGGGAGAGGCCGGTCGAAACTCCTTGACTCGAGGATAGTAGAGGCAAGTGGAATTCCCGGTGTAGTGGTGAAATGCGTAGATATCGGGAGGAAGACCAGAGGCGAAGGCGGCTTGCTGGGCTAGACCTGACGCTGAGACG…
>304 G3_5312
AGAATCTTCGGCAATGGGGGGAACCCTGACCGAGCGATACCGCGTGATTGAAGAAATACTTCGGTATGTAAAAATCTTTTACAAAGGATGAATGACCTTAGGAGGAAATGCCTAAGGAGTGACAGTACTTTAGGAATAAGCCCCGGCTAACTATGTGCCAGCAGCCGCGGTAATACATAGGGGGCAAGCGTTATCCGGAATTATTGGGCGTAAAGGGTGCGTAGGCGGCTAGTTAAGTTCATGGTCTAAATTTAAGGCTCAACCTTAAAATGCTTTGAAAACTGGCTAGCTTGAGAGAGGTAGAGGCAAGTGGAATTCCATGTGTAGCGGTAAAATGCGTAAATATATGGAGGAACACCAGTGGCGAAGGCGGCTTGCTGGGCCTTATCTGACGCTGAT…
>305 G1_37135
GGGAATATTGGACAATGGGCGCAAGCCTGATCCAGCAATACCGCGTGTGTGAAGAAGGCCTTCGGGTTGTAAAGCACTTTTATCAGGAACGAAACGCTGTCGGTTAATACCCGGCGGAACTGACGGTACCTGAGGAATAAGCACCGGCTAACTTCGTGCCAGCAGCCGCGGTAATACGAAGGGTGCAAGCGTTAATCGGAATTACTGGGCGTAAAGCGTGCGTAGGCGGTTTGTTAAGTCTGTTGTGAAATCCCCGGGCTCAACCTAGGAATGGCAATGGATACTGGCAAGCTAGAGTGTGATAGAGGATGGTGGAATTCCCGGTGTAGCGGTGAAATGCGTAGAGATCGGGAGGAACATCAGTGGCGAAGGCGGCCATCTGGATCAACACTGACGCTG…
>306 G1_2673
GGAATATTGCACAATGGAGGGAACTCTGATGCAGCGACGCCGCGTGAGTGATGAAGGCTTTCGAGTCGTAAAACTCTGTCCTTGGGGACGATAATGACGGTACCCAAGGAGGAAGCCCCGGCTAACTACGTGCCAGCAGCCGCGGTAATACGTAGGGGGCGAGCGTTGTCCGGAATTATTGGGCGTAAAGGGTTCGCAGGCGGCCGATTAAGTCAGATGTGAAATCCCACGGCGTAACCGTGGTAAGCATTTGAAACTGATTGGCTTGAGTTAAGGAGAGGAAAGTGGAATTCCTAGTGTAGCGGTGAAATGCGCAGATATTAGGAGGAATACCAGTGGCGAAGGCGACTTTCTGGACTTATACTGACGCTGAGGAACGAAAGCGTGGGGAGCAAACAG…
>307 G8_64354
AATATTGGACAATGGGCGCAAGCCTGATCCAGCAATGCCGCGTGTGTGAAGAAGGCCTTCGGGTTGTAAAGCACTTTTATCTGGAACGAAACACGCAAGGTTAATACCTTTGCGGACTGACGGTACCAGAGGAATAAGCACCGGCTAACTTCGTGCCAGCAGCCGCGGTAATACGAAGGGTGCAAGCGTTACTCGGAATTACTGGGCGTAAAGCGTGAGTAGGTGGTTTCTTAAGTCTGCTGTGAAAGCCCCGGGCTCAACCTGGGAATTGCAGTGGATACTGGGAAGCTAGAGTGCGGTAGAGGGTAGTGGAATTCCCGGTGTAGCGGTGAAATGCGTAGAGATCGGGAGGAACACCAGTGGCGAAGGCGGCTACCTGGACCAGCACTGACACTGAGT…
>308 G1_8460
GGGAATATTGGACAATGGGCGCAAGCCTGATCCAGCCATGCCGCGTGAGTGATGAAGGCCTTAGGGTTGTAAAGCTCTTTTGTCCGGGAAGATAATGACTGTACCGGAAGAATAAGCCCCGGCTAACTTCGTGCCAGCAGCCGCGGTAATACGAAGGGGGCTAGCGTTGCTCGGAATCACTGGGCGTAAAGGGCGCGTAGGCGGACTCTTAAGTCGGGGGTGAAAGCCCAGGGCTCAACCCTGGAATTGCCTTCGATACTGAGAGTCTTGAGTTCGGAAGAGGTTGGTGGAACTGCGAGTGTAGAGGTGAAATTCGTAGATATTCGCAAGAACACCAGTGGCGAAGGCGGCCAACTGGTCCGATACTGACGCTGAGGCGCGAAAGCGTGGGGAGCAAAC…
>309 G6_1290
GGGAATATTGCACAATGGGCGAAAGCCTGATGCAGCGACGCCGCGTGAGGGATGACGGCCTTCGGGTTGTAAACCTCTTTCAGTAGGGAAGAAGCGAGAGTGACGGTACCTGCAGAAGAAGCGCCGGCTAACTACGTGCCAGCAGCCGCGGTAATACGTAGGGCGCAAGCGCTGTCCGGAATTATTGGGCGTAAAGAGCTCGTAGGTGGCTTGTCGCGTCTGCCGTGAAAACCCGAGGCTCAACCTCGGGCGTGCGGTGGGTACGGGCAGGCTAGAGTGTGGTAGGGGAGACTGGAACTCCTGGTGTAGCGGTGAAATGCGCAGATATCAGGAAGAACACCGATGGCGAAGGCAGGTCTCTGGGCCATTACTGACACTGAGGAGCGAAAGCATGGGTAG…
>31 G1_26500
AATCTTAGACAATGGGGGCAACCCTGATCTAGCCATGCCGCGTGAGTGATGAAGGCCTTAGGGTTGTAAAGCTCTTTCAGCTGTGAAGATAATGACGGTAGCAGCAGAAGAAGTCCCGGCTAACTCCGTGCCAGCAGCCGCGGTAATACGGAGGGGACTAGCGTTGTTCGGAATTACTGGGCGTAAAGCGCACGTAGGCGGATCAGAAAGTTGGGGGTGAAATCCCGGGGCTCAACCCCGGAACTGCCTTCAAAACTATTGGTCTGGAGTTCGAGAGAGGTGAGTGGAATTCCGAGTGTAGAGGTGAAATTCGTAGATATTCGGAGGAACACCAGTGGCGAAGGCGGCTCACTGGCTCGATACTGACGCTGAGGTGCGAAAGCGTGGGGAGCAAACAGG…
>310 G1_15283
GGAATTTTCGGCAATGGAGGGAACTCTGACCGAGCAACGCCGCGTGAATGATGAAATACTTCGGTATGTAAAGTTCTTTTATTGGGGAAGAAAGGCTAGTGGAAAAACTAGATTGACGGTATCCGATGAATAAGCCCCGGCTAACTATGTGCCAGCAGCCGCGGTAATACATAGGGGGCAAGCGTTATCCGGAATTATTGGGCGGAAAGGGTGCGTAGGCGGTATGTTAAGTTTAAGGTATAAGCTCAAGGCTCAACCTTGGGAGGCTTTAGAAACTGGCATGCTAGAGGACAGTAGAGGCAAGTGGAATTCCATGTGTAGCGGTAAAATGCGTAAATATATGGAGGAACACCAGTGGCGAAGGCGGCTTGCTGGGCTGTAACTGACGCTGAGGCACGA…
>311 G6_117
GGAATTTTGGGCAATGGCCGCAAGGCTGACCCAGCGACGCCGCGTGCGGGAGGACGCCCCTCGGGGTGTAAACCGCTGTCAGGGGGGACGAACCCCGGGGATCTGAACAGGGTTCCCGGCTGACGGTACCTCCAGAGGAAGCGCCGGCTAACTCCGTGCCAGCAGCCGCGGTAAGACGGAGGGCGCGAGCGTTGTTCGGAATTACTGGGCGTAAAGCGCGCGCAGGCGGATCTTCAAGTCGGGAGTGAAATACCGGGGCTCAACTCCGGGGCGG
>312 G1_2839
AATATTGGACAATGGATGGAAATATGATCCAGCCATGCCGCGTGCAGGAAGACGGCCTTATGGGTTGTAAACTGCTTTTATACGGGAGCAATAAGGGTTACGAGTAATCCGATGAGAGTACTGTATGAATAAGGATCGGCTAACTCCGTGCCAGCAGCCGCGGTAATACGGAGGATCCGAGCGTTATCCGGAATTATTGGGTTTAAAGGGTGCGTAGGCGGCCATTTAAGTCAGCGGTGAAATTTTGCAGCTTAACTGTAACAGTGCCGTTGATACTGTTTGGCTAGGATTTGGTTGTAGTGTGCGGAATGTGTGGTGTAGCGGTGAAATGCTTAGATATCACACAGAACACCGATTGCGAAGGCAGCACACTAAGTCATTATTGACGCTGAGGCACGA…
>313 G1_6714
GGGAATATTGCGCAATGGGGGCAACCCTGACGCAGCGACGCCGCGTGAGCGACGAAGGCCTTCGGGTCGTAAAGCTCTGTTGTAAGGGACGAATGTTCCTATGGCAAATAGCCATAGGGAGTGACGGTACCTTACCAGCAAGCCCCGGCTAACTACGTGCCAGCAGCCGCTGTAAGACGTAGGGGGCGGGCGTTGTCCGGAATTACTGGGCGTAAAGAGCGCGTAGGCGGGTAATTAAGTCAGATGTGAAAGACCGGGGCCTAACCCCGGGGTTGCAGCTGAAACTGGATATCTTGAGGGCAGGAGAGGAAAGTGGAATTCCTGGTGTAGCGGTGAAATGCGTAGAAATCAGGAGGAACACCAGTGGCGAAGGCGACTTTCTGGACTGACCCTGACGCT…
>314 G1_7118
GGGAATATTGCACAATGGGCGAAAGCCTGATGCAGCGACGCCGCGTGAGGGATGACGGCCTTCGGGTTGTAAACCTCTTTCAGCACGGAAGAAGCGAAAGTGACGGTACGTGCAGAAGAAGCGCCGGCTAACTACGTGCCAGCAGCCGCGGTAATACGTAGGGCGCAAGCGTTGTCCGGAATGATTGGGCGTAAAGAGCTCGTAGGCGGTGTGTCGCGTCTGCTGTGAAAGCCCGGGGCTTAACCCCGTGGTGTGCAGTGGGTACGGGCAGACTAGAGTGCAGTAGGGGAGACTGGAATTCCTGGTGTAGCGGTGAAATGCGCAGATATCAGGAGGAACACCGATGGCGAAGGCAGGTCTCTGGGCTGTTACTGACGCTGAGGAGCGAAAGCATGGGGA…
>315 G1_13590
GGGAATCTTGGACAATGGGCGAAAGCCTGATCCAGCGACGCCGCGTGGAGGAAGAAGTCCTTCGGGATGTAAACTTCTGAACTAGCCGAATAAAAGGCCTGTGGACACACAGGAGAAGAAAGTAGGCTAGGAAAAGTCCCGGCTAACTACGTGCCAGCAGCCGCGGTAAGACGTAGGGGGCAAGCGTTACCCGGAATTACTGGGCGTAAAGGGGGCGTAGGCGGTAAAAGAAGTCATCTGTGAAAACCTATTGCTCAACGATAGGCTAGCGGATGAAACTGAATTACTTGAGGGCACCAGAGGTAGACGGAATTACCCGAGTAGGGGTGAAATCCGCAGATACGGGTAGGAACGCCGGTGGAGAAGTCGGTCTACTGGGGTGTACCAGACGCTGAGGCC…
>316 G1_50152
GGAATATTGCACAATGGGCGAAAGCCTGATGCAGCAACGCCGCGTGAACGATGAAGGTCTTCGGATCGTAAAGTTCTGTTGCAGGGGAAGATAATGACGGTACCCTGTGAGGAAGCCCCGGCTAACTACGTGCCAGCAGCCGCGGTAATACGTAGGGGGCTAGCGTTATCCGGATTTACTGGGCGTAAAGGGTGCGTAGGTGGTCCTTCAAGTCGGTGGTTAAAGGCTACGGCTCAACCGTAGTAAGCCGCCGAAACTGGAGGACTTGAGTGCAGGAGAGGAAAGTGGAATTCCCAGTGTAGCGGTGAAATGCGTAGATATTGGGAGGAACACCAGTAGCGAAGGCGGCTTTCTGGACTGCAACTGACACTGAGGCACGAAAGCGTGGGTAGCAAACAG…
>317 G2_1391
AATATTGGACAATGGGCGCAAGCCTGATCCAGCCATGCCGCGTGAGTGATGAAGGCCTTAGGGTTGTAAAGCTCTTTTGTCCGGGACGATAATGACGGTACCGGAAGAATAAGCCCCGGCTAACTTCGTGCCAGCAGCCGCGGTAATACGAAGGGGGCTAGCGTTGCTCGGAATCACTGGGCGTAAAGGGCGCGTAGGCGGCCATTCAAGTCGGGGGTGAAAGCCTGTGGCTCAACAACAGAATTGCCTTCGATACTGTTTGGCTTGAGTATGGTAGAGGTCAGTGGAACTGCGAGTGTAGAGGTGAAATTCGTAGATATTCGCAAGAACACCAGTGGCGAAGGCGGCTGACTGGACCATTACTGACGCTGAGGCGCGAAAGCGTGGGGAGCAAACAGG…
>318 G3_1103
GGAATTTTCCGCAATGGGCGAAAGCCTGACGGAGCAATACCGCGTGAGGGAGGAAGGCTCTTGGGTTGTAAACCTCTTTTCTCAGGGAAGAAAAATGACGGTACCTGAGGAATAAGCATCGGCTAACTCCGTGCCAGCAGCCGCGGTAATACGGAGGATGCAAGCGTTATCCGGAATGATTGGGCGTAAAGCGTCCGCAGGTGGTTTTGTATGTCTGCTGTTAAAGCGTGCGGCTTAACCGCATAAGGGCGGTAGAAACTACAAGACTAGAGTACGTTCGGGGCAGAGGGAATTCCCAGTGTAGCGGTGAAATGCGTAGAGATTGGGAAGAACATCGGTGGCGAAAGCGCTCTGCTAGGCCTGTACTGACACTGAGGGACGAAAGCTAGGGGAGCGAAT…
>319 G1_108397
AATATTGCACAATGGAGGAAACTCTGATGCAGCGACGCCGCGTGAGTGAAGAAGGTCTTCGGATCGTAAAACTCTGTCCTTGGTGAAGATAATGACGGTAGCCAAGGAGGAAGCCCCGGCTAACTACGTGCCAGCAGCCGCGGTAATACGTAGGGGGCGAGCGTTGTCCGGATTTACTGGGCGTAAAGGGTGAGTAGGCGGTTATATATGTCAGGTGTAAAAGGCTATGGCTTAACCATGGTTAGCACTTGAAACTGTATGACTTGAGTGCAGGAGAGGTAAGTGGAATTCCTAGTGTAGCGGTGAAATGCGTAGATATTAGGAGGAACACCAGTGGCGAAGGCGACTTACTGGACTGTAACTGACGATGAGTCACGAAAGCGTGGGTAGCAAACAGGA…
>32 G1_16258
AGGAATTTTGGGCAATGGGCGAAAGCCTGACCCAGCGACGCCGCGTGGAGGATGAAGGCCTTCGGGTCGTAAACTCCTGTTCTGGGGGAAGAAAACGGGATGCGTGAATAATTCATCCCGCTGACGGTACCCCAGGAGAAAGCTCCGGCTAATTACGTGCCAGCAGCCGCGGTAATACGTAAGGAGCAAGCGTTGTCCGGATTTACTGGGCGTAAAGAGCTCGTAGGCGGCCGATCAGGTCTCGCGGAAAATCCCCCGGCTCAACCGGGGAGGGTCGCGGGAAACCGACCGGCTTGAGGACAGAAAAGGAAAGTGGAATTCCCGGTGTAGCGGTGAAATGCGTAGATATCGGGAGGAACACCAGTGGTGAAGACGGCTTTCTGGTCTGTTGCTGACGCT…
>320 G3_118905
GAATATTGCGCAATGGGCGAAAGCCTGACGCAGCGACGCCGCGTGAGTGACGAAGGCCTTCGGGTTGTAAAACTCTGTCCTTGGGGAAGAAGGAAGTGACGGTACCCAAGGAGGAAGCCCCGGCTAACTACGTGCCAGCAGCCGCGGTAAAACGTAGGGGGCGAGCGTTGTCCGGAATTACTGGGCGTAAAGGGTGCGTAGGCGGCCTTTTAAGTCAGGTGTGAAAGACCACAGCTTAACTGTGGGGTTGCACTTGAAACTGGGAGGCTTGAGTTTCGGAGAGGGCAGTGGAATTCCCGGTGTAGCGGTGAAATGCGTAGATATCGGGAGGAACACCAGTGGCGAAGGCGACTGCCTGGACGACAACTGACGCTGATGCACGAAAGCTAGGGTAGCAAA…
>321 G1_5183
GGGAATTTTGGACAATGGGCGAAAGCCTGATCCAGCAATGCCGCGTGCAGGATGAAGGCCTTCGGGTTGTAAACTGCTTTTGTACGGAACGAAAAGCTTTGGGTTAATACCCTGGAGTCATGACGGTACCGTAAGAATAAGCACCGGCTAACTACGTGCCAGCAGCCGCGGTAATACGTAGGGTGCAAGCGTTAATCGGAATTACTGGGCGTAAAGCGTGCGCAGGCGGTTTTGTAAGACAGAGGTGAAATCCCCGGGCTCAACCTGGGAACTGCCTTTGTGACTGCAAGGCTAGAGTACGGCAGAGGGGGGTGGAATTCCGCGTGTAGCAGTGAAATGCGTAGATATGCGGAGGAACACCGATGGCGAAGGCAACCCCCTGGGCCTGTACTGACGCTC…
>322 G8_4776
ATAAACCTTTAGCAATAAACGAAAGTTTAACTGAGCTATACTAACTTTAGGGTTGGTTAATTTCATGCCAGCCACCACGGTCATACGATGAACCCAAGCTAATAGAGACTGGCGTAAAGAATGTTTTACATTATCCCTCAATAAAGCTAAATTTCACCTAAGTTGTAGAAAACCCTAGTTGATATAAAACAAACTACGAAAGTGGCTTTAATATTTCTGAATACACAATAGCGAAGATTCAAACTGGGATTAGATACCCCTGTAGTCGCGAATGAC
>323 G1_33208
GGAATTTTGGACAATGGGCGCAAGCCTGATCCAGCCATGCCGCGTGCGGGAAGAAGGCCTTCGGGTTGTAAACCGCTTTTGTCAGGGAAGAAATCTTCTGGGTTAATACCTCGGGAGGATGACGGTACCTGAAGAATAAGCACCGGCTAACTACGTGCCAGCAGCCGCGGTAATACGTAGGGTGCGAGCGTTAATCGGAATTACTGGGCGTAAAGCGTGCGCAGGCGGTCTTGCAAGACAGGTGTGAAATCCCCGGGCTTAACCTGGGAACTGCACTTGTGACTGCAAGGCTGGAGTACGGCAGAGGGGGATGGAATTCCGCGTGTAGCAGTGAAATGCGTAGATATGCGGAGGAACACCGATGGCGAAGGCAATCCCCTGGGCCTGTACTGACGCTCA…
>324 G1_7305
AATTTTGGACAATGGGCGCAAGCCTGATCCAGCCATGCCGCGTGTCTGAAGAAGGCCTTCGGGTTGTAAAGGACTTTTGTCAGGGAAGAAAAGGGCGGGGTTAATACCCCTGTCTGATGACGGTACCTGAAGAATAAGCACCGGCTAACTACGTGCCAGCAGCCGCGGTAATACGTAGGGTGCGAGCGTTAATCGGAATTACTGGGCGTAAAGCGGGCGCAGACGGTTACTTAAGCAGGATGTGAAATCCGCGGGCTCAACCTGGGAACTGCGTTGTGAAAAGAGTGACTAGAGTGTGTCAGAGGGAGGTAGAATGCCACGTGTAGCAGTGAAATGCGTAGAGATGTGGAGGAATACCGATGGCGAAGGCAGCCTCCTGGGATAACACTGACGTTCATG…
>325 G2_4269
AATATTGGGCAATGGGGGAAACCCTGACCCAGCAACGCCGCGTGAGGGAAGAAGGCTTTCGGGTCGTAAACCTCTGTCCCATGGGAAGAGGAGAAGACGGTACCATGGGAGGAAGCCCCGGCTAACTACGTGCCAGCAGCCGCGGTAATACGTAGGGGGCGAGCGTTGTCCGGAATGACTGGGCGTAAAGGGCGCGTAGGCGGCCAGACAAGTCTGGAGTGAAAGTCCCGCTTTCAAGGTGGGAATGGCTTTGGAAACTGTCTGGCTTGAGTGTGGGAGAGGATAGCGGAATTCCCGGTGTAGCGGTGAAATGCGTAGAGATCGGGAGGAACACCAGTGGCGAAGGCGGCTATCTGGACCAAGACTGACGCTGAGGCGCGAAAGCGTGGGTAGCAAACA…
>326 R9_1686
GGAATATTGGACAATGGGTGAGAGCCTGATCCAGCCATCCCGCGTGAAGGACGACGGTTCTATGGATTGTAAACTTCTTTTATACTGGGATAAACCTACCCTCGTGAGGGTAGCTGAAGGTACAGTATGAATAAGCACCGGCTAACTCCGTGCCAGCAGCCGCGGTAATACGGAGGGTGCAAGCGTTATCCGGATTTATTGGGTGTAAAGGGTCCGTAGGCGGATCTGTAAGTCAGTGGTGAAATCTCACAGCTTAACTGTGAAACTGCCATTGATACGGCAGGTCTTGAGTAAAGTAGAAGTGGCTGGAATAAGTAGTGTAGCGGTGAAATGCATAGATATTACTTAGAACACCAATTGCGAAGGCAGGTCACTATGTTTTAACTGACGCTGATGGAC…
>327 G3_3664
GGAATTTTCGGCAATGGGGGGAACCCTGACCGAGCAATGCCGCGTGATTGAAGAAGATCTTCGGATCGTAAAGATCTGTTATTAGGGAAGAATGGAATTGATAGGAAATGATCAATTTATGACGGTGCCTAATGAGGAAGCCCCGGCTAACTATGTGCCAGCAGCCGCGGTAATACATAGGGGGCGAGCGTTATCCGGAATGATTGGGCGTAAAGGGTACGTAGGCGGGCCTGCAAGTCTGATTTGAAAGCACACGGCTTAACCGTGTGAGGTAAGTAGAAACTACAGGTCTAGAGAGTGGTAGAGGTAAATGGAATTCCAAGTGGAGCGGTGAAATGCGTAGAGATTTGGAGGAACACCAGTGGCGAAGGCGGTTTACTGGGCCACATCTGACGCTGA…
>328 G8_2294
GGAATATTGGACAATGGGCGCAAGCCTGATCCAGCCATGCCGCGTGAGTGATGAAGGCCCTAGGGTTGTAAAGCTCTTTCAGTGGGGACGATAATGACGGTACCCACAGAAGAAGCCCCGGCTAACTTCGTGCCAGCAGCCGCGGTAATACGAAGGGGGCTAGCGTTGTTCGGAATTACTGGGCGTAAAGCGCACGTAGGCGGATATTTAAGTCAGGGGTGAAATCCCGGGGCTCAACCCCGGAACTGCCTTTGATACTGGGTATCTTGAGTTCGGAAGAGGTAAGTGGAATTGCGAGTGTAGAGGTGAAATTCGTAGATATTCGCAGGAACACCAGTGGCGAAGGCGGCTTACTGGTCCGATACTGACGCTGAGGTGCGAAAGCGTGGGGAGCAAACA…
>329 G1_1214
AATATTGCACAATGGGGGAAACCCTGATGCAGCAACGCCGCGTGAGCGATGAAGGTTTTCGAATCGTAAAGCTCTGTCCTAAGGGAAGATAATGACGGTACCTTAGGAGGAAGCCCCGGCTAACTACGTGCCAGCAGCCGCGGTAACACGTAGGGGGCAAGCGTTATCCGGAATTATTGGGCGTAAAGGGTGCGTAGGCGGCCTTATGGGTCAGAGGTTAAATACTATAGCTTAACTATAGTCCGCCTTTGAAACTATAAGGCTTGAGTGCAGGAGAGGAGAGTGGAATTCCTAGTGTAGCGGTGAAATGCGTAGATATTAGGAGGAATACCAGTGGCGAAGGCGACTCTCTGGACTGCAACTGACGCTAAGGCACGAAAGCGTGGGTAGCGAACAGGA…
>33 G1_135
GGAATATTGGTCAATGGAGGCAACTCTGAACCAGCCATGCCGCGTGCAGGATGACGGTCCTATGGATTGTAAACTGCTTTTGTACGGGAAGAAATGTAATTACGAGTAATTATTTGACGGTACCGTAAGAATAAGGATCGGCTAACTCCGTGCCAGCAGCCGCGGTAATACGGAGGATCCGAGCGTTATCCGGAATTATTGGGTTTAAAGGGTTCGTAGGCGGTTGAGTAAGTAAGTGGTGAAATCTTATAGCTTAACTATAAAATTGCCGTTGATACTGCTTGACTTGAATAGTATGGAAGTAATTAGAATATGTAGTGTAGCGGTGAAATGCTTAGATATTACATGGAATACCAATTGCGAAGGCAGATTACTACGTACTTATTGACGCTGATGAAC…
>330 G1_1620
GGAATATTGGGCAATGGACGCAAGTCTGACCCAGCGATGCCGCGTGAAGGATGGAAGGCCCTCGGGTTGTAAACTTCTTTAGACAGGGAAGAAAGAAATGACATTACCTGTAGAATAAGCCACGGCTAACTACGTGCCAGCAGCCGCGGTAATACGTAGGTGGCGAGCGTTATCCGGAATTACTGGGTGTAAAGGGCGCGTAGGCGGGTATGCAAGTTGGATGTGAAATTCCGGGGCTTAACTCCGGATTGTCATCTAAAACTGTGTATCTTGAGTGTCAGAGGGGAAAGTGGAATTCCTAGTGGAGTGGTAAAATGCGTAGATATTAGGAGGAACATCGGTGGCGAAGGCGACTTTCTGGCTGACAACTGACGCTGAGGCGCGAAAGCGTGGGTAGCG…
>331 G6_4225
GGGAATTTTGGACAATGGGGGCAACCCTGATCCAGCCATGCCGCGTGTATGAAGAAGGCCTTAGGGTTGTAAAGTACTTTTGTTAGGGAAGAAAAGTCAGCTGTGAATAATGGCTGATACTGACGGTACCTAAAGAATAAGCACCGGCTAACTACGTGCCAGCAGCCGCGGTAATACGTAGGGTGCGAGCGTTAATCGGAATTATTGGGCGTAAAGCGAGTGTAGACGGTTATTTAAGCCAGATGTGAAATACCCGAGCCTAAATTGGGAGGTGCATATGGAACTGGGTAGCTAGAGTGTGTCAGAGGGAGGTAGAACTCCACGTGTAGCAGTGAAATGCGTAGAGATGTGGAAGAATACCGATGGCGAAGGCAGCCTCCTGGGATAACACTGACGTTG…
>332 G1_49569
GGAATATTGGTCAATGGGCGGAAGCCTGAACCAGCCAAGTAGCGTGCAGGATGACGGCCCTATGGGTTGTAAACTGCTTTTACAGGGGAATAAAAAGGAACACGTGTGTTCTGTTGCATGTACCCTGGGAATAAGGACCGGCTAATTCCGTGCCAGCAGCCGCGGTAATACGGAAGGTCCTGGTGTTATCCGGATTTATTGGGTTTAAAGGGAGCGTAGACCGTAGATTAAGTGTGTTGTGAAATGTAGGCGCCCAACGTCTGCCTTGCAGCGCAAACTGGTTTACTTGAGTACGCGCAACGCAGGCGGAATTCGTCGTGTAGCGGTGAAATGCTTAGATATGACGAAGAACTCCTATTGGGAAGGCAGCTTGCGGGAGCGTTACTGACGCTGAAGCTC…
>333 G1_9253
AATATTGCACAATGGGCGCAAGCCTGATGCAGCCATGCCGCGTGTATGAAGAAGGCCTTCGGGTTGTAAAGTACTTTCAGCGAGGAGGAAGGCGTTAAGGTTAATAACCTTGGCGATTGACGTTACTCGCAGAAGAAGCACCGGCTAACTCCGTGCCAGCAGCCGCGGGAATACGGAGGGTGCAAGCGTTAATCGGAATTACTGGGCGTAAAGCGCACGCAGGCGGTCTGTCGAGTCGGATGTGAAATCCCCGGGCTCAACATGGGAACTGCAGTCGGAACTGGCAGGCTAGAGTCTTGTAGAGGGGGGTAGAATTCCAGGTGTAGCGGTGAAATGCGTAGAGATCTGGAGGAATACCGGTGGCGAAGGCGGCCCCCTGGACAAAGACTGACGCTCAGG…
>334 G1_17633
GGAATATTGCACAATGGGCGCAAGCCTGATGCAGCAACGCCGCGTGAGGGATGACGGCCTTCGGGTTGTAAACCTCTTTTAGTAGGGAAGAAGCGAAAGTGACGGTACCTGCAGAAAAAGCACCGGCTAACTACGTGCCAGCAGCCGCGGTAATACGTAGGGTGCAAGCGTTGTCCGGAATTATTGGGCGTAAAGAGCTCGTAGGCGGCTTGTCGCGTCTGCTGTGAAATCCCGGGGCTCAACCCCGGGCCTGCAGTGGGTACGGGCAAGCTAGAGTGCGGTAGGGGAGATTGGAATTCCTGGTGTAGCGGTGGAATGCGCAGATATCAGGAGGAACACCGATGGCGAAGGCAGATCTCTGGGCCGCTACTGACGCTGAGGAGCGAAAGCATGGGGAGC…
>335 G8_28544
GGGGATATTGCGCAATGGGGGAAACCCTGACGCAGCAACGCCGCGTGAAGGAAGAAGGCCTTCGGGTTGTAAACTTTTGTCTTTGGGGACGATAATGACGGTACCCGAGGAGGAAGCCACGGCTAACTACGTGCCAGCAGCCGCGGTAATACGTAGGTGGCGAGCGTTGTCCGGATTTACTGGGTGTAAAGGGCGTGTAGGCGGGATAGCAAGTCAGATGTGAAATACCAAGGCTTAACTTTGGGGGTGCATTTGAAACTGTTATTCTTGAGTGTCGGAGAGGGAAGCGGAATTCCTAGTGTAGCGGTGAAATGCGTAGATATTAGGAGGAACACCAGTGGCGAAGGCGGCTTTCTGGACGATAACTGACGCTGAGGCGCGAAAGCGTGGGGAGCGAAC…
>336 G1_29214
GGGAATCTTCCGCAATGGGCGCAAGCCTGACGGAGCAACGCCGCGTGAGTGACGAAGGTCTTCGGATTGTAAAACTCTGTCCAAAGGGAAGAAATAAATGACGGTACCTTTGGAGGAAGCCCCGGCTAACTACGTGCCAGCAGCCGCGGTAAAACGTAGGGGGCAAGCGTTGTCCGGAATTACTGGGCGTAAAGGGCGTGTAGGCGGCCCTGAAAGTTAGAAGTGAAACCTATCAGCTCAACTGATAGCCTGCTTCTAAAACTGTCGGGCTTGAGTGCAGTAGAGGGGAGTGGAATTCCCAGTGTAGCGGTGAAATGCGTAGATATTGGGAGGAACACCAGTGGCGAAAGCGGCTCCCTGGCCTGTAACTGACGCTGAGGCGCGAAAGCGTGGGTAGCA…
>337 G6_2588
GGGAATATTGGACAATGGGCGCAAGCCTGATCCAGCCATGCCGCGTGTGTGATGAAGGCCTTAGGGTTGTAAAGCACTTTCACCGGAGAAGATAATGACGGTATCCGGAGAAGAAGCCCCGGCTAACTTCGTGCCAGCAGCCGCGGTAATACGAAGGGGGCTAGCGTTGTTCGGAATTACTGGGCGTAAAGCGCACGTAGGCGGATATTTAAGTCAGGGGTGAATTCCCAGAGCTCAACTCTGGAACTGCCTTTGATACTGGGTATCTTGAGTATGGAAGAGGTAAGTGGAATTGCGAGTGTAGAGGTGAAATTCGTAGATATTCGCAGGAACACCAGTGGCGAAGGCGGCTTACTGGTCCATAACTGACGCTGAGGTGCGAAAGCGTGGGGAGCAAAC…
>338 G3_403
GAATATTGCGCAATGGGGGGAACCCTGACGCAGCAACGCCGCGTGAAGGATGAAGGTTTTCGGATCGTAAACTTCTTTGATGAGGGACGAAAGAAATGACGGTACCTCAAAAACAAGCCACGGCTAACTACGTGCCAGCAGCCGCGGTAATACGTAGGTGGCGAGCGTTGTCCGGAATTACTGGGTGTAAAGGGCGTGTAGGCGGGAATGCAAGTCAGATGTGAAATACCGTAGCTTAACTACGGGGCTGCATCTGAAACTGTGTTTCTTGAGTGTCGGAGAGGAAAGTGGAATTCCCAGTGTAGCGGTGAAATGCGTAGATATTGGGAGGAACACCAGTGGCGAAGGCGACTTTCTGGACGATAACTGACGCTGAGGCGCGAAAGCGTGGGGAGCAAA…
>339 G2_10827
AATATTGGACAATGGGGGCAACCCTGATCCAGCAACGCCGCGTGAGCGAAGAAGGCCTTCGGGTCGTAAAGCTCTTTTCTGAGGGAAGAGGAAGGACGGTACCTCAGGAATAAGTCTCGGCTAACTACGTGCCAGCAGCCGCGGTAAAACGTAGGAGGCGAGCGTTATCCGGACTTACTGGGCGTAAAGGGCAAGTAGGCGGTGGCCAAAGTTGGGCGTGACATCTCCCGGCTCAACTGGGAGGGGTCGTTCAAAACTAGGTCACTAGAGGGCAGGAGAGGGACGCGGAATTCCTAGTGTAGCGGTGGAATGCTCAGATATTAGGAAGAACACCAGTGGCGAAGGCGGCTTCCTGGCCTGTACCTGACGCTGAGAGGCGAAAGCTAGGGTAGCAAACGG…
>34 G1_12919
GGAATATTGGACAATGGGCGCAAGCCTGATCCAGCCATGCCGCGTGAGTGATGAAGGCCCTAGGGTTGTAAAGCTCTTTTGTGCGGGAAGATAATGACGGTACCGCAAGAATAAGCCCCGGCTAACTTCGTGCCAGCAGCCGCGGTAATACGAAGGGGGCTAGCGTTGCTCGGAATCACTGGGCGTAAAGGGTGCGTAGGCGGGTCTTTAAGTAAGGGGTGAAATCCTGGAGCTCAACTCGAGAACTGCCTTTGATACTGAAGATCTTGAGTTCGGGAGAGGTGAGTGGAACTGCGAGTGTAGAGGTGAAATTCGTAGATATTCGCAAGAACACCAGTGGCGAAGGCGGCTCACTGGCCCGATACTGACGCTGAGGCACGAAAGCGTGGGGAGCAAACA…
>340 G1_3048
GGGAATATTGGACAATGGGGGAAACCCTGATCCAGCGACGCCGCGTGAGTGAAGAAGTATTTCGGTATGTAAAGCTCTATCAGCAGGGAAGAAAATGACGGTACCTGACTAAGAAGCCCCGGCTAACTACGTGCCAGCAGCCGCGGTAATACGTAGGGGGCAAGCGTGATCCGGATCTACTGGGTGTAAAGGGAGCGCCGACGGCGAAGCAAGTCTGAAGTGAAATGCATGGGCTCAACCCATGAATTGCTGTGGAAACTGTTTGGCTTGAGTGTCGGAGGGGTAAGCGGAATTCCTAGTGTAGCGGTGAAATGCGTAGATATTAGGAGGAACACCGGAGGCGAAGGCGGCTTACTGGACGACAACTGACGTTGAGGCTCGAAGGCGTGGGGAGCAAAC…
>341 G1_25815
AGGGATCTTGCGACAATGGGCGAAAGCCTGACGCAGCAACGCCGCGTGCGGGATGACGGCCTTCGGGTTGTAAACCGCTTTTCGGGGGGAAGAGGAAGGACGGTACCCCCGGAAGAAGTCTCGGCTAACTACGTGCCAGCAGCCGCGGTAAAACGTAGGAGGCGAGCGTTATCCGGATTTACTGGGTGTAAAGCGCGTGTAGGCGGTCCTGCAAGTGGCGCGTGAAAGCGCCCGGCTCAACCGGGCGAGGACGTGACCGAACTGCGGGGCTAGAGGCAGGTAGAGGCGTGTGGAATTCCGGGTGTAGTGGTGAAATGCGTAGAGATCCGGAGGAACACCAGTGGCGAAGGCGACACGCTGGGCCTGACCTGACGCTGAGAGGCGAAAGCATGGGGAGCG…
>342 G3_81811
GGGAATATTGGACAATGGGCGAAAGCCTGATCCAGCAATGCCGCGTGAGTGATGAAGGCCTTAGGGTTGTAAAGCTCTTTTACCCGGGAAGATAATGACTGTACCGGGAGAATAAGCCCCGGCTAACTCCGTGCCAGCAGCCGCGGTAATACGGAGGGGGCTAGCGTTGTTCGGAATTACTGGGCGTAAAGCGCACGTAGGCGGCTTTTTAAGTCAGGGGTGAAAGCCCGGAGCTCAACTCCGGAATTGCCTTTGAGGCTGGGAGGCTTGAACGTCGGAGAGGTGAGTGGAATTCCGAGTGTAGAGGTGAAATTCGTAGATATTCGGAAGAACACCAGTGGCGAAGGCGGCTCACTGGACGACTGTTGACGCTGAGGTGCGAAAGCGTGGGGAGCAAAC…
>343 G1_50293
GGAATATTGGACAATGGGTGGAAGCCTGATCCAGCCATCCCGCGTGCAGGACGACTGCCCTATGGGTTGTAAACTGCTTTTATATAGGGATAAACCTACTCTCGTGAGAGTAGCTGAAGGTACTATATGAATAAGCACCGGCTAACTCCGTGCCAGCAGCCGCGGTAATACGGAGGGTGCAAGCGTTATCCGGATTTATTGGGTTTAAAGGGTCCGTAGGTGGGCTGATAAGTCAGCGGTGAAATCCTACAGCTTAACTGTAGAACTGCCGTTGATACTGTTAGTCTTGAGTGTATTTGAAGTGGCTGGAATAAGTAGTGTAGCGGTGAAATGCATAGATATTACTTAGAACACCAATTGCGAAGGCAGGTCACTAAGATACAACTGACGCTGAGGGAC…
>344 G1_2618
AATCTTGGGCAATGGGGGGAACCCTGACCCAGCGACGCCGCGTGAGGGAAGAAGGTTTTCGGATTGTAAACCTCTGTTCTTGGTGAAGAGTAAAAGACGGTAGCCAAGGAGGAAGCCCCGGCTAACTACGTGCCAGCAGCCGCGGTAATACGTAGGGGGCGAGCGTTGTCCGGAATGATTGGGCGTAAAGGGCGCGTAGGCGGCGACATAAGTCTGAAGTGAAAGTCCTAAATTCAAGTTAGGAATTGCTTTGGAAACTATATTGCTTGAGTGTAGGAGAGGTCATCGGAATTCCCGGTGTAGCGGTGAAATGCGTAGAGATCGGGAGGAACACCAGTGGCGAAGGCGGGTGGCTGGACTGTAACTGACGCTGATGCGCGAAAGTGTGGGGAGCAAACA…
>345 G1_28192
GGAATCTTAGGCAATGGACGAAAGTCTGACCTAGCGACGCCGCGTGAGGGAAGAAGGCCTTCGGGTTGTAAACCCCTGTCATGGGGGAAGAAGTAAGTGACGGTACCCCAAGAGGAAGCCCCTGCTAACTACGTGCCAGCAGCCGCGGTAATACGTAGGGGGCGAGCGTTATCCGGAATTACTGGGCGTAAAGGGCATGCAGGCGGTGCGCCAAGTCGGGGGTGTAAATTTACGGCTCAACCGTGACCTTGCAATCGAAACTGGTGCACTGGAGTGCGGGAGAGGGAAGTGGAATTCCCGGTGTAGCGGTGAAATGCGTAGATATCGGGAGGAACGCCAGTGGCGAAGGCGGCTTCCTGGCCCGCGACTGACGCTCATGTGCGAAAGCCAGGGGAGCGA…
>346 G1_29996
GGGAATCTTAGGCAATGGACGAAAGTCTGACCTAGCGACGCCGCGTGAGGGAAGAAGGCCTTCGGGTTGTAAACCCCTGTCATGGGGGAAGAAGTAAGTGACGGTACCCCAAGAGGAAGCCCCTGCTAACTACGTGCCAGCAGCCGCGGTAATACGTAGGGGGCGAGCGTTATCCGGAATTATTGGGCGTAAAGGGCGAGTAGGCGGTCTGTTAAGTCAGGTGTGAAATTTCAGGGCTCAACCCTGAAACTGCGCTTGAAACTGGCAGGCTAGAGGACAGGAGAGGGAAGTGGAATTCCCGGTGTAGCGGTGAAATGCGTAGATATCGGGAAGAACACCAGTGGCGAAGGCGGCTTACTGGCCAGCAACTGACGCTGAGGCGCGAAAGCCAGGGGAGCG…
>347 G1_8216
GGAATATTGGACAATGGGGGAAACCCTGATCCAGCGACGCCGCGTGAGTGAAGAAGTATTTCGGTATGTAAAGCTCTATCAGCAGGGAGGAAAATGACGGTACCTGACTAAGAAGCCCCGGCTAACTACGTGCCAGCAGCCGCGGTAATACGTAGGGGGCAAGCGTTATCCGGATTTACTGGGTGTAAAGGGAGCGCAGACGGCAATGCAAGTCTGAAGTGAAAGGCGTGGGCTCAACCCATGAACTGCTTTGGAAACTGTATAGCTTGAGTGTCGGAGGGGTAAGCGGAATTCCTAGTGTAGCGGTGAAATGCGTAGATATTAGGAGGAACACCGGAGGCGAAGGCGGCTTACTGGACGACAACTGACGTTGAGGCTCGAAGGCGTGGGGAGCAAACA…
>348 G1_11741
AATATTGGACAATGGTCGGAAGACTGATCCAGCCATGCCGCGTGCAGGAAGACGGCCTTATGGGTTGTAAACTGCTTTTGCAGGGGAAGAATAAGGACTACGTGTAGTTTGATGACGGTACTCTGCGAATAAGCATCGGCTAACTCCGTGCCAGCAGCCGCGGTAATACGGAGGATGCGAGCGTTATCCGGAATCATTGGGTTTAAAGGGTCCGTAGGCGGGCTAATAAGTCAGAGGTGAAAGCGCTCAGCTCAACTGAGCAACTGCCTTTGAAACTGTTAGTCTTGAATGGTTGTGAAGTAGTTGGAATGTGTAGTGTAGCGGTGAAATGCTTAGATATTACACAGAACACCGATAGCGAAGGCATATTACAACAATTAATTGACGCTGATGGACGAA…
>349 G1_10496
AATATTGGTCAATGGACGCAAGTCTGAACCAGCCATGCCGCGTGAAGGATGAAGGTCCTCTGGATTGTAAACTTCTTTTATAGGGGGCGAAAAAAGGTCTTTCTAAATCACTTGACAGTACCCTATGAATAAGCACCGGCTAACTCCGTGCCAGCAGCCGCGGTAATACGGAGGGTGCAAGCGTTATCCGGATTCACTGGGTTTAAAGGGTGCGTAGGCGGGTAGGTAAGTCAGAGGTGAAATCCTGGAGCTTAACTACAGAACTGCCTTTGATACTATCTATCTTGAATATGGTGGAGGTAAGCGGAATATGTCATGTAGCGGTGAAATGCATAGATATGACATAGAACACCTATTGCGAAGGCAGCTTACTACGCCTATATTGACGCTGAGGCACGA…
>35 G1_14000
AATATTGCACAATGGGCGGAAGCCTGATGCAGCGACGCCGCGTGAGGGATGAAGGCCTTCGGGTTGTAAACCTCTTTCAGCAGGGACGAAGCGTGAGTGACGGTACCTGCAGAAGAAGCACCGGCTAACTACGTGCCAGCAGCCGCGGTAATACGTAGGGTGCGGGCGTTGTCCGGAATTACTGGGCGTAAAGAGTTCGTAGGCGGTTTGTCGCGTCGTTTGTGAAAACCCGGGGCTCAACTTCGGGCTTGCAGGCGATACGGGCAGACTTGAGTGTTTCAGGGGAGACTGGAATTCCTGGTGTAGCGGTGAAATGCGCAGATATCAGGAGGAACACCGGTGGCGAAGGCGGGTCTCTGGGAAACAACTGACGCTGAGGAACGAAAGCGTGGGTAGCAA…
>350 G2_29594
GAATATTGCAGAATGGGCGCAAGCCTGATGCAGCAACGCCGCGTGGGCGATTGAAGGCCTTCGGGTTGTAAAGCCCTTTTGCGCGGGAAGAGGAAGGACGGTACCGCGCGAATAAGCCTCGGCTAACTACGTGCCAGCAGCCGCGGTAAAACGTAGGAGGCGAGCGTTATCCGGATTTACTGGGCGTAAAGCGCGTGTAGGCGGCCCGGCAAGTTGGCTGTGAAAGCCCCCGGCTCAACCGGGGGAGGTCGGTCAAAACTGCCGGTGCTAGAGGATGGGAGAGGGAGATGGAATTCCGGGTGTAGTGGTGAAATGCGTAGAGATCCGGAGGAACACCAGTGGCGAAAGCGATCTTCTGGCCCATCACTGACGCTCAGACGCGAAAGCTAGGGGAGCGAA…
>351 G2_827
GAATATTGGACAATGGGGGAAACCCTGATCCAGCGACGCCGCGTGTGTGAAGAAGGCCTGCGGGTTGTAAAGCACTTTTAGTGGGGATGAAATGTGCAGGGTTAATACCTCTGCATTTTGACCTAACCCACAGAAAAAGCACCGGCTAACTCTGTGCCAGCAGCCGCGGTAATACAGAGGGTGCAAGCGTTAATCGGAATTACTGGGCGTAAAGCGTGCGTAGACGGTTACATAAGTCGGGTGTGAAAGCCCCGGGCTCAACCTGGGAATTGCATTCGAGACTGCGTAGCTAGGGTGCGGAAGAGGGAAGCGGAATTTCCGGTGTAGCGGTGAAATGCGTAGATATCGGAAGGAACACCAGTGGCGAAAGCGGCTTCCTGGTCCAGCACCGACGTTCAG…
>352 G2_2167
AATATTCCGCAATGGACGAAAGTCTGACGGAGCGACGCCGCGTGGATGATGAAGGCCGAAAGGTTGTAAAGTCCTTTTGCTGGGGAAGAATAAGTATGGGAGGGAATGCCCGCATGATGACATGAACCGGCGAATAAGCCCCGGCCAACTACGTGCCAGCAGCCGCGGTAACACGTAGGGGGCGAGCGTTGGTCGGAATTACTGGGCGTAAAGGGCATGGAGGCGGTCTGGTAAGCCTGGCGTGAAAGGCCACAGCGCAACTGTGGGATTGCGTTGGGAACTGCTGGGGTTGAGTTATGGAGAGGGAGCTAGAATTCCTGGTGTAGGGGTGAAATCTGTAGATATCAGGAAGAATACCGATGGCGAAGGCAAGCTCCTGGCCGATGACTGACGCTGAGG…
>353 G2_2741
GAATTTTGGACAATGGGGGCAACCCTGATCCAGCAATGCCGCGTGTGTGAAGAAGGCCTTCGGGTTGTAAAGCACTTTTGTCCGGAAAGAAATCGCACTTACTAATATTAGGTGTGGATGACGGTACCGGAAGAATAAGGACCGGCTAACTACGTGCCAGCAGCCGCGGTAATACGTAGGGTCCAAGCGTTAATCGGAATTACTGGGCGTAAAGCGTGCGCAGGCGGTTGTGCAAGACCGATGTGAAATCCCCGGGCTTAACCTGGGAATTGCATTGGGGACTGCACGGCTAGAGTGTGTCAGAGGGGGGTAGAATTCCACGTGTAGCAGTGAAATGCGTAGAGATGTGGAGGAATACCGATGGCGAAGGCAGCCCCCTGGGATAACACTGACGCTCAT…
>354 G2_591
AATCTTCGGCAATGGGCGAAAGCCTGACCGAGCAACGCCGCGTGAGTGAGGAAGGCCTTCGGGTTGTAAAACTCTGTTGTTTGGGAAGAATGGCCGGAATCAACTTTCGGAAGAGACGGTACCAAACGAGAAAGCCCCGGCTAACTACGTGCCAGCAGCCGCGGTAATACGTAGGGGGCAAGCGTTGTCCGGAATGATTGGGCGTAAAGCGCGCGCAGGCGGTCCTTTAAGTCTGATGTGAAAGCCCGCAGCTTAACTGCGGAGGGTCATTGGAAACTGGGGGACTTGAGGCTAGGAGAGGGAAGTGGAATTCCTGGTGTAGCGGTGAAATGCGTAGAGATCAGGAGGAATACCGATGGCGAAAGCAGCTTCCTGGCCTAGGACTGACGCTGAGGCGCG…
>355 G1_7276
AATCTTGGTCAATGGAGGCAACTCTGAACCAGCTACGTCGCGTGAAGGATGAAGGCCTTACGGGTCGTAAACTTCTTTTTCGGGGGAATAAACGGGGTCACGCGTGGCCCTTTGCATGTACCCCGCGAATAAGGATCGGCTAACTCCGTGCCAGCAGCCGCGGTAATACGGAGGATCCGAGGGTTATCCTGATTTCTTGGGTTTAAAGGGTGCGCAGGCGGGTTATTAAGTCGGTGGTGAAATCCCGGGGCTCAACCCCGGGCTTGCCATCGAAACTGGTTACCTGGAGTGTGGGTGGGGCAGGCGGAATTCGTGGTGTAGCGGTGAAATGCATAGATATCACGAGGAACTCCTATCGCGTAGGCAGCTTGCCATTCCATAACTGACGCTCATGCACGA…
>356 G1_47662
AGGAATATTGGACAATGGATGGAAATCTGATCCAGCCATGCCGCGTGCAGGAAGACGGCCCTATGGGTTGTAAACTGCTTTTATACGGGAGCAATAAGGTCTACGTGTAGACTGATGAGAGTACCGTATGAATAAACATCGGCTAACTCCGTGCCAGCAGCCGCGGTAATACGGAGGATGCGAGCGTTATCCGGATTTATTGGGTTTAAAGGGTGCGTAGGCGGCCTTGTAAGTTAGCGGTGAAATTTTGCAGCTTAACTGTAAAAGTGCCGTTGATACTGTGAGGCTAGGATTTGGTTGCTGTGGGTGGAATGTGTGGTGTAGCGGTGAAATGCTTAGAGATCACACAGAATATCGATTGCGAAGGCAGCTCACAAAGCCAAGATTGACGCTGAGGCA…
>357 G1_7288
AATCTTAGGCAATGGACGAAAGTCTGACCTAGCGACGCCGCGTGAGGGAAGAAGGCCTTCGGGTTGTAAACCCCTGTCATGGGGGAAGAAGTAAGTGACGGTACCCCAAGAGGAAGCCCCTGCTAACTACGTGCCAGCAGCCGCGGTAATACGTAGGGGGCGAGCGTTATCCGGAATTATTGGGCGTAAAGGGCGAGTAGGCGGTCTGTTAAGTCAGGTGTGAAATTTCAGGGCTCAACCCTGAAACTGCGCTTGAAACTGGCAGGCTAGAGGACAGGAGAGGGAAGTGGAAGTCCCGGTGTAGCGGTGAAATGCGTAGATATCACGAGGAACTCCGATTGCGCAGGCAGCTTACTAAACCACTACTGACGCTCAGGCACGAAGGCGTGGGGATCAAAC…
>358 G3_242
GGAATATTGGACAATGGGCGAAAGCCTGATCCAGCCATGCCGCGTGAGTGATGAAGGCCCTAGGGTTGTAAAGCTCTTTCGCCAGGGACGATAATGACGGTACCTGGAGAAGAAGCCCCGGCTAACTTCGTGCCAGCAGCCGCGGTAATACGAAGGGGGCTAGCGTTGTTCGGATTAACTGGGCGTACAGCGCACGTAGGCGGACCTTTCAGTCAGGGGTGAAATCCCGAGGCTCAACCTCGGAACTGCCTTTGATACTGGAGATCTCGAGTTCGGGAGAGGTGAGTGGAACTGCGAGTGTAGAGGTGAAATTCGTAGATATTCGCAAGAACACCAGTGGCGAAGGCGGCTCACTGGCCCGATACTGACGCTGAGGTGCGAAAGCGTGGGGAGCAAACA…
>359 G1_30861
AATATTGCGCAATGGGGGAAACCCTGACGCAGCGACGCCGCGTGGGTGATGAAGGCCTTCGGGTCGTAAAGCCCTGTCGGAGGGGAAGAAGGACTCTCGTGCAAATAGTTCGAGGGTTTGACGGTACCCTTAGAGGAAGCACCGGCTAACTCCGTGCCAGCAGCCGCGGTAATACGGAGGGTGCAAGCGTTGCTCGGAATTACTGGGCGTAAAGGGCGTGTAGGCGGTTTCGTATGTCTGGCGTGAAAGCCCCGGGCTCACCTCGGGAAGTGCGTCGGAAACTGCGAGACTAGAGTCCCGGAGAGGGAGGTGGAATTCCAGGTGTAGCGGTGAAATGCGTAGATATCTGGAAGAACACCGGTGGCGAAAGCGGCCTCCTGGACGGTGACTGACGCTGAG…
>36 G1_2057
GGAATATTGGACAATGGGCGAAAGCCTGATCCAGCAATGCCGCGTGAGTGATGAAGGCCTTAGGGTTGTAAAGCTCTTTTACCCGGGATGATAATGACAGTACCGGGAGAATAAGCTCCGGCTAACTTCGTGCCAGCAGCCGCGGTAATACGAGGGGAGCTAGCGTTGTTCGGAATTACTGGGCGTAAAGCGCGCGTAGGCGGTTTTTTAAGTCAGAGGTGAAAGCCCGGGGCTCAACCCCGGAATTGCCTTTGAAACTGGAAAACTTGAATCTTGGAGAGGTCAGTGGAATTCCGAGTGTAGAGGTGAAATTCGTAGATATTCGGAAGAACACCAGTGGCGAAGGCGACTGACTGGACAAGTATTGACGCTGAGGTGCGAAAGCGTGGGGAGCAAACA…
>360 G1_14646
GATATTGCACAATGGAGGAAACTCTGATGCAGCGACGCCGCGTGAGTGAAGAAGTATTTCGGTATGTAAAGCTCTATCAGCAGGGAAGAAAGGCTCGCAAGAGAGATGACGGTACCTGAGTAAGAAGCTCCGGCTAAATACGTGCCAGCAGCCGCGGTAATACGTATGGAGCAAGCGTTATCCGGATTTACTGGGTGTAAAGGGAGCGCAGACGGATATGCAAGGCTGAAGTGAAACCCCACGGCTCAACCGTGGGCTTGCTTTGGAAACTGTAGATCTAGAGTACTGGAGAGGTAAGCGGAATTCCTGGTGTAGCGGTGAAATGCGTAGATATCAGGAAGAACATCGGCGGCGAAGGCGGCTTACTGGACAGCAACTGACGTTGAGGCTCGAAGGCGT…
>361 G1_44685
AATCTTAGGCAATGGACGAAAGTCTGACCTAGCGACGCCGCGTGAGGGAAGAAGGCCTTCGGGTTGTAAACCCCTGTCATGGGGGAAGAAGGAAGTGACGGTACCATACGAGGAAGTCCCGGCTAACTACGTGCCAGCAGCCGCGGTAATACGTAGGGGACGAGCGTTGTCCGGAATTACTGGGCGTAAAGGGCGCGCAGGCGGATATTTAAGTCAGCTGTTAAAGTCATGGGCTCAACTCATGGATGCGGTTGAAACTGGGTATCTAGAGTGCTGGAGAGGTAGGCGGAATTCCCGGTGTAGCGGTGAAATGCGTAGATATCGGGAAGAACACCAGTGGCGAAGGCGGCTTACTGGCCAGCAACTGACGCTGAGGCGCGAAAGCCAGGGGAGCGAACG…
>362 G1_38925
GGGAATATTGCGCAATGGAGGGAACTCTGACGCAGCGACGCCGCGTGAGCGATGAAGGTTTTCGGATCGTAAAGCTCTGTCCTTGGGGAAGAAGGTCTTCGGACTTGACGGTACCTAAGGAGGAAGCCCCGGCTAACTACGTGCCAGCAGCCGCGGTAATACGTAGGGGGCAAGCGTTGTCCGGGATTATTGGGCGTAAAGGGTGCGTAGGCGGCCTTTTAAGTCAGGTGTGAAAGCCCACGGCTTAACCGTGGGATTGCATTTGAAACTGGAAGGCTTGAGTATCGGAGAGGGTAGTGGAATTCCCAGTGGAGCGGTGGAATGCGTAGATATTGGGAGGAACACCAGTGGCGAAGGCGACTACCTGGACGAAAACTGACGCTGAGGCACGAAAGCTAG…
>363 G1_83
GGGAATCTTCCGCAATGGACGAAAGTCTGACGGAGCAACGCCGCGTGTATGAAGAAGGCCTTCGGGTTGTAAAGTACTGTTGTCAGGGACGAACCGTATATGTGTAAATAATGCGTATACCTGACGGTACCTGACGAGGAAGCCCCGGCTAACTACGTGCCAGCAGCCGCGGTAATACGTAGGGGGCAAGCGTGGTCCGGAATTATTGGGCGTAAAGGGCGCGTAGGCGGCTGTATAAGTCTGATGTGAAAGTGCGGGGCTTAACCCCGTAAAGCATTGGAAACTGTACGGCTTGAGGACAGGAGAGGAAAGTGGAATTCCACGTGTAGCGGTGAAATGCGTAGATATGTGGAGGAACACCAGTGGCGAAGGCGACTTTCTGGACTGTAACTGACGCTG…
>364 G1_50087
AATTTTGCACAATGGGGGAAACCCTGATGCAGCGACGCCGCGTGATTTAGAAGGCCTTCGGGTTGTAAAAATCTTTTGTATAGGAAGAAAATGACAGTACTATACGAATAAGGTCCGGCTAATTACGTGCCAGCAGCCGCGGTAATACGTAAGGACCGAGCGTTGTCCGGAATCATTGGGCGTAAAGGGTACGTAGGCGGCTAGAAAAGTTAGAAGTCAAAGGCTATAGCTCAACTATAGTAAGCTTCTAAAACTATTTAGCTTGAGAGATGGAAGGGAAAGTGGAATTCCTAGTGTAGCGGTGGAATGCGCAGATATTAGGAGGAATACCGGTGGCGAAGGCGACTTTCTGGCCATTTTCTGACGCTGAGGTACGAAAGCGTGGGTAGCAAACAGGAT…
>365 G1_37141
AGGAATCTTCGTCAATGGGCGAAAGCCTGAACGAGCGACGCCGCTTGAGGGACGAAGCCCTTCGGGGTGTAAACCTCTGAACAGGGGACGATGATGACGGTACCCTGCTAATAGCACCGGCTAACTCCGTGCCAGCAGCCGCGGTAATACGGAGGGTGCGAGCGTTACCCGGATTTACTGGGCGTAAAGGGCGTGTAGGCGGTTTTCTAAGTCCGGGGCTAAAGACCAGGGCTCAACCCTGGGTTTGCCTTGGATACTGGAAAGCTCGACGGCTGGAGGGGGCAGCGGAATTTCCGGAGTAGCGGTGAAATGCGCAGATACCGGAAGGAACGCCAATAGCGAAGGCAGCTGCCTGGACAGTACGTGACGCTGAGGCGCGAAAGCGTGGGGAGCAAACCG…
>366 G3_7764
GAATATTGCACAATGGGGGAAACCCTGATGCAGCAACGCCGCGTGAAGGAAGAAGGTCTTCGGATTGTAAACTTCTTTTCTCAGGGACGATAATGACGGTACCTGAGGAATAAGCCACGGCTAACTACGTGCCAGCAGCCGCGGTAATACGTAGGTGGCAAGCGTTATCCGGATTTACTGGGTGTAAAGGGCGTGTAGGCGGGATCGCAAGTCAGATGTGAAATTTATGGGCTCAACCCATAACCTGCATTTGAAACTGCGGTTCTTGAGTGATGGAGAGGCAGGCGGAATTCCCGGTGTAGCGGTGAAATGCGTAGATATCGGGAGGAACACCAGTGGCGAAGGCGGCCTGCTGGACATTAACTGACGCTGAGGCGCGAAAGCGTGGGGAGCAAACAG…
>367 G6_3315
TTTTTGAGAAAATTCAGCCAGGTTCATAGATTATTAAAGGTCAGAGTCATATTTCATTGCTAAAATTCTAGGCAAAGTGCCTTTCTGTTTTTCTTATTTCTTGCCTTCCTGTGATTAGGGTACAGAAGGAATTCAGCCGTTTTTGAAACCCACTCTAAAGTTTTCTGGAATAATCCCTTTTAAATTGGTCCCTTGTTGAGGAAGGTTTGGAAATCTCCACAGTTAGTTCTTCTTCAGATTGCCTAATCTCAGAGTTGCATTTTTTTTTTTCTGTTTTAAAATGGGATTACAAATGCCAGCTTTCTTTCCTGACGGGATTAGATACCCTCGTAGTCATCCTCAT
>368 G2_69466
AATATTGGGCAATGGGCGCAAGCCTGACCCAGCAACGCCGCGTGAGGGAAGAAGGTTTTCGGATTGTAAACCTCTGTCGCAGATGACGAAGGAAGTGACGGTAATCTGTGAGGAAGCCCCGGCTAACTACGTGCCAGCAGCCGCGGTAATACGTAGGGGGCGAGCGTTGTCCGGAATTACTGGGCGTAAAGGGAGCGTAGGCGGTCGATTAAGTTGGATGTGAAATACCCGGGCTTAACGTGGGGGGTGCATCCAATACTGGTTGACTAGAGTACAGGAGAGGAAAGCGGAATTCCTAGTGTAGCGGTGAAATGCATAGATATTAGGAGGAACATCGGTGGCGAAGGCGGCTTTCTGGACTGACACTGACGCTGAGGCTCGAAAGCGTGGGGAGCAAAC…
>369 G1_1736
GGAATTTTCCGCAATGGGCGCAAGCCTGACGGAGCGACGCCGCGTGAGTGAAGAAGGCCTTCGGGTTGTAAAGCTCTGTCCTATGGGAAGAAGGAAGTGACGGTACCATAGGAGGAAGCCACGGCTAACTACGTGCCAGCAGCCGCGGTAACACGTAGGTGGCAAGCGTTGTCCGGAATTACTGGGCGTAAAGGGCACGCAGGCGGATATTTAAGTCAGATCTGTAATCTGTAGGCTTAACCAACAGCTCGGGTCTGAAACTGGCTATCTTGAGGATAGGAGAGGACAGTAGAATTCCTAGTGTAGCGGTGAAATGCGTAGATATTAGGAGGAATACCAGTGGCGAAGGCGGCTGTCTGGCCTATCACTGACGCTGAGGTGCGAAAGCACGGGTAGCAA…
>37 G1_33758
GGAATTTTGGACAATGGGGGCAACCCTGATCCAGCCATCCCGCGTGTGCGATGAAGGCCTTCGGGTTGTAAAGCACTTTTGGCAGGGAAGAAAAGGCGCAGGCTAATACCCTGTGCTGCTGACGGTACCTGCAGAATAAGCACCGGCTAACTACGTGCCAGCAGCCGCGGCAATACGTAGGGTGCAAGGGTTAATCGGAATTACTGGGCGTAAAGCGTGCGTCGGCGGTTTGGCAAGAAAGGTGTGAAATCCCAGAGCTTAACTTTGGAACTGCACTTTTAACTGCCAGGCTAGAGTATGTCAGAGGGGGGTAGAATTCCGCGTGTAGCAGTGAAATGCGTAGAGATGCGGAGGAATACCGATGGCGAAGGCAGCCCCCTGGGATAATACTGACGCTCA…
>370 G8_1791
TCATCGGCTTGCAGTTCGGTATCTATGGGCTGCTGTGGAGTACGGCAATCACGCAGGTGATCTACCTCTTTATCAATAGCCATTACTCGGGGCGATTCATTGACTATCCCCTTGGTCAGCAGCTGGGCGAGCTCTTCCCCTTTGCGCTGATGAGTGCAGCTGCCGGAGGCCTTCTTTGGGGATTAGATACCCCCGTAGTCTTAACGAA
>371 G1_35169
GGAATCTTCCGCAATGGGCGAAAGCCTGACGGAGCAACGCCGCGTGAGTGAAGAAGGCCTTCGGGTCGTAAAACTCTGTCTTCAGGGAAGAAAAAAATGACGGTACCTGAGGAGGAAGCCCCGGCTAACTACGTGCCAGCAGCCGCGGTAAAACGTAGGGGGCGAGCGTTGTCAGGAATTACTGGGCGTAAAGGGCGCGTAGGCGGTCATTTAAGTCAGAGGTGAAAACTACCGGCTCAACCGGTAGCCTGCCTTTGAAACTGGATGACTTGAGGGCAGGAGAGGGGAGTGGAATTCCCAGTGTAGCGGTGAAATGCGTAGATATTGGGAGGAACACCAGTGGCGAAGGCGGCTCTCTGGCCTGTTTCTGACGCTGAGGCGCGAAAGCGTGGGGAGCGA…
>372 G3_8020
GGAATATTGGACAATGGGGGGAACCCTGATCCAGCCATGCCGCGTGTGTGAAGAAGGCCTTTTGGTTGTAAAGCACTTTAAGCGAGGAGGAGGCTACCGAGATTAATACTCTTGGATAGTGGACGTTACTCGCAGAATAAGCACCGGCTGACTCTGTGCCAGCAGCCGCGGTAATACAGAGGGTGCAAGCGTTAATCGGATTTACTGGGCGTAAAGCGCGCGTAGGTGGCCAATTAAGTCAAATGTGAAATCCCCGAGCTTAACTTGGGAATTGCATTCGATACTGGTTGGCTAGAGTATGGGAGAGGATGGTAGAATTCCAGGTGTAGCGGTGAAATGCGTAGAGATCTGGAGGAATACCGATGGCGAAGGCAGCCATCTGGCCTAATACTGACACTG…
>373 G3_39259
GAATATTGCGCAATGGGGGAAACCCTGACGCAGCGACGCCGCGTGAGCGAAGAAGGCCTTCGGGTTGTAAAGCTCTGTTGTAAGGGACGAAGGAGCTGGGTAGTAACTGACCTGGCGGTGACGGTACCTTACCAGCAAGCCCCGGCTAACTACGTGCCAGCAGCCGCGGTAAGACGTAGGGGGCGAGCGGTGTCCGGAATTACTGGGCGTAAAGAGCACGTAGGCGGGTATGTAAGTCAGGTGTGAAAGACCGCGGCCCAACTGCGGGGTTGCACTTGAAACTGAATATCTTGAGGGCAGGAGAGGTCAGTGGAATTCCTGGTGTAGCGGTGAAATGCGTAGATATCAGGAGGAACACCAGTGGCGAAGGCGACTGACTGGACTGACCCTGACGCTGAG…
>374 R9_22763
AATATTGGACAATGGGCGCAAGCCTGATCCAGCCATGCCGCGTGAGTGATGAAGGCCCTAGGGTTGTAAAGCTCTTTCACCGGTGAAGATAATGACGGTAACCGGAGAAGAAGCCCCGGCTAACTTCGTGCCAGCAGCCGCGGTAATACGAAGGGGGCTAGCGTTGTTCGGAATTACTGGGCGTAAAGCGCACGTAGGCGGATCGGTCAGTTAGGGGTGAAATCCCGGGGCTCAACCCCGGAACTGCCTTTAATACTGCCGGTCTAGAGTCCGAGAGAGGTGAGTGGAATTCCGAGTGTAGAGGTGAAATTCGTAGATATTCGGAGGAACACCAGTGGCGAAGGCGGCTCACTGGCTCGGTACTGACGCTGAGGTGCGAAAGCGTGGGGAGCAAACAGG…
>375 G1_13781
AATCTTGCGCAATGGAGGGAACTCTGACGCAGCGACGGCGCGTGAACGATGAAGGTCTTCGGATCGTAAAGTTCTGTCCTCAGGGAAGAAGGTCACTTAACGTGACTTGACGGTACCTGTGGAGGAAGCCCCGGCTAACTACGTGCCAGCAGCCGCGGTAATACGTAGGGGGCAAGCGTTGTCCGGAATTATTGGGCGTAAAGGGTGCGTAGGCGGCCTTTTAAGTCAGATGTGAAAGACCACGGCTTAACTGTGGGGCTGCATTTGAAACTAGAAGGCTTGAGTTTCGGAGAGGGTAGTGGAATTCCCGGTGTAGTGGTGAAATGCGTAGATATCGGGAGGAACACCAGTGGCGAAGGCGACTACCTGGTCGAGAACTGACGCTGATGCACGAAAGCT…
>376 G1_30756
GGAATATTGCGCAATGGAGGGAACTCTGACGCAGCGACGCCGCGTGAGCGATGAAGGTCTTCGGATCGTAAAGCTCTGTCCTTGGGGAAGAAGGGTGCATTATAGCATCTTGACGGTACCCGAGGAGGAAGCCCCGGCTAACTACGTGCCAGCAGCCGCGGTAATACGTAGGGGGCAAGCGTTGTCCGGAATTATTGGGCGTAAAGGGTGCGTAGGCGGCCTTTTAAGTCAGGTGTGAAAGCCCACGGCTTAACCGTGGGATTGCATTTGAAACTGGAAGGCTTGAGTATCGGAGAGGGTAGTGGAATTCCCAGTGTAGCGGTGAAATGCGTAGATATTGGGAGGAACACCAGTGGCGAAGGCGACTACCTGGACGAAAACTGACGCTGATGCACGAAA…
>377 G2_27314
GAATATTGGGCAATGGGCGAAAGCCTGACCCAGCAACGCCGCGTGAGGGAAGAAGGTCTTCGGATTGTAAACCTCTGTTCTTGGTGACGAAAAAGATGACGGTAGCCAAGGAGAAAGCCCCGGCTAACTACGTGCCAGCAGCCGCGGTAATACGTAGGGGGCAAGCGTTGTCCGGAATCACTGGGCGTAAAGGGTGAGTAGGCGGTTATTTAAGTTGGGTGTGAAATCCCCGGGCTTAACCTGGGAATCGCACTCAAAACTGGGTAACTAGAGTGTCGGAGAGGAAAGCGGAATTCCTGGTGTAGCGGTGAAATGCGTAGATATCAGGAGGAACACCGGTGGCGAAGGCGGCTTTCTGGACGATAACTGACGCTGAGGCACGAAAGCGTGGGGAGCAAA…
>378 G1_95243
AATATTGCACAATGGGCGAAAGCCTGATGCAGCGACGCCGCGTGAGGGATGACGGCCTTCGGGTTGTAAACCTCTTTCAGTAGGGACGAAGCTTTTGTGACGGTACCTACAGAAGAAGCACCGGCTAACTACGTGCCAGCAGCCGCGGTAATACGTAGGGTGCGAGCGTTGTCCGGAATTATTGGGCGTAAAGAGCTTGTAGGCGGTTTGTCGCGTCTGCTGTGAAAACTCGGGGCTTAACTCCGAGCCTGCAGTGGGTACGGGCAGACTAGAGTATGGTAGGGGAGACTGGAATTCCTGGTGTAGCGGTGGAATGCGCAGATATCAGGAGGAACACCGATGGCGAAGGCAGGTCTCTGGGCCATAACTGACGCTGAGAAGCGAAAGCATGGGTAGCGA…
>379 G1_16100
AATCTTAGGCAATGGACGAAAGTCTGACCTAGCGACGCCGCGTGAGGGAAGAAGGCCTTCGGGTTGTAAACCCCTGTCATGGGGGAAGAAGTAAGTGACGGTACCCCAAGAGGAAGCCCCTGCTAACTACGTGCCAGCAGCCGCGGTAATACGTAGGGGGCGAGCGTTATCCGGAATTATTGGGCGTAAAGGGCGAGTAGGCGGTCTGTTAAGTCAGGTGTGAAATTTCAGGGCTCAACCCTGAAACTGCGCTTGAAACTGGCAGGCTAGAGGACAGGAGAGGGAAGTGGAATTCCCGGTGTAGCGGTGAAATGCGTAGATATCGGGAGGAACGCCAGTGGCGAAGGCGGCTTCCTGGCCCGCGACTGACGCTCATGTGCGAAAGCCAGGGGAGCGAAC…
>38 G1_12291
GGGAATTTTGCGCAATGGGGGAAACCCTGACGCAGCAACGCCGCGTGGATGACGAAGGCCTTCGGGTCGTAATGTCCTGTTCTAGGGGAAGAAAAGCAGAGGACCAATACCCCTCTGCCCTGACGGTACCCCAGCAGAAAGCTCCGGCCAAGTATGTGCCAGCAGCCGCGGTAATACATAAGGAGCAAGCGTTGTCCGGAATCATTGGGCGGAAAGAGCTCGTAGGCGGTCCTGAAAGTCAACTGTGAAATCACCAGGCTCAACCTGGTGCGGTCAGCTGAAACTTCAGGACTTGAGGGTAGAAGAGGAAAGCGGAATTCCCGGTGTAGCGGTGAAATGCGTAGATATCGGGAGGAACACCAGTGGCGAAGGCGGCTTTCTGGTCTACCCCTGACGCTG…
>380 G1_5572
GGAATATTGGACAATGGGCGAAAGCCTGATCCAGCAATGCCGCGTGAGTGATGAAGGCCTTAGGGTTGTAAAGCTCTTTTACCCGGGATGATAATGACAGTACCGGGAGAATAAGCTCCGGCTAACTCCGTGCCAGCAGCCGCGGTAATACGGAGGGAGCTAGCGTTATTCGGAATTACTGGGCGTAAAGCGCACGTAGGCGGCTTTGTAAGTAAGAGGTGAAAGCCCAGAGCTCAACTCTGGAATTGCCTTTTAGACTGCATCGCTTGAATCATGGAGAGGTCAGTGGAATTCCGAGTGTAGAGGTGAAATTCGTAGATATTCGGAAGAACACCAGTGGCGAAGGCGGCTGACTGGACATGTATTGAGGCTGAGGTGCGAAAGCGTGGGGAGCAAACA…
>381 G1_7182
AATATTGCGCAATGGGGGGAACCCTGACGCAGCAACGCCGCGTGAAGGATGAAGGCCTTCGGGTTGTAAACTTCTTTGATTGGGGAAGAAATTTGACGGTACCCAAAGAACAAGCCACGGCTAACTACGTGCCAGCAGCCGCGGTAATACGTAGGTGGCGAGCGTTGTCCGGAATTACTGGGTGTAAAGGGCGTGTAGGCGGGGATGCAAGTCAGATGTGAAATTCCGGGGCTCAACCCCGGCACTGCATCTGAAACTGTGTCTCTTGAGTGCTGGAGAGGAAAGTGGAATTCCTAGTGTAGCGGTGAAATGCGTAGAGATTAGGAGGAACACCAGTGGCGAAGGCGACTTTCTGGACAGTAACTGACGCTGAGGCGCGAGAGCGTGGGGAGCAAACAG…
>382 G1_889
AGGAATATTGGTCAATGGAGGCAACTCTGAACCAGCCAAGTCGCGTGAAGGATGAAGGCCTTCGGGTTGTAAACCCCTGTCATGGGGGAAGAAGTAAGTGACGGTACCCCAAGAGGAAGCCCCTGCTAACTACGTGCCAGCAGCCGCGGTAATACGTAGGGGGCGAGCGTTATCCGGAATTATTGGGCGTAAAGGGCGAGTAGGCGGTCTGTTAAGTCAGGTGTGAAATTTCAGGGCTCAACCCTGAAACTGCGCTTGAAACTGGCAGGCTAGAGGACAGGAGAGGGAAGTGGAATTCCCGGTGTAGCGGTGAAATGCGTAGATATCGGGAGGAACACCAGTGGCGAAGGCGGCTTCCTGGACTGTACCTGACGCTGAGGAGCGAAAGCTGGGGGAGCA…
>383 G8_8946
AATTTTGGACAATGGGCGCAAGCCTGATCCAGCCATGCCGCGTGTCTGAAGAAGGCCTTCGGGTTGTAAAGGACTTTTGTCAGGGAAGAAAAGGGGCATGTTAATACCGTGCTCTGATGACGGTACCTGAAGAATAAGCACCGGCTAACTACGTGCCAGCAGCCGCGGTAATACGTAGGGTGCGAGCGTTAATCGGAATTACTGGGCGTAAAGCGGGCGCAGACGGTTACTTAAGCGGGATGTGAAATCCCCGGGCTCAACCCGGGACCTGCGTTCCGAACTGGGTGGCTAGAGTGTGTCAGAGGGGGGTAGAATTCCACGTGTAGCAGTGAAATGCGTAGAGATGTGGAGGAATACCGATGGCGAAGGCAGCCCCCTGGGATAACACTGACGTTCATG…
>384 G1_5485
GGAATTTTCGGCAATGGGGGGAACCCTGACCGAGCAACGCCGCGTGAATGAAGAAATACTTAGGTATGTAAAATTCTTTTATTAGGGAAGAACGACTAGTGGAAAAGCTAGAGTGACGGTACCTGATGAATAAGCCCCGGCTAACTATGTGCCAGCAGCCGCGGTAATACATAGGGGGCAAGCGTTATCCGGAATTATTGGGCGTAAAGGGTGCGTAGGCGGCATGTTAAGTTTAAGGTATAAGCTCATGGCTCAACCATGGGAGGCTTTAGAAACTGGCATGCTAGAGTGCAGTAGAGGCAAGTGGAATTCCATGTGTAGCGGTAAAATGCGTAAATATATGGAGGAACACCAGTGGCGAAGGCGGCTTGCTGGGCTGTAACTGACGCTGAGGCACGA…
>385 G1_5103
GGGGATATTGGTCAATGGAGGCAACTCTGAACCAGCCACGTCGCGTGAAGGATGACGGCCCTACGGGTTGTAAACTTCTTTTGTAAGGGAATAAAGTTAGTTACGTGTAACTATTTGCATGTACCTTACGAATAAGGATCGGCTAACTCCGTGCCAGCAGCCGCGGTAATACGGAGGATCCAAGCGTTATCCGGATTTATTGGGTGTAAAGGGTGCGTAGGCGGAAGATTAAGTCGGTGGTGAAATTTTGCAGCTCAACTGTAAAAGTGCCATTGATACTGGTTTTCTTGAGTATGGATGAAGTAGGCGGAATTTGTGGTGTAGCGGTGAAATGCATAGATATCACGAGGAACTCCGATTGCGCAGGCAGCTTACTAAACCATAACTGACGCTCAGGCA…
>386 G1_47614
AAGAATCTTCCGCAATGGGCGAAAGCCTGACGGAGCGACGCCGCGTGAACGAAGAAGGCCGAAAGGTTGTAAAGTTCTTTTCTTGGAGAGGAATAAGCCTATCAGGAAATGGATGGGTGATGACGTTAACCGAGGAAAAAGCCCCGGCTAATTACGTGCCAGCAGCCGCGGTAACACGTAAGGGGCGAGCGTTGGTCGGAATTATTGGGCGTAAAGGGCGCGTAGGCGGCATGGCAAGTCAGGTGTGAAAGGCTCCAGCTCAACTGGAGAAACGCGCTTGAAACTGTCGTGCTGGAGTCTAGGAGGGGAAGCTGGAATTCCTAGTGTAGGGGTGAAATCTGTAGATATTAGGAAGAACACCGGTGGCGAAGGCGAGCTTCTGGCCATAGACTGACGCTG…
>387 G2_36640
GAATATTGGGCAATGGGCGGAAGCCTGACCCAGCGACGCCGCGTGAGGGAAGAAGGCCTTTGGGTCGTAAACCTCTGTTGTATGGGAAGAAGGAAGTGACGGTACCATACGAGGAAGTCCCGGCTAACTACGTGCCAGCAGCCGCGGTAATACGTAGGGGACGGGCGTTGTCCGGAATTACTGGGCGTAGAGGGCGCGCAGGCGGATAGTTAAGTAAGCTGTTAAAGTCATGGGCTCAACGCATGGATGAGGTTGAAACTGGGCATCTAGAGTGCTGGAGAGGTAGGCGGAATTCTCGGTGTAGCGGTGAAATGCGTAGATATCGGGAAGAACACCAGTGGCGAAGGCGGCTTACTGGCCAGCAACTGACGCTGAGGCGCGAAAGCCAGGGGAGCGAAC…
>388 G1_7652
AATATTGCGCAATGGGGGGAACCCTGACGCAGCAACGCCGCGTGAGTGAAGAAGGTTTTCGGATCGTAAAGCTCTGTCATTGGGGACGAAGGAGTGACGGTACCCAAGGAGGAAGCCCCGGCTAACTACGTGCCAGCAGCCGCGGTAATACGTAGGGGGCGAGCGTTGTCCGGAATTACTGGGCGTAAAGGGTGCGTAGGCGGCCTCAGAAGTCAGGTGTGAAATACCGTGGCTTAACCACGGGGGTGCATTTGAAACTTTGAGGCTTGAGTGCAGGAGAGGAAAGTGGAATTCCTAGTGTAGCGGTGAAATGCGTAGAGATTAGGAGGAACACCAGTGGCGAAGGCGACTTTCTGGACTGTAACTGACGCTGATGCACGAAAGCGTGGGTAGCGAACA…
>389 G1_49813
AATATTGGACAATGGGCGAAAGCCTGATCCAGCAACGCCGCGTGAGGGATGACGGCCTTCGGGTTGTAAACCTCTTTCAGCGGGGACGAAGCGAAAGTGACGGTACCCGCAGAAGAAGGACCGGCCAACTACGTGCCAGCAGCCGCGGTAATACGTAGGGTCCGAGCGTTGTCCGGAATTATTGGGCGTAAAGGGCTCGTAGGCGGTCTGTCGCGGCGGGAGTGAAAACTCAGGGCTCAACCCTGAGCGTGCTTCCGATACGGGCAGACTAGAGGTATGCAGGGGAGAACGGAATTCCTGGTGTAGCGGTGGAATGCGCAGATATCAGGAGGAACACCGGTGGCGAAGGCGGTTCTCTGGGCATTACCTGACGCTGAGGAGCGAAAGCATGGGGAGCGA…
>39 G2_353
AATCTTGCGCAATGGGCGAAAGCCTGACGCAGCCATGCCGCGTGAATGATGAAGGTCTTAGGATTGTAAAATTCTTTCGCCGGGGACGATAATGACGGTACCCGGAGAAGAAGCCCCGGCTAACTTCGTGCCAGCAGCCGCGGTAATACGAAGGGGGCTAGCGTTGCTCGGAATTACTGGGCGTAAAGGGAGCGTAGGCGGACATTTAAGTCAGGGGTGAAATCCCGGGGCTCAACCTCGGAATTGCCTTTGATACTGGGTGTCTTGAGTATGAGAGAGGTGTGTGGAACTCCGAGTGTAGAGGTGAAATTCGTAGATATTCGGAAGAACACCAGTGGCGAAGGCGACACACTGGCTCATTACTGACGCTGAGGCTCGAAAGCGTGGGGAGCAAACAGG…
>390 G1_14984
GGGAATATTGCACAATGGGCGAAAGCCTGATGCAGCAACGCCGCGTGAGCGATGAAGGCCTTCGGGTCGTAAAGCTCTGTCCTCAAGGAAGATAATGACGGTACTTGAGGAGGAAGCCCCGGCTAACTACGTGCCAGCAGCCGCGGTAATACGTAGGGGGCTAGCGTTATCCGGAATTACTGGGCGTAAAGGGTGCGGAGGCGGTCTTTCAAGCCAGAAGTGAAAGGCTACGGCTCAACCGTAGTAAGCTTTTGGAAATGTAAGACTTGAGTGCAGGAGAGGAGAGTGGAATTCCTAGTGTAGCGGTGAAATGCGTAGATATTAGGAGGAACACCAGTAGCGAAGGCGGCTCTCTGGACTGTAACTGACGCTGAGGCACGAAAGCGTGGGGAGCAAACA…
>391 G1_2810
AATATTGGACAATGGGGGCAACCCTGATCCAGCAATTCTGTGTGCACGAAGACGGTTTTCGGATTGTAAAGTGCTTTCAGCAGGGAAGAAGGAAGTGACGGTACCTGCAGAAGAAGCGACGGCTAAATACGTGCCAGCAGCCGCGGTAATACGTATGTCGCGAGCGTTATCCGGAATTATTGGGCATAAAGGGCATCTAGGCGGCCTAACAAGTCAGGGGTGAAAACCTGCGGCTCAACCGCAGGCTTGCCTTTGAAACTGTGAGGCTGGAGTATCGGAGAGGTGGACGGAACTGCACGAGTAGAGGTGAAATTCGTAGATATGTGCAGGAATGCCGATGATGAAGATAGTTCACTGGACGATAACTGACGCTGAAGTGCGAAAGCCGGGGGAGCAAAC…
>392 G1_41950
GGAATATTGGTCAATGGAGGCAACTCTGAACCAGCCATGCCGCGTGCAGGAAGACAGCCCTCTGGGTCGTAAACTGCTTTTATTCGGGAATAAACCTATCTACGTGTAGATAGCTGAATGTACCGAAGGAATAAGGATCGGCTAACTCCGTGCCAGCAGCCGCGGTAATACGGAGGATCCAAGCGTTATCCGGATTTATTGGGTTTAAAGGGTGCGTAGGCGGCTTATTAAGTCAGGGGTGAAAGACGGTGGCTCAACCATCGCAGTGCCTTTGATACTGATGAGCTTGAATATACTAGAGGTAGGCGGAATGTGACAAGTAGCGGTGAAATGCATAGATATGTCACAGAACACCGATTGCGAAGGCAGCTTACTATGGTATTATTGACGCTGAGGCAC…
>393 G3_97847
GAATATTGGACAATGGGCGAAAGCCTGATCCAGCCATGCCGCGTGTGTGAAGAAGGTCTTCGGATTGTAAAGCACTTTAAGTTGGGAGGAAGGGGTTGAAGCTAATACCTTCAATCTTTGACGTTACCAACAGAATAAGCACCGGCTAACTCTGTGCCAGCAGCCGCGGTAATACAGAGGGTGCAAGCGTTAATCGGAATTACTGGGCGTAAAGCGCGCGTAGGTGGTTCAGTAAGATGGAAGTGAAATCCCCGGGCTTAACCTGGGAACTGCTTTCATAACTGCTGAGCTAGAGTACGGTAGAGGGTAGTGGAATTTCCTGTGTAGCGGTGAAATGCGTAGATATAGGAAGGAACACCAGTGGCGAAGGCGACTACCTGGACTGATACTGACACTGAG…
>394 G1_25001
GGGAATCTTCCGCAATGGGCGAAAGCCTGACGGAGCAACGCCGCGTGAGTGATGAAGGTCTTCGGATCGTAAAACTCTGTTATTAGGGAAGAACAAATGTGTAAGTAACTATGCACGTCTTGACGGTACCTAATCAGAAAGCCACGGCTAACTACGTGCCAGCAGCCGCGGTAATACGTAGTTGGCAAGCGTTATCCGGAATTATTGGGCGTAAAGCGCGCGTAGGCGGTTTTTTAAGTCTGATGTGAAAGCCCACGGCTCAACCGTGGAGGGTCATTGGAAACTGGAAAACTTGAGTGCAGAAGAGGAAAGTGGAATTCCATGTGTAGCGGTGAAATGCGCAGAGATATGGAGGAACACCAGTGGCGAAGGCGACTTTCTGGTCTGTAACTGACGCTG…
>395 G1_22367
AATATTGGGCAATGGGCGCAAGCCTGACCCAGCAATGCCGCGTGAACGATGAAGGTCTTCGGATTGTAAACTTCTTTTAGTGGGGACGAAGAATGTGACGGTACCTACTGAATAAGCCCCGGCTAAATACGTGCCAGCAGCCGCGGTAATACGTATGGGGCAAGCGTTATCCGGATTTACTGGGTGTAAAGGGCGCGTAGGCGGGCTTGCAAGTCGGATGTGGAATACCATGGCTTAACTTTGGTCTTGCATCCGAAACTGTAGGTCTTGAGTGTCAGAGAGGAAAGTGGAATTCCTAGTGGAGCGGTAAAATGCGTAGAGATTAGGAGGAACACCGGTGGCGAAGGCGACTTTCTGGCTGACAACTGACGCTCAGGTGCGAAAGCGTGGGGAGCAAAC…
>396 G1_27766
GGGAATATTGCACAATGGAGGAAACTCTGATGCAGCGACGCCGCGTGAGTGAAGAAGTATTTCGGTATGTAAAGCTCTATCAGCAGGGAAGATGATGACGGTACCTGACTAAGAAGCCCCGGCTAACTACGTGCCAGCAGCCGCGGTAATACGTAGGGGGCAAGCGTTATCCGGATTTACTGGGTGTAAAGGGAGCGCAGGCGGTTTGGCAAGTTGAGAGTGGAAGCAGGGGGCTCAACCCCTTGACTGCTCCCAAAACTGTTAAACTTGAGTATGGGAGAGGCAGGCGGAATTCCTAGTGTAGCGGTGAAATGCTTAGATATTAGGAAGAACACCGGTGGCGAAGGCGGCCTGCTGGACCAAAACTGACGCTGAGGCTCGAAAGCGTGGGTAGCAAAC…
>397 G3_121644
GGGAATATTGGACAATGGGCGCAAGCCTGATCCAGCCATGCCGCGTGAGTGATGAAGGCCCTAGGGTTGTAAAGCTCTTTCACCGGTGAAGATAATGACGGTAACCGGAGAAGAAGCCCCGGCTAACTTCGTGCCAGCAGCCGCGGTAATACGAAGGGGGCTAGCGTTGTTCGGAATTACTGGGCGTAAAGCGCACGTAGGCGGATCGTTAAGTGAGGGGTGAAATCCCAGGGCTCAACCCTGGAACTGCCTCTCATACTGGCGATCTCGAGTTCGAGAGAGGTGAGTGGAATTGCGAGTGTAGAGGTGAAATTCGTAGATATTCGCAGGAACACCAGTGGCGAAGGCGGCTCACTGGCTCGATACTGACGCTGAGGTGCGAAAGCGTGGGGAGCAAAC…
>398 G1_7246
AATTTTGGACAATGGGCGCAAGCCTGATCCAGCCATGCCGCGTGTCTGAAGAAGGCCTTCGGGTTGTAAAGGACTTTTGTTAGGGAAGAAAAAGGAGCGGTTAATACCCGTTTCTGCTGACGGTACCTAAAGAATAAGCACCGGCTAACTACGTGCCAGCAGCCGCGGTAATACGTAGGGTGCGAGCGTTAATCGGAATTACTGGGCGTAAAGCGAGCGCAGACGGTTACTTAAGCAGGATGTGAAATCCCCGGGCTCAACCTGGGAACTGCGTTCTGAACTGGGTAGCTAGAGTATGTCAGAGGGGGGTAGAATTCCACGTGTAGCAGTGAAATGCGTAGAGATGTGGAGGAATACCGATGGCGAAGGCAGCCCCCTGGGATAATACTGACGTTCATG…
>399 G1_17247
AATATTGGGCAATGGAGGAAACTCTTACCCAGCAATGCCGCGTGAGTGAATTAGAAGGTCTTCGGATTGTAAAGCTCTTTGATTAGGGAAGATAATGACGTGTACCTAAAGAACAAGCCCCGGCTAACTATGTGCCAGCAGCCGCGGTAATACATAGGGGGCAAGCGTTGTCCGGAATGACTGGGCGTAAAGGGTGCGTAGGTGGTGTACCAAGTTGGAAGTGTAATACCCAGAGCTTAACTCGGGTGCTGCTTCCAAAACTGGTTTACTTGAGTGTCGGAGGGGAAAGTGGAATTCCTAGTGTAGCGGTGGAATGCGTAGATATTAGGAGGAACACCGGTGGCGAAAGCGGCTTTCTGGACGACAACTGACACTGAGGCACGAAAGCGTGGGGAGCAA…
>4 G1_1331
TGGTTTAAACATAGGGCACACCTCCTATTGGGATTATTTGGTCTCACATGTAATATATGGTAATATTTTCTTTCTGAATCTTGTACCCAAAAATAAAAACAGGAACCCTCGCGTCCGAGAGTTCCTTTGCGCAAAGTCAGAAGATAAATGTGAATAGATTTTATAATCTAGACATTAATTATCTAGAGACTCTACATTAAAAAATTAACATGGATAAGCCTCAAAGTCAACGAAAATCAGTAAATTTATAGAGTTAACTTTTTACTGTTTTGCTAAATTTTCTAGCGCCCTGATTTTTTAGGGATTAGATACCCCCGTAGTCAGAGAGACAG
>40 G1_2410
GGAATCTTCGGCAATGGACGGAAGTCTGACCGAGCAACGCCGCGTGAGTGAAGAAGGTTTTCGGATCGTAAAGCTCTGTTGTAAGAGAAGAACGAGTGTGAGAGTGGAAAGTTCACGCTGTGACGGTATCTTACCAGAAAGGGACGGCTAACTACGTGCCAGCAGCCGCGGTAATACGTAGGTCCCGAGCGTTGTCCGGATTTATTGGGCGTAAAGCGAGCGCAGGCGGTTAGATAAGTCTGAAGTTAAAGGCTGTGGCTTAACCATAGTACGCTTTGGAAACGGTTTAACTGGAGTGCAAGAGGGGAGAGTGGAATTCCATGTGTAGCGGTGAAATGCGTAGATATATGGAGGAACACCGGTGGCGAAAGCGGCTCTCTGGCTTGTAACTGACGCTGA…
>400 G1_52621
GGAATTTTGGACAATGGGCGAAAGCCTGATCCAGCCATGCCGCGTGAGTGAAGAAGGCCTTCGGGTTGTAAAGCTCTTTCAGCCGGAAAGAAATCGCGCAGGATAATACTCTGCGTGGATGACGGTACCGGAAGAAGAAGCACCGGCTAACTACGTGCCAGCAGCCGCGGTAATACGTAGGGTGCGAGCGTTAATCGGAATTACTGGGCGTAAAGCGTGCGCAGGCGGTTATGTAAGACAGATGTGAAATCCCCGGGCTCAACCTGGGAACTGGGTTTGTGACTGCATAACTAGAGTACGGCAGAGGGAGGTGGAATTCCGCGTGTAGCAGTGAAATGCGTAGATATGCGGAGGAACACCGATGGCGAAGGCAGCCTCCTGGGCCAGTACTGACGCTCA…
>401 G1_24081
AATATTGGGCAATGGGGGAAACCCTGACCCAGCAACGCCGCGTGAAGGAAGAAGGCCTTCGGGTTGTAAACTTCTTTAGTCAGGGACGAAAATGACGGTACCTGAAGAATAAGCCACGGCTAACTACGTGCCAGCAGCCGCGGTAATACGTAGGTGGCAAGCGTTATCCGGAATTACTGGGTGTAAAGGGCGCGTAGGCGGCCGATTAAGTTATGTGTTTAAACCCCGGGCTCAACCCGGGACTGTCATATAAAACTGGTTGGCTTGAGGCTCAGAGAGGGCAGTGGAATTCCTAGTGAAGCGGTAAAATGCGTAGATATTAGGAGGAACACCGGTGGCGAAGGCGGCTGCCTGGCTGAGAACTGACGCTGAGGCGCGAAAGCGTGGGGAGCAAACAGG…
>402 G1_91794
AATCTTCGGCAATGGACGAAAGTCTGACCGAGCAACGCCGCGTGAGTGATGAAGGTTTTCGGATCGTAAAGCTCTGTTACCAGGGAAGAACGCCTATGAGAGTAACTGCTCTTAGGGTGACGGTACCTGAGAAGAAAGCCCCGGCTAACTACGTGCCAGCAGCCGCGGTAATACGTAGGGGGCAAGCGTTGTCCGGAATTATTGGGCGTAAAGCGCGCGCAGGCGGCTGTTTAAGTCTTATGTTTAAACCTAGGGCTCAACCTTGGGACGCATGGGAAACTGGGCAGCGTGAGTGTAGGAGAGGAAAGTGGAATTCCACGTGTAGCGGTGAAAGGCGTAGAGATGTGGAGGAACACCAGTGGCGAAGGCGACTTTCTGGCCTATAACTGACGCTGAGGC…
>403 G6_296
GGGAATATTGCACAATGGGCGGAAGCCTGATGCAGCGACGCCGCGTGGGGGATGACGGCCTTCGGGTTGTAAACTCCTTTCGCCAAAGACGAATTTAGGACGGTATTTGGAGAAGAAGCACCGGCTAACTACGTGCCAGCAGCAGCGGTAATACGTAGGGTGCGAGCGTTGTCCGGAATTACTGGGCGTAAAGAGCTCGTAGGTGGTTTGTCGCGTCGTTTGTGGAAGTCCACGGCTTAACTGTGGGACTGCAGGCGATACGGGCATAACTTGAGTGCTGTAGGGGAGACTGGAATTCCTGGTGTAGCGGTGAAATGCGCAGATATCAGGAGGAACACCGATGGCGAAGGCAGGTCTCTGGGCAGTAACTGACGCTGAGGAGCGAAAGCATGGGGAGCG…
>404 G1_29754
AATCTTTCACAATGGGCGAAAGCCTGATGGAGCAATGCCGCGTGCAGGATGAAGGCCTTCGGGTTGTAAACTGCTTTTATAAGCGAGAAATATGATGGTAACTTATGAATAAGGATCGGCTAACTACGTGCCAGCAGCCGCGGTCATACGTAGGATCCGAGCATTATCCGGAGTGACTGGGTGTAAAGAGTTGCGTAGGTGGCAAGGTAAGTAGATAGTGAAATCTGGTGGCTCAACCATTCAGACTATTATCTAAACTATCTAGCTCGAGACTGTTATGGGTAACTGGAATTTCTAGTGTAGGAGTGAAATCCATAGATATTAGAAGGAACACCGATAGCGTAGGCAGGTTACTGGGACAGTTCTGACACTAAGGCACGAAAGCGTAGGGAGCAAACG…
>405 G1_42300
AATCTTCGGCAATGGGCGAAAGCCTGACCGAGCAACGCCGCGTGAATGATGAAGGCCTTCGGGTTGTAAAATTCTGTTATAAGGGAAGAACGACTTTAGTAGGAAATGGCTAAAGTGTGACGGTACCTTATGAGAAAGCCACGGCTAACTACGTGCCAGCAGCCGCGGTAATACGTAGGTGGCGAGCGTTATCCGGAATTATTGGGCGTAAAGAGCGCGCAGGTGGTTGATTAAGTCTGATGTGAAAGCCAACGGCTTAACAGTGGAGGGTCATAGGAAGCTGGTCGGCTTGAGTGCAGAAGAGGGAAGTGGAATTCCATGTGTAGCGGTGAAATGCGTAGAGATATGGAGGAACACCAGTGGCGAAGGCGGCTTCCTGGTCTGTAACTGACACTGAGG…
>406 G3_8279
GGAATTTTGGACAATGGGGGCAACCCTGATCCAGCCATGCCGCGTGAGTGAAGAAGGCCTTCGGGTTGTAAAGCTCTTTTGGTCGGGAAGAAAGTGCCTTGCCTAATAAGCGAGGTATTTGACGGTACCGGCAGAATAAGCACCGGCTAACTACGTGCCAGCAGCCGCGGTAATACGTAGGGTGCGAGCGTTAATCGGAATTACTGGGCGTAAAGCGTGCGCAGGCGGTTGGTTAAGGCTGATGTGAAAGCCCCGGGCTCAACCTGGGAATGGCATTGGAAACTGGCCAGCTGGAGTATGGCAGAGGGGGGTGGAATTCCACGTGTAGCAGTGAAATGCGTAGAGATGTGGAGGAACACCGATGGCGAAGGCAACCCCCTGGGCCAATACTGACGCTCA…
>407 G1_628
AATCTTAGGCAATGGACGAAAGTCTGACCTAGCGACGCCGCGTTGGGGATGAAGTCCTTCGGGGCGTAAACCCATGTTGTAGGGGAAGAAGAAAGTGACGGTACCCTACGAGAAAGCCCCGGCCAACTACGTGCCAGCAGCCGCGGTAAAACGTAGGGGGCGAGCGTTGTCCGGAATTACTGGGCGTAAAGGGCATGCAGGCGGTGCGCCAAGTCGGGGGTGTAAAGTTACGGCTCAACCGTGACCTTGCAATCGAAACTGGCGCACTGGAGTGCGGGAGAGGGAAGTGGAATTCCCGGTGTAGCGGTGAAATGCGTAGATATCGGGAGGAACGCCAGTGGCGAAGGCGGCTTCCTGGCCCGCGACTGACGCTCATGTGCGAAAGCCAGGGGAGCGAAC…
>408 G1_26957
AATATTGCACAATGGGGGAAACCCTGATGCAGCAACGCCGCGTGAGTGATGACGGCCTTCGGGTTGTAAAGCTCTGTCTTCAGGGACGATAATGACGGTACCTGAGGAGGAAGCCACGGCTAACTACGTGCCAGCAGCCGCGGTAATACGTAGGTGGCGAGCGTTGTCCGGATTTACTGGGCGTAAAGGGAGCGTAGGCGGACTTTTAAGTGAGATGTGAAATACCCGGGCTTAACTTGGGTGCTGCATTTCAAACTGGAAGTCTAGAGTGCAGGAGAGGAGAATGGAATTCCTAGTGTAGCGGTGAAATGCGTAGAGATTAGGAAGAACACCAGTGGCGAAGGCGATTCTCTGGACTGTAACTGACGCTGAGGCTCGAAAGCGTGGGGAGCAAACAGG…
>409 G1_1008
GGGAATCTTCCGCAATGGACGAAAGTCTGACGGAGCAACGCCGCGTGAGTGATGACGGCCTTCGGGTTGTAAAGCTCTGTTAATCGGGACGAATGGTTCTTGTGCGAATAGTGCGAGGATTTGACGGTACCGGAATAGAAAGCCACGGCTAACTACGTGCCAGCAGCCGCGGTAATACGTAGGTGGCAAGCGTTGTCCGGAATTATTGGGCGTAAAGCGCGCGCAGGCGGATTGGTCAGTCTGTCTTAAAAGTTCGGGGCTTAACCCCGTGATGGGATGGAAACTGCCAATCTAGAGTATCGGAGAGGAAAGTGGAATTCCTAGTGTAGCGGTGAAATGCGTAGATATTAGGAAGAACACCAGTGGCGAAGGCGACTTTCTGGACGAAAACTGACGCTG…
>41 G1_197
GGAATATTGGGCAATGGGCGGAAGCCTGACCCAGCCATGCCGCGTGAAGGAAGACGGCCTTATGGGTTGTAAACTTCTTTACTATGCGACTAACTAGATTTACGAGATAATTCTATAGAATGTAGCATAGCAAAAAGCACCGGCTAACTCCGTGCCAGCAGCCGCGGTAATACGGAGGGTGCGAGCGTTATTCGGAATTACTGGGTTTAAAGGGTGCGTAGGCGGCTAAGTAAGTTGTCATTGAAAGGCTACAGCTCAACTGTAGTAGTGGTGGCGATACTGCTTAGCTAAGAACATGGGAGGGGTACTTGGAATGTGTGGTGTAGCGGTGAAATGCGTAGATATCACACAGAACACCAGAGGCGAAGGCGGAGTACTAGACCATAGTTGACGCTGAGG…
>410 G1_3175
AATATTCCACAATGGACGAAAGTCTGATGGAGCGACGCCGCGTGGATGATGAAGGCCGAAAGGTTGTAAAATCCTTTTACACTGGAGGAATAAGCAGAGTAGGGAATGACTCTGTGATGACTGTACAGTTTGAATAAGCAACGGCTAATTACGTGCCAGCAGCCGCGGTAACACGTAAGTTGCGAGCGTTGTTCGGAATTATTGGGCGTAAAGGGCATGTAGGCGGATTTGCAAGCTTGATGTGACATCCCGCAGCTTAACTGCGGAACTGCATTTAGAACTGCAAGACTAGAGTTACTGAGGGGAAACTAGAATTCCAAGTGTAGGGGTGAAATCTGTAGATATTTGGAAGAATACCAATGGCGAAGGCAAGTTTCTGGCAGATAACTGACGCTGAGG…
>411 G2_40680
AATATTGCACAATGGGGGAAACCCTGATGCAGCGACGCCGCGTGAGTGAAGAAGTATTTCGGTACGTAAAGCTCTATCAGCAGGGAAGAAAATGACGGTACCTGACTAAGAAGCCCCGGCTAACTACGTGCCAGCAGCCGCGGTAATACGTAGGGGGCAAGCGTTATCCGGATTTACTGGGTGTAAAGGGAGCGTAGGTGGCAAGTCAAGGCAGATGTGAAAGCCCGGGGCTCAACTCCGGGATTGCATTTGAAACTGGTTTGCTAGAGTGCAGGAGAGGTAAGTGGAATTCCTAGTGTAGCGGTGAAATGCGTAGATATTAGGAGGAACACCAGTGGCGAAGGCGACTTACTGGACTGTAACTGACACTGAGGCTCGAAAGCGTGGGGAGCAAACAGG…
>412 G26_1072
AATATTGGACAATGGGTGAAAGCCTGATCCAGCCATCCCGCGTGAAGGATTAAGGACCTATGGTTTGTAAACTTCTTTTCTACAGGGATAAACCTACTCTCGTGAGAGTAGCTGAAGGTACTGTAGGAATAAGCACCGGCTAACTCCGTGCCAGCAGCCGCGGTAATACGGAGGGTGCAAGCGTTATCCGGATTTATTGGGTTTAAAGGGTCCGTAGGCGGATTAGTAAGTCAGTGGTGAAAGCCCGCAGCTCAACTGTGGAACTGCCATTGATACTGCTAGTCTTGAGTGTAGTTGAAGTAGCTGGAATGAGTAGTGTAGCGGTGAAATGCATAGATATTACTCAGAACACCAATTGCGAAGGCAGGTTACTAAGTTACAACTGACGCTGATGGACGA…
>413 G1_2626
GGAATATTGGTCAATGGAGGCAACTCTGAACCAGCCATGCCGCGTGCAGGATGACGGTCCTATGGATTGTAAACTGCTTTTGTACGGGAAGAAAAAAAGTTACGTGTAATTTATTGACGGTACCGTAAGAATAAGGATCGGCTAACTCCGTGCCAGCAGCCGCGGTAATACGGAGGATCCAAGCGTTATCCGGAATCATTGGGTTTAAAGGGTCCGTAGGCGGTCTTATAAGTCAGTGGTGAAAGTTTGCAGCTTAACTGTAAAATTGCCATTGATACTGTAGGACTTGAATTTTTGTGAAGTAACTAGAATATGTAGTGTAGCGGTGAAATGCATAGATATTACATGGAATACCAATTGCGAAGGCAGGTTACTAACAAATGATTGACGCTGATGGAC…
>414 G2_7473
AATATTGCACAATGGGGGAAACCCTGATGCAGCGACGCCGCGTGAGCGATGAAGGAATTCGTTTCGTAAAGCTCTGTCCTTGGAGAAGATAATGACGGTAACCAAGGAGGAAGCACCGGCTAAATACGTGCCAGCAGCCGCGGTAATACGTATGGTGCGAGCGTTGTCCGGAATTATTGGGCGTAAAGGGTACGTAGGCGGTTTAACAAGTCAGATGTTAAAACTTGAGGCTTAACCTCATGTTGCATTTGAAACTGTAAAACTTGAGTAGTGGAGAGGAAAGTGGAATTCCTAGTGTAGCGGTGAAATGCGTAGATATTAGGAGGAATACCAGTAGCGAAGGCGACTTTCTGGACACAAACTGACGCTGAGGTACGAAAGCGTGGGGAGCAAACAGGA…
>415 G1_81746
AATCTTAGGCAATGGACGAAAGTCTGACCTAGCGACGCCGCGTGAGGGAAGAAGGCCTTCGGGTTGTAAACCCCTGTCATGGGGGAAGAAGTAAGTGACGGTACCCCAAGAGGAAGCCCCTGCTAACTACGTGCCAGCAGCCGCGGTAATACGTAGGGGGCGAGCGTTGTCCGGAATTACTGGGCGTAAAGGGCGCGCAGGCGGTAATGCAAGTCGGTTGTGAAAGTCTAGGGCTTAGCTCTAGGATGCCGGCCGAAACTGTATGGCTTGAGGGCAAGAGAGGGAGGCGGAATTCCCGGTGTAGCGGTGAAATGCGTAGATATCGGGAGGAACACCAGTGGCGAAGGCGGCTTCCTGGATTGTACCTGACGCTGAGGCGCGAAAGCTGGGGGAGCGAAC…
>416 G3_17950
GAATATTGCGCAATGGGGGAAACCCTGACGCAGCAACGCCGCGTGGGCGACGAAGGTCTTCGGATCGTAAAGCCCTTTTCTGGGGGACGAGTAAGGACGGTACCTCAGGAATAAGTCTCGGCTAACTACGTGCCAGCAGCCGCGGTAAAACGTAGGAGGCGAGCGTTATCCGGATTTACTGGGCGTAAAGCGCGTGCAGGCGGTCATGCAAGTTGGGCGTGAAATCTCCTGGCTTAACTGGGAGGGGTCGTTCAAGACTGTGTGACTTGAGTGCAGGAGAGGGAAGCGGAATTCCTGGTGTAGCGGTAATATGCGCAGATATCAGGAGGAACATCCGTGGCGAAGGCGGCTTCCTGGCCTGTAACTGACGCTCAGACGCGAAAGCTAGGGTAGCGAACG…
>417 G3_239
GGAATATTGCGCAATGGGGGAAACCCTGACGCAGCGACGCCGCGTGAAGGAAGAAGGTTTTCGGATTGTAAACTTCTTTGGCCGGGGACGAAAAAAATGACGGTACCCGGTTAACAAGCCACGGCTAACTACGTGCCAGCAGCCGCGGTAATACGTAGGTGGCAAGCGTTGTCCGGAATTACTGGGTGTAAAGGGCGTGTAGGCGGGGATACAAGTCAGATGTGAAACTCCACGGCTCAACTGTGGAATTGCAACTGAAACTGTGTTTCTTGAGTGTTGGAGAGGGAAGTGGAATTCCTAGTGTAGCGGTGAAATGCGTAGAGATTAGGAGGAACACCAGTGGCGAAGGCGGCTTCCTGGCCAACAACTGACGCTGAGGCGCGAAAGCGTGGGGAGCAA…
>418 G2_71770
AATCTTCCGCAATGGGCGCAAGCCTGACGGAGCAACGCCGCGTGGGTGAAGAAGGCCTTCGGGTTGTAAAACCCTGTCTTATGGGAAGAAGAAAGTGACGGTACCATAGGAGGAAGCCACGGCTAACTACGTGCCAGCAGCCGCGGTAATACGTAGGTGACAAGCGTTGTCCGGAATCACTGGGCGTAAAGGGCGCGTAGGCGGTCATTTAAGTCGGGTGTGTAATCTTAAGGCTCAACCTTAAGTTTGCATTCGATACTGGGTGACTTGAGTGCAGGAGAGGGCAGTGGAATTCCTAGTGTAGCGGTGAAATGCGTAGATATTAGGAGGAACACCAGTGGCGAAGGCGGCTGCCTGGACTGTAACTGACGCTGAGGCGCGAAAGCGTGGGGAGCAAAC…
>419 G26_1058
AATATTGGACAATGGGCGAAAGCCTGATCCAGCAATGCCGCGTGAGTGATGAAGGCCCTCGGGTCGTAAAGCTCTTTTACCAGGGATGATAATGACAGTACCTGGAGAATAAGCTCCGGCTAACTCCGTGCCAGCAGCCGCGGTAATACGGAGGGAGCTAGCGTTGTTCGGAATTACTGGGCGTAAAGCGCACGTAGGCGGCTACTCAAGTCAGAGGTGAAAGCCCGGGGCTCAACCCCGGAACTGCCTTTGAAACTAGGTGGCTAGAATCTTGGAGAGGCGAGTGGAATTCCGAGTGTAGAGGTGAAATTCGTAGATATTCGGAAGAACACCAGTGGCGAAGGCGACTCGCTGGACAAGTATTGACGCTGAGGTGCGAAAGCGTGGGGAGCAAACAGG…
>42 G1_3993
GGAATCTTGGACAATGGGCGAAAGTCTGACGGAGCAACGCCGCGTGAGTGATGACGGCCTTCGGGTTGTAAAGCTCTGTTAATCGGGACGAATGGTTCTTGTGCAAATAGTGCGAGGATTTGACGGTACCGGAATAGAAAGCCACGGCTAACTACGTGCCAGCAGCCGCGGTAATACGTAGGTGGCAAGCGTTGTCCGGAATTATTGGGCGTAAAGCGCGCGCAGGCGGATTGGTCAGTCTGTCTTAAAAGTTCGGGGCTTAACCCCGTGATGGGATGGAAACTGCCAATCTAGAGTATCGGAGAGGAAAGTGGAATTCCTAGTGTAGCGGTGAAATGCGTAGATATTAGGAAGAACACCAGTGGCGAAGGCGACTTTCTGGACGAAAACTGACGCTGA…
>420 G1_73773
GGAATATTGCGCAATGGACGGAAGTCTGACGCAGCGACGCCGCGTGAGCGACGAAGGCCTTCGGGTCGTAAAGCTCTGTTCTTGGGGACGAAGGAAATGACGGTACCCAAGGAGAAAGCCCCGGCTAACTACGTGCCAGCAGCCGCGGTAATACGTAGGGGGCGAGCGTTGTCCGGAATTACTGGGCGTAAAGGGCGTGTAGGCGGCTGTGTATGTCAGGTGTGAAAAGCCAGAGCTTAACTGTGGCATTGCACATGAAACTGCGCAGCTTGAGTGCAGGAGAGGGAAGTGGAATTCCTAGTGTAGCGGTGAAATGCGTAGATATTAGGAGGAACACCAGTGGCGAAGGCGACTTCCTGGACTGTAACTGACGCTGAGGCACGAAAGCGTGGTTAGCGA…
>421 G2_37432
AATATTGCTCAATGGGGGAAACCCTGAAGCAGCAACGCCGCGTGGAGGATGACACTTTTCGGAGCGTAAACTCCTTTTCTTGGGAAAGAATTATGACGGTACCCAAGGAATAAGCACCGGCTAACTCCGTGCCAGCAGCCGCGGTAATACGGAGGGTGCAAGCGTTACTCGGAATCACTGGGCGTAAAGGACGCGTAGGCGGATTATCAAGTCTCTTGTGAAATCTAACGGCTTAACCGTTAAACTGCTTGGGAAACTGATAGTCTAGAGTAAGGGAGAGGCAGATGGAATTCTTGGTGTAGGGGTAAAATCCGTAGAGATCAAGAAGAATACCCATTGCGAAAGCGATCTGCTGGAACTTAACTGACGCTAATGCGTGAAAGCGTGGGGAGCAAACAG…
>422 G1_8814
GGGAATCTTCCGCAATGGACGAAAGTCTGACGGAGCAACGCCGCGTGTATGATGAAGGTCTTCGGATTGTAAAGTACTGTCTTTGGGGAAGAACGGTGGCTTTGAAAATATTGAGGCCACATGACGGTACCCAAGGAGGAAGCCCCGGCTAACTACGTGCCAGCAGCCGCGGTAATACGTAGGGGGCAAGCGTTGTCCGGAATTATTGGGCGTAAAGGGCGCGTAGGCGGATTGTTAAGTCCGGTGTGAAAGATCAGGGCTCAACCCTGAGAGTGCATCGGAAACTGGGAATCTTGAGGACAGGAGAGGAAAGTGGAATTCCACGTGTAGCGGTGAAATGCGTAGATATGTGGAGGAACACCGGTGGCGAAGGCGACTTTCTGGACTGTAACTGACGCT…
>423 G8_14999
GGGAATATTGGACAATGGGCGAAAGCCTGATCCAGCAATGCCGCGTGAGTGATGAAGGCCCTAGGGTTGTAAAGCTCTTTTACCCGGGATGATAATGACAGTACCGGGAGAATAAGCTCCGGCTAACTTCGTGCCAGCAGCCGCGGTAATACGAGGGGAGCTAGCGTTGTTCGGAATTACTGGGCGTAAAGCGCACGTAGGCGGCTTTGTAAGTTAGGGGTGAAATCCCGGGGCTCAACCTCGGAATTGCCTCTAAGACTGCATCGCTGGAATACAGGCGAGGTGAGTGGAATTCCGAGTGTAGAGGTGAAATTCGTAGATATTCGGAAGAACACCAGTGGCGAAGGCGGCTCACTGGACTGGTATTGACGCTGAGGTGCGAAAGCGTGGGGAGCAAAC…
>424 G1_49489
AATATTGCACAATGGGCGAAAGCCTGACGGAGCGACGCCGCGTGAGTGACGAAGGCCTTCGGGTCGTAAAGCTCTGTCTAGGGGGACGATAATGACGGTACCCCTAGAGGAAGCCCCGGCTAACTACGTGCCAGCAGCCGCGGTAACACGTAGGGGGCGAGCGTTGTCCGGAATTACTGGGCGTAAAGGGCGCGTAGGCGGCCTAGCAAGTCAGGCGTGAAATTTTAAGGCTCAACCTTAAGACTGCGTCTGAAACTGTTAGGCTTGAGGGCAGGAGAGGAGAGCGGAATTCCCAGTGTAGCGGTGAAATGCGTAGATATTGGGAGGAACACCAGTGGCGAAGGCGGCTCTCTGGACTGTACCTGACGCTGAGGCGCGAAAGCGTGGGGAGCAAACAGG…
>425 G1_20738
AGGAATATTGGTCAATGGAGGGAACTCTGAACCAGCCATGCCGCGTGCAGGACGACTGCCCTCTGGGTTGTAAACTGCTTTTGTCAGGGAATAAACCTACTTACGTGTAAGTAGTTGAATGTACCTGAAGAATAAGGATCGGCTAACTCCGTGCCAGCAGCCGCGGTAATACGGAGGATCCAAGCGTTATCCGGATTTATTGGGTTTAAAGGGTGCGTAGGCGGCCTATTAAGTCAGGAGTGAAAGACGGCAGCTTAACTGTCGCAGTGCTCTTGATACTGATAGGCTTGAATGTCGCTGAAGATGGCGGAATGAGACAAGTAGCGGTGAAATGCATAGATATGTCTCAGAACACCGATTGCGAAGGCAGCTGTCTAAACGATTATTGACGCTGATGCA…
>426 G1_3051
GGGAATATTGGACAATGGGGGAAACCCTGATCCAGCCATGCCGCGTGTGTGAAGAAGGTCTTAGGATTGTAAAGCACTTTAAGTTGGGAGGAAGAGCAGTTAACTAATATTTGACTGTTTTGACGTTACCGACAGAATAAGCACCGGCTAACTTCGTGCCAGCAGCCGCGGTAATACGAAGGGTGCAAGCGTTAATCGGAATTACTGGGCGTAAAGCGCGCGTAGGTGGTTCGTTAAGTTAGGAGTGAAAGCCCCGGGCTCAACCTGGGAATTGCTTCTAAAACTGGCGAGCTAGAGTATGGTAGAGGGTGGTGGAATTTCCTGTGTAGCGGTGAAATGCGTAGATATAGGAAGGAACATCAGTGGCGAAGGCGACCACCTGGACTAATACTGACACTG…
>427 G8_7782
AGGCTAAAGGCAAGATTCGCTCCTTCTTTCGACAGCAGGAAAAAGCAGAAAGGCAAGAAAAGATCGAGCGCGGGCATGAACTTCTTGAAAGGGAAATTAAAAGAAGGGACATAGAAGATCTCAGTGCCGAATATGAAGACCTGATCCCCCTTCTCAACAGGATAGCCCGGGATATAGGACATGCCAATGGTGAGGATATTTTGGTCGCCATAGGCAACAACACTTTAAGCCCATCGACGCTTATACAAAAACTTATGGGTAGAACGGAAGTTCCCGCTATACCAGAGATTCCGAAAG
>428 G1_88195
AGGAATATTGGTCAATGGAGGCAACTCTGAACCAGCCATGCCGCGTGCAGGATGACGGTCCTATGGATTGTAAACTGCTTTTGTACAGGAAGAAACCTCCCTACGAGTAGGGACTTGACGGTACTGTAAGAATAAGGATCGGCTAACTCCGTGCCAGCAGCCGCGGTAATACGGAGGATCCGAGCGTTATCCGGAATTATTGGGGTGAAAGGGTTCGTAGGCGGTCAGATAAGTCAGTGGTGAAATTTCTTAGCTTAACTAAGACACGGCCATTGATACTGTTTGACTTGAATAGTATGGACGTAACTAGAATATGTAGTGTAGCGGTGAAATGCTTAGATATTACATGGAATACCAATTGCGAAGGCAGGTTACTACGTACTTATTGACGCTGATGAA…
>429 G8_54233
GGAATATTGGTCAATGGGGGCAACCCTGAACCAGCCATGCCGCGTGCAGGACGACTGCCCTATGGGTTGTAAACTGCTTTTGTTAGGGAATAAACCCCGCTACGTGTAGCGGGCTGAATGTACCTAAAGAATAAGGATCGGCTAACTCCGTGCCAGCAGCCGCGGTAATACGGAGGATCCGAGCGTTATCCGGATTTATTGGGTTTAAAGGGTGCGTAGGCGGCACTTTAAGTCAGGGGTGAAAGACGGCAGCTCAACTGTCGCAGTGCCCTTGATACTGAAGTGCTTGAATGCGGTTGAAGACGGCGGAATGAGACAAGTAGCGGTGAAATGCATAGATATGTCTCAGAACACCGATTGCGAAGGCAGCTGTCTAAGCCGTTATTGACGCTGATGCAC…
>43 G1_1261
GGGAATCTTCCGCAATGGGCGAAAGCCTGACGGAGCAACGCCGCGTGAGTGATGAAGGTCTTCGGATCGTAAAACTCTGTTATTAGGGAAGAACAAATGTGTAAGTAACTATGCACGTCTTGACGGTACCTAATCAGAAAGCCACGGCTAACTACGTGCCAGCAGCCGCGGTAATACGTAGGTGGTAAGCGTTATCCGGACTTATTGGGCGTAAAGCGCGCGTAGGCGGTTTTTTAAGTCTGATGTGAAAGCCCACGGCTCAACCGTGGAGGGTCATTGGAAACTGGAAAACTTGAGTGCAGAAGAGGAAAGTGGAATTCCCTGTGTAGCGGTGAAATGCGCAGAGATATGGAGGAACACCAGTGGCGAAGGCGACTTTCTGGTCTGTAACTGACGCTG…
>430 G1_21384
GGAATTTTGCGCAATGGGGGAAACCTTGACGCAGCGACGCCGCGTGAGTGATGAAGGCCTTCGGGTTGTAAAGCTCTGTTGGGGGGGAAGATAGTGACGGTACCCCCTGAGGAAGCCCCGGCTAACTACGTGCCAGCAGCCGCGGTAAGACGTAGGGGGCGAGCGTTGTCCGGAATTACTGGGCGTAAAGGGCGTGTAGGCGGCCTTTCAAGGCGGCTGTGAAATTCCTCGGCTTAACTGCGGGTGTGCAGGCGAAACTGATGGGCTTGAGTGCAGGAGAGGGTGGTGGAATTCCCGGTGTAGCGGTGACATGCGTAGATATCGGGAGGAACACCGGTGGCGAAGGCGGCCTCCTGGTCTGTTACTGACGCTGAGGCGCGAAAGCCGGGGGAGCAAACA…
>431 G1_3878
GGAATATTGGACAATGGGCGAAAGCCTGATCCAGCAATGTCGCGTGAGTGATGAAGGCCTTAGGGTTGTAAAGCTCTTTTACCAGGGATGATAATGACAGTACCTGGAGAATAAGCTCCGGCTAACTCCGTGCCAGCAGCCGCGGTAATACGGAGGGAGCTAGCGTTGTTCGGAATTACTGGGCGTAAAGCGCGCGTAGGCGGCTGTTCAAGTCAGAGGTGAAAGCCCGGGGCTCAACCCCGGAACTGCCTTTGAAACTAGATAGCTAGAATCATGGAGAGGTCAGTGGAATTCCGAGTGTAGAGGTGAAATTCGTAGATATTCGGAAGAACACCAGTGGCGAAGGCGACTGACTGGACATGTATTGACGCTGAGGTGCGAAAGCGTGGGGAGCAAACA…
>432 G8_293
ACACCAGGAAAAGGAGCCAAACGCCAACCACACCAACCAAGAAAATCATTCTAGTAGCACACAATCATTGCTGGAAAAGGGTAAAAAACAACCCCGCCACCAGCACGCTTACGAAAGCAATTGCTGGCGCGGGGCCAATATGCCAACTAGCTAGCCGGAAGGATTAGATACCCCTGTAGTCTTAACGGC
>433 G8_9607
GTAATCAAAACCTTTGATCCCGATGAAAAAATCAAAGTGGTTCCCTATGAAGAGTTCAGACATATTCCTCAAGACGTAGATATGGGGCGGATTTATGCTTACTTTGGCAACCCTATAACTATGATGGGAGATATTCGTAAAATGGGTATCGATTGCAAAATAGATCCCTTGGTATTGTTGGCGACCCCTGTTGGATATCCCTACGTTCGTGGAAACGAGAATAGTCAGAGAATAATGGATAGAGTGAATCTAGTATTAGAAGAACTTCGTAAAGATGGCACTATATCCAAAATCTCTATGGAGTGGTTTGGATTAGATACCCCCGTAGTCGCGAATAAC
>434 G1_34778
GGGAATATTGGGCAATGGAGGGAACTCTTACCCAGCAATGCCGCGTGAGCGAAGAAGGCCTTCGGGTTGTAAAGCTCTTTGATTGGGGACGAAGCAAGTGACGGTACCCAAGGAACAAGTCCCGGCTAACTATGTGCCAGCAGCCGCGGTAATACATAGGGGACTAGCGTTGTCCGGAATTACTGGGCGTAAAGGGTGTGTAGGCGGTTTTTTAAGTTGGAAGTGTAATACCCAGAGCTTAACTCGGGTGCTGCTTCCAAAACTGGAAGACTAGAGTATGGGAGAGGATAATGGAATTCCTAGTGTAGCGGTGGAATGCATAGATATTAGGAGGAACACCAGAGGCGAAAGCGATTATCTGGACCATAACTGACGCTGAGGCACGAAAGCGTGGGGAGC…
>435 G1_6863
AATATTGGGCAATGGGCGCAAGCCTGACCCAGCAACGCCGCGTGAAGGACGAAGGCTTTCGGGTTGTAAACTTCTTTGGTCGGGGACGAAAATGACGGTACCCGAGGAACAAGCCACGGCTAACTACGTGCCAGCAGCCGCGGTAATACGTAGGTGGCGAGCGTTATCCGGATTTACTGGGTGTAAAGGGCGTGTAGGCGGGCGTATAAGTCGGATGTGAAATCCCCGGGCTCAACCCGGGACGTGCATCCGAAACTGTATGTCTTGAGTGTCGGAGAGGAAAGCGGAATTCCCAGTGTAGCGGTAAAATGCGTAGATATTGGGAGGAACACCAGTGGCGAAGGCGGCTTTCTGGACGATAACTGACGCTGAGGCGCGAAAGCGTGGGGAGCAAACAGG…
>436 G1_6429
GGAATATTGGTCAATGGACGAGAGTCTGAACCAGCCAAGTCGCGTGAAGGATGACTGCCCTACGGGTTGTAAACTTCTTTTGTATGGGAGTAAAAAAGTCTACGTGTAGACTATTGCAAGTACCATACGAATAAGCATCGGCTAACTCCGTGCCAGCAGCCGCGGTAATACGGAGGTTGCAAGCGTTATCCGGATTTATTGGGTTTAAAGGGTGCGTAGGCGGGATTATAAGTCAGCGGTGAAAGTTTGAGGCTCAACCTTAAAATTGCCGTTGAAACTGTTTTTCTTGAGTATATTTGAAGTAGGCGGAATTCGTGGTGTAGCGGTGAAATGCATAGATATCACGAAGAACTCCAATTGCGAAGGCAGCTTACTAAACTATAACTGACGCTGAAGCAC…
>437 G6_2181
GGGAATATTGCGCAATGGGGGGAACCCTGACGCAGCAACGCCGCGTGAAGGAAGAAGGGTTTCGGATTGTAAACTTCTTTGATGAGGGACGAACAAAATGACGGTACCTCAGGAACAAGCCACTGCTAACTACGTGCCAGCAGCCGCGGTAATACGTAGGTGGCGAGCGTTATCCGGAATTACTGGGTGTAAAGGGCGCGCAGGCGGGGATGCAAGTCAGATGTGAAATACCGGTGCTTAACACCGGGGCTGCATCTGAAACTGTGTTTCTTGAGTGGCGGAGAGGGAAGCGGAATTCCCAGTGTAGCGGTGAAATGCGTAGATATTGGGAGGAACACCAGTGGCGAAGGCGGCTTTCTGGACGACAACTGACGCTGAGGCGCGAAAGCGTGGGGAGCA…
>438 G3_14727
CGAATATTCCGCAATGGGCGCAAGCCTGACGGAGCGACGCCGCGTGGAGGATGAAGTCCCTCGGGATGTAAACTCCAATAGTCTGCCAGGAAGCAACCTGGCCTAATACGTCGGGAAGTTGACCAGCAGATGAAAGGGGCGGCTAACTCCGTGCCAGCAGCCGCGGTAAGACGGAGGCCCCGAGCGTTGTTCGGAATTATTGGGCTTAAAGCGCGTGTAGGCGGGCCGGTAAGTGCTTTGTGAAATCCCCGGGCTCAACCCGGGAATTGCTTGGCATACTGTCGGTCTTGAGGCAGGTATGGGTCACTGGAACCTTAGGTGTAGCGGTGAAATGCGTAGATATCTAAGGGAACGCCGGTGGCGAAAGCGGGTGACTGGGCCTGTCCTGACGCTGAGACG…
>439 G1_1319
GGAATATTGCACAATGGGCGAAAGCCTGATGCAGCGACGCCGCGTGAGGGATGACGGCCTTCGGGTTGTAAACCTCTTTCAGTAGGGAAGAAGCGAAAGTGACGGTACCTGCAGAAGAAGCACCGGCTAACTACGTGCCAGCAGCCGCGGTAATACGTCGGGTGCGAGCGTTATCCGGAATTATTGGGCGTAAAGAGCTCGTAGGCGGTTTGTCGCGTCTGTCGTGAAAGTGCGGGGCTTAACCCCGGATCTGCGGTGGGTACGGGCAGACTAGGGTGCAGTAGGGGAGACTGGAATTCCTGGTGTAGCGGTGGAATGCGCAGATATCAGGAGGAACACCGATGGCGAAGGCAGGTCTCTGGGCTGTAACTGACGCTGAGGAGCGAAAGCATGGGGAGC…
>44 G1_410
AATATTGCACAATGGGCGCAAGCCTGATGCAGCCATGCCGCGTGTATGAAGAAGGCCTTCGGGTTGTAAAGTACTTTCAGTCGGGAGGAAGGTGTCAAGGTTAATAACCTTGGCAATTGACGTTACCGACAGAAGAAGCACCGGCTAACTCCGTGCCAGCAGCCGCGGTAATACGGAGGGTGCAAGCGTTAATCGGAATTACTGGGCGTAAAGCGCACGCAGGCGGTTGATTGAGTCAGATGTGAAAGCCCCGGGCTTAACCCGGGAATTGCATCTGATACTGGTCAGCTAGAGTCTTGTAGAGGGGGGTAGAATTCCATGTGTAGCGGTGAAATGCGTAGAGATGTGGAGGAATACCGGTGGCGAAGGCGGCCCCCTGGACAAAGACTGACGCTCAGG…
>440 G1_20755
AATATTGCGCAATGGGGGGAACCCTGACGCAGCCATGCCGCGTGAATGAAGAAGGCCTTCGGGTTGTAAAGTTCTTTCGGTATTGAGGAAGGTTGATGTGTTAATAGTACATCAAATTGACGTTAAATACAGAAGAAGCACCGGCTAACTCCGTGCCAGCAGCCGCGGTAATACGGAGGGTGCGAGCGTTAATCGGAATAACTGGGCGTAAAGGGCACGCAGGCGGTTATTTAAGTGAGGTGTGAAAGACCCGGGCTTAACCTGGGAATTGCATTTCAGACTGGGTAACTAGAGTACTTTAGGGAGGGGTAGAATTCCACGTGTAGCGGTGAAATGCGTAGAGATGTGGAGGAATACCGAAGGCGAAGGCAGCCCCTTGGGAATGTACTGACGCTCATG…
>441 G1_4208
GGAATTTTCGGCAATGGGGGGAACCCTGACCGAGCAATGCCGCGTGAATGAAGAAATACTTCGGTATGTAAAGTTCTTTTATTTGGGAAGAACGGCTAGTGGAAAAGCTAGAGTGACGGTACCAAATGAATAAGCCCCGGCTAACTATGTGCCAGCAGCCGCGGTAATACATAGGGGGCAAGCGTTATCCGGAATTATTGGGCGTAAAGGGTGCGTAGGCGGTTAGTAAAGTTTAAGGTATAAGCTCATGGCTCAACCATGGGAGGCTTTAGAAACTGGCTAACTTGAGTGCAGTAGAGGCAAGTGGAATTCCATGTGTAGCGGTAAAATGCGTAAATATATGGAGGAACACCAGTAGCGAAGGCGGCTTGCTGGGCTGTAACTGACGCTGAGGCACGA…
>442 R9_30586
AATATTGGACAATGGGCGAAAGCCTGATCCAGCCATGCCGCGTGAGTGATGAAGGCCCTAGGGTTGTAAAGCTCTTTCAGTGGGGAAGATAATGACGGTACCCACAGAAGAAGCCCCGGCTAACTTCGTGCCAGCAGCCGCGGTAATACGAAGGGGGCTAGCGTTGTTCGGAATTACTGGGCGTAAAGCGCACGTAGGCGGATCGGTCAGTTAGGGGTGAAATCCCGGGGCTCAACCCCGGAACTGCCTTTAATACTGCCGGTCTAGAGTTCGAGAGAGGTGAGTGGAATTCCGAGTGTAGAGGTGAAATTCGTAGATATTCGGAGGAACACCAGTGGCGAAGGCGGCTCACTGGCTCGATACTGACGCTGAGGTGCGAAAGCGTGGGGAGCAAACAGG…
>443 G3_16659
GGAATCTTCCGCAATGGACGAAAGTCTGACGGAGCAACGCCGCGTGAGTGAAGACGGTTTTCGGATTGTAAAGCTCTGTCTTCCGGGACGAACGTCATCTATGTGAATAATGTAGATGAATGACGGTACCGGAAGAGGAAGCCACGGCTAACTACGTGCCAGCAGCCGCGGTAATACGTAGGTGGCGAGCGTTGTCCGGAATTATTGGGCGTAAAGCGCGCGCAGGCGGGAATCTAAGTCTGTCTTAAAAGTGCAGGGCTTAACCCTGTGATGGGACAGAAACTGGATTTCTTGAGTGCAGGAGAGGACAGTGGAATTCCCAGTGTAGCGGTGAAATGCGTAGATATTGGGAGGAACACCAGTGGCGAAGGCGACTGTCTGGACTGTGTCTGACGCTGA…
>444 G6_4520
GGAATATTGGGCAATGGAGGAAACTCTTACCCAGCAATGCCGCGTGAGTGAATGAAGGTCTTCGGATTGTAAAGCTCTTTGATTGGGGACGAATAAATGACGGTACCCAAGGAACAAGCCCCGGCTAACTATGTGCCAGCAGCCGCGGTAATACATAGGGGGCAAGCGTTGTCCGGAATGACTGGGCGTAAAGGGTGTGTAGGCGGTCTGATAAGTTGGAAGTGTAATACCTGTGCTTAACGCGGGTGCTGCTTCCAAAACTATCGGACTTGAGTGTCGGAGAGGAAAATGGAATTCCTAGTGTAGCGGTGGAATGCGTAGATATTAGGAGGAACACCAGAGGCGAAAGCGATTTTCTGGACGATAACTGACGCTGAGGCACGAAAGCGTGGGGAGCAA…
>445 G6_22577
GGGAATCTTCCGCAATGGACGAAAGTCTGACGGAGCAACGCCGCGTGAGTGAAGAAGGGTTTCGGCTCGTAAAACTCTGTTGTTAAGGAAGAATGGCACATGGCGTAACTACCATGTGTGTGACGGTACTTAACCAGAAAGCCACGGCTAACTACGTGCCAGCAGCCGCGGTAATACGTAGGTGGCAAGCGTTATCCGGAATTATTGGGCGTAAAGCGCGCGTAGGCGGTTTCTTAAGTCCGATGTGAAAGCCCCCGGCTCAACCGGGGAGGGTCATTGGAAACTGGGGAACTTGAGTGCAGAAGAGGAGAGTGGAATTCCATGTGTAGCGGTGAAATGCGCAGAGATATGGAGGAACACCAGTGGCGAAGGCAGCTCTCTGGTCTGTACTGACGCTGA…
>446 G1_10285
GGAATCTTGCGCAATGGGGGGAACCTTGACGCAGCGACGCCGCGTGGGTGATGAATGCCTTCGGGTTGTAAAGCCTTGTCGGGGGGGAAGATAATGACGGTACCCCCTGAGAAAGCCCCGGCTAACTACGTGCCAGCAGCCGCGGTAAGACGTAGGGGGCGAGCGTTGTCCGGAATTACTGGGCGTAAAGGGCGTGTAGGCGGCTTTTCAAGTCGGCTGTGAAATTCCTCGGCTTAACCGAGGGCTTGCAGTCGAAACTGATTGGCTTGAGTGCAGGAGAGGGTGGTGGAATTCCCGGTGTAGCGGTGACATGCGTAGATATCGGGAGGAACACCGGTGGCGAAGGCGACCTCCTGGTCTGCCACTGACGCTGAGGCGCGAAAGCCGGGGGAGCAAACA…
>447 G2_32948
AATATTTGACAATGGGCGAAAGCCTGATCAAGCGACGTCGCGTGTGGGATTAAGATCTTCGGATTGTAAACCACTTTTCTAGGGGAAGAACTTTGACTGTACCCTAGGAATAAGGGGTGACTAAACTCGTGCCAGCAGTAGCGGTAATACGAGTGCCCCAAGCGTTATCCGGATTTATTGGGCGTAAAGGGTCTGTAGGTGGTTTGTTAAGTTTCTCGTTAAAGCTCCAGGGCTTAACCTTGGAAAAGCGGGAAAAACTGGCAAACTAGAGGATGTTAGAGGCTGATGGAACACTTGGTGAAGGGGTGGAATCCGTTGATATCAAGTGGAACACCGAAAGCGAAGGCAATCAGCTGGGACAGTCCTGACACTGAAAGACGAAAGCGTGGGGAGAGAAAA…
>448 G1_306
AATTTTGGACAATGGGCGAAAGCCTGATCCAGCAATGCCGCGTGTGTGAAGAAGGCCTTCGGGTTGTAAAGCACTTTTGTCCGGAAAGAAATCCTTGGCTCTAATACAGTCGGGGGATGACGGTACCGGAAGAATAAGCACCGGCTAACTACGTGCCAGCAGCCGCGGTAATACGTAGGGTGCGAGCGTTAATCGGAATTACTGGGCGTAAAGCGTGCGCAGGCGGTTTGCTAAGACCGATGTGAAATCCCCGGGCTCAACCTGGGAACTGCATTGGTGACTGGCAGGCTAGAGTATGGCAGAGGGGGGTAGAATTCCACGTGTAGCAGTGAAATGCGTAGAGATGTGGAGGAATACCGATGGCGAAGGCAGCCCCCTGGGCCAATACTGACGCTCATG…
>449 G1_13552
GGGAATATTGGACAATGGGGGGAACCCTGATCCAGCCATGCCGCGTGTGTGAAGAAGGCCTTTTGGTTGTAAAGCACTTTAAGCGGGGAGGAGGCTCTTCTAGTTAATACCTAGGATGAGTGGACGTTACCCGCAGAATAAGCACCGGCTAACTCTGTGCCAGCAGCCGCGGTAATACAGAGGGTGCGAGCGTTAATCGGATTTACTGGGCGTAAAGCGTACGTAGGCGGCTTTTTAAGTCGGATGTGAAATCCCTGAGCTTAACTTAGGAATTGCATTCGATACTGGGAAGCTAGAGTATGGGAGAGGATGGTAGAATTCCAGGTGTAGCGGTGAAATGCGTAGAGATCTGGAGGAATACCGATGGCGAAGGCAGCCATCTGGCCTAATACTGACGCT…
>45 G1_497
AATATTGGGCAATGGGCGCAAGCCTGACCCAGCGACGCCGCGTGAGGGAAGAAGGCCCTTGGGTCGTAAACCTCTGTTGTATGGGAAGAAGGACGTGACGGTACCATACGAGGAAGTCCCGGCTAACTACGTGCCAGCAGCCGCGGTAATACGTAGGGGACGAGCGTTGTCCGGAATTACTGGGCGTAAAGGGCGCGCAGGCGGATATTTAAGTCAGCTGTTAAAGTCATGGGCTCAACTCATGGATGCGGTTGAAACTGGATATCTCGAGTGCTGGAGAGGTAGGCGGAATTCCCGGTGTAGCGGTGAAATGCGTAGATATCGGGAAGAACACCAGTGGCGAAGGCGGCTTACTGGCCAGCAACTGATGCTGAGGCGCGAAAGCCAGGGGAGCGAACG…
>450 G3_9631
AGAATCTTCCGCAATGGGCGCAAGCCTGACGGAGCGACGCCGCGTGAACGATGAAGGCCGCAAGGTTGTAAAGTTCTTTTCGGGAAGGAGAATAAGGGGAGCAGGCAATGGCTTTCCGATGCCGTGAATCCCGGAATAAGCCCCGGCTAACTACGTGCCAGCAGCCGCGGTAACACGTAGGGGGCGAGCGTTGGTCGGAATCATTGGGCGTAAAGGGCGCGCAGGCGGCGTGTAAAGTCGGGCGTGAAAGTCCCCGGCTCAACCGGGGGATAGCGTTGGAAACTGGTATGCTTGAGTACGAGAGGGGATGGCGGAATTCCAGGTGTAGGGGTGAAATCTGTAGATATCTGGAGGAACACCGACGGCGAAGGCAGCCATCTGGTTCAGTACTGACGCTGA…
>451 G8_3452
ATAAACCTTTAGCAATAAACCAAAGTTTAACTAAGCCATACTAACCCCAGGGTTGGTCAATTTCGTGCCAGCCACCGCGGTCACACGATTAACCCAAGTCAATAGAAACCGGCATAAAGAGTGTTTTAGATCAATTCCCCTCAATAAAGCTAAAATTCACGTGAGTTGTAAAAAACTCCAGTTGATACAAAATAAACTACGAAAGTGGCTTTAATGCATCTGAACACAGAATAACTAAGACCCAAACTGGGATTAGATACCCGGGTAGTCGCGAATGAA
>452 G1_612
AATATTGGTCAATGGAGGCAACTCTGAACCAGCCAAGTCGCGTGAAGGATGAAGGTCTTATGGATTGTAAACTTCTTTTGCAGGGGAATAAATAGCGGTACGTGTACCGTTTTGCATGTACCCTGCGAATAAGGATCGGCTAACTACGTGCCAGCAGCCGCGGTAATACGTAGGGGGCGAGCGTTATCCGGAATTATTGGGCGTAAAGGGCGAGTAGGCGGTCTGTTAAGTCAGGTGTGAAATTTCAGGGCTCAACCCTGAAACTGCGCTTGAAACTGGCAGGCTAGAGGACAGGAGAGGGAAGTGGAATTCCCGGTGTAGCGGTGAAATGCGTAGATATCGGGAGGAACACCAGTGGCGAAGGCGGCTTCCTGGACTGTACCTGACGCTGAGGAGCGA…
>453 G1_9772
GGAATATTGCACAATGGGGGAAACCCTGATGCAGCAACGCCGCGTGAGCGATGAAGGCTTTCGAGTCGTAAAGCTCTGTCCTAAGGGAAGATAATGACGGTACCTTAGGAGGAAGCCCCGGCTAACTACGTGCCAGCAGCCGCGGTAATACGTAGGGGGCAAGCGTTATCCGGAATTATTGGGCGTAAAGGGTGCGTAGGCGGCCTTATGGGTCAGAGGTTAAATACTACGGCTTAACCGTAGTATGCCTTTGAAACTATAGGGCTTGAGTGCAGGAGAGGAGAGTGGAATTCCTAGTGTAGCGGTGAAATGCGTAGATATTAGGAGGAATACCAGTGGCGAAGGCGACTCTCTGGACTGCAACTGACGCTAAGGCACGAAAGCGTGGGTAGCGAACAG…
>454 G8_82048
GGAATTTTGTGCAATGGGCGAAAGCCTGACACAGCGACACCGCGTGAGCGAAGAAGCCCTTTGGGGTGTAAAGCTCTGTCAGCTGGAACGAAACAAATGACGGTACCAGCAGAGGAAGCATCGGCTAACTACGTGCCAGCAGCCGCGGTAAGACGTAGGATGCAAGCGTTGTCCGGATGTATTGGGCGTAAAGAGTTCGTAGGCGGTTCGTTAAGTCTGATGTTAAAGATCGGGGCTCAACCCTGGGAGTGCATTGGATACTGGCGGACTGGAGTGCGGTAGAGGCTAGTGGAATTCCCAGTGTAGCGGTGAAATGCGTAGATATTGGGAAGAACACCAGTGGCGTAGGCAACTAGCTGGGCCGTAACTGACGCTGAGGAACGAAAGCCAGGGGAGCGA…
>455 G8_12871
GGAATATTGGACAATGGGCGCAAGCCTGATCCAGCAATGCCGCGTGAGTGATGAAGGCCTTAGGGTTGTAAAGCTCTTTCGGCGGGGACGATGATGACGGTACCCGCAGAAGAAGCCCCGGCTAACTTCGTGCCAGCAGCCGCGGTAATACGAAGGGGGCAAGCGTTGTTCGGAATTACTGGGCGTAAAGGGCGCGCAGGCGGTCCTTCAAGTCAGGCGTGAAAGCCCCGGGCTCAACCTGGGAATTGCGCTTGAGACTGGGGGACTCGAGGACGGGAGAGGAGAGTGGAATTCCCAGTGTAGAGGTGAAATTCGTAGATATTGGGAAGAACACCGATGGCGAAGGCAGCTCTCTGGACCGTTTCTGACGCTGAGGCGCGAAAGCGTGGGGAGCAAACA…
>456 G6_15165
GGAATATTGGGCAATGGGCGAAAGCCTGACCCAGCGACGCCGCGTGAAGGAAGACGGCCTTCGGGTTGTAAACTTCAGTTATACGGGACGAAGAAATGACGGTACCGTAAGAGAAAGCCACGGCTAACTACGTGCCAGCAGCCGCGGTAATACGTAGGTGGCGAGCGTTATCCGGATTTACTGGGTGTAAAGGGTGAGTAGGCGGGGAAGCAAGTCAGAAGTGAAATTCATGGGCTCAACTCATGAACTGCTTTTGAAACTGTTTCTCTTGAGTGTCGGAGAGGTAAACGGAATTCCCGGTGTAGCGGTGAAATGCGTAGATACCGGGAGGAACACCAGTGGCGAAGGCGGTTTACTGGACGACAACTGACGCTGATCCACGAAAGCGTGGGGAGCAAA…
>457 G1_98365
GGAATCTTGCGCAATGGGCGGAAGCCTGACGCAGCGACGCCGCGTGCGGGAAGGAGGCCTTCGGGTCGTAAACCGCTTTCAGCAGGGACGAGGCCGCGAGGTGACGGTACCTGCAGAAGAAGCCCCGGCTAACTACGTGCCAGCAGCCGCGGTAATACGTAGGGGGCAAGCGTTATCCGGATCCATTGGGCGTAAAGCGCGCGTAGGCGGACTGTTAGGTCGGGAGTCAAATCCGGGGGCTCACCCCCCGACCGCTCCCGATACCGGCGGTCTTGAGGCTGGCAGGGGAAGGCGGAATTCCAAGTGTAGCGGTGGAATGCGCAGATATTTGGAAGAACACCGGTGGCGAAGGCGGCCTTCTGGGCCACGACTGACGCTGAGGCGCGAAAGCTAGGGGAG…
>458 G1_9530
AGGAATATTGGTCAATGGGCGAAGGCCTGAACCAGCCAAGTAGCGTGAAGGATGACAGCCCTATGGGTTGTAAACTTCTTTTGGTCGGGAATAACAGACACCACTTGTGGTGTTTTGCATGTACCGGCCGAATAAGGATCTGCTAACTCCGTGCCAGCAGCCGCGGTAATACGGAGGATCCGAGCGTTATCCGGATTTATTGGGTTTAAAGGGAGCGTAGGCGGGAAGTCAAGTCAGCTGTGAAATGCGCACGCTCAACGTACGCCTTGCAGTTGAAACTGGTTTTCTTGAGTGCGTAAGAGGCAGGCGGAATTCGTGGTGTAGCGGTGAAATGCTTAGATATCACGAGGAACTCCAATTGCGAAGGCAGCTTGCTAGGCCGCTACTGACGCTGATGCT…
>459 G1_12260
AATATTGGTCAATGGCCGGAAGGCTGAACCAGCCAAGTAGCGTGAAGGATGACGGCCCTATGGGTTGTAAACTTCTTTTTTATGGGAATAACGATAGTCACGTGTGACTATGTGCATGTACCATACGAATAAGGATCGGCTAACTCCGTGCCAGCAGCCGCGGTAATACGGAGGATCCGAGCGTTATCCGGATTTATTGGGTTTAAAGGGAGCGTAGGCGGGATATCAAGTCAGCTGTGAAATGTAGATGCTCAACATCTGCACTGCAGTTGAAACTGGTGTTCTTGAGTGCGTAAGAGGTAGGCGGAATTCGTCGTGTAGCGGTGAAATGCATAGATATGACGAAGAACTCCGATTGCGAAGGCAGCTTACTGGGCCGCAACTGACGCTGAAGCTCGA…
>46 G1_1966
AATATTGGACAATGGGCGCAAGCCTGATCCAGCCATACCGCGTGGGTGAAGAAGGCCTTCGGGTTGTAAAGCCCTTTTGTTGGGAAAGAAAAGCAGTCGGTTAATACCCGATTGTTCTGACGGTACCCAAAGAATAAGCACCGGCTAACTTCGTGCCAGCAGCCGCGGTAATACGAAGGGTGCAAGCGTTACTCGGAATTACTGGGCGTAAAGCGTGCGTAGGTGGTTGTTTAAGTCTGTCGTGAAAGCCCTGGGCTCAACCTGGGAATTGCGATGGAAACTGGGCGACTAGAGTGTGGCAGAGGGTAGTGGAATTCCTGGTGTAGCAGTGAAATGCGTAGAGATCAGGAGGAACATCCGTGGCGAAGGCGACTGCCTGGGCCAACACTGACACTGAGG…
>460 G1_15897
GGAATATTGCACAATGGGCGCAAGCCTGATGCAGCGACGCCGCGTGAGGGATGAAGGCCTTCGGGTTGTAAACCTCTTTCGTCAGGGAACAAGGCATTGCCTTTTTTGGTGGTGTTGAGGGTACCTGGATAAGAAGCGCCGGCTAACTACGTGCCAGCAGCCGCGGTAATACGTAGGGCGCAAGCGTTGTCCGGAATTATTGGGCGTAAAGAGCTCGTAGGCGGCTGGTCGCGTCTGTCGTGAAAACTTCCGGCTCAACCGGGGGCTTGCGGTGGGTACGGGCCGGCTAGAGTGCGGTAGGGGTAACTGGAACTCCTGGTGTAGCGGTGGAATGCGCAGATATCAGGAAGAACACCGATGGCGAAGGCAGGTTACTGGGCCGTTACTGACGCTGAGGAG…
>461 G1_44178
AATATTGCACAATGGGCGCAAGCCTGATGCAGCGACGCCGCGTGAGGGATGACGGCCTTCGGGTTGTAAACCTCTTTCAGCTCCGACGAAGCGCAAGTGACGGTAGGAGCAGAAGAAGCACCGGCCAACTACGTGCCAGCAGCCGCGGTAATACGTAGGGTGCAAGCGTTGTCCGGAATTACTGGGCGTAAAGAGCTCGTAGGCGGTTTGTCGCGTCGTCTGTGAAATTCTGCAGCTTAACTGCAGGCGTGCAGGCGATACGGGCAGACTTGAGTACTACAGGGGAGACTGGAATTCCTGGTGTAGCGGTGAAATGCGCAGATATCAGGAGGAACACCGGTGGCGAAGGCGGGTCTCTGGGTAGTAACTGACGCTGAGGAGCGAAAGCGTGGGTAGCGA…
>462 G1_238
GATATTGCACAATGGGCGCAAGCCTGATGCAGCAACGCCGCGTGAGGGAAGACGGTTTTCGGATTGTAAACCTCTGTCTTTGGTGAAGAATAAATGACGGTAGCCGAGGAGGAAGCCACGGCTAACTACGTGCCAGCAGCCGCGGTAATACGTAGGTGGCGAGCGTTGTCCGGAATTACTGGGTGTAAAGGGAGCGCAGGCGGGGAAGCAAGTCAGCTGTGAAATCTATGGGCTTAACCCATAACGTGCAGTTGAAACTGTTTTTCTTGAGTAGAGTAGAGGTAGGCGGAATTCCGAGTGTAGCGGTGAAATGCGTAGAGATTCGGAGGAACACCAGTGGCGAAGGCGGCCTACTGGGCTCTAACTGACGCTGAGGCTCGAAAGTGTGGGGAGCAAACA…
>463 G1_104344
GCGAAAACTTCGCAATGGGGGCAACCCCGACGAGGGAATTCCAAGTGCCAGCACTTTGTGTTGGCTGTTCTCCTGTCTAAAAAACAGGAGGAGTAAGGGGCGGGTAAGACGGGTGCCAGCCGCCGCGGTAATACCCGCGCCCCTAGTGGTGGTCGATATTATTGAGCCTAAAACGTCCGTAGCCGGTCTTTTAAATCTTTGGGCAAATCGGGCAGCTTAACTGTCCGACTTCCGAGGAGACTGGAAGACTTGGGACCGGGAGAGGTCAGAGGTACTTCTGGGGTAGGGGTAAAATCCTGTAATCCTGGAAGGACCACCGGTGGCGAAGGCGTCTGACTAGAACGGATCCGACGGTGAGGGACGAAGCCCTGGGGCGCAAACGGGATTAGATACCCTGGT…
>464 G2_2417
AATATTGGTCAATGGACGGGAGTCTGAACCAGCCAAGTAGCGTGAAGGATGAAGGCTCTATGGGTCGTAAACTTCTTTTATACGGGAATAAAGTGAACCACGTGTGGTTTTTTGTATGTACCGTATGAATAAGGATCGGCTAACTCCGTGCCAGCAGCCGCGGTAATACGGAGGATCCGAGCGTTATCCGGATTTATTGGGTTTAAAGGGAGCGTAGGCGGGTACTTAAGTCAGTTGTGAAAGTTTACGGCTCAACCGTGAAATTGCAGTTGATACTGGGTGCCTTGAGTGCAGTAGAGGTAAGCGGAATTCGTGGTGTAGCGGTGAAATGCTTAGATATCACGAAGAACTCCAATTGCGAAGGCAGCTTGCTGGACTGTAACTGACGCTGATGCTCGA…
>465 G1_43981
GGGAATATTGCGCAATGGGGGAAACCCTGACGCAGCGACGCCGCGTGAGCGAAGAAGGCCTTCGGGTTGTAAAGCTCTGTTGTAAGGGACGAAAGAATAAGGGAGTAACTGCCCTTAAAGTGACGGTACCTTACCAGCAAGCCCCGGCTAACTACGTGCCAGCAGCCGCGGTAAGACGTAGGGGGCGAGCGTTGTCCGGAATTACTGGGCGTAAAGAGCACGTAGGCGGGTGTTTAAGTCAGGTGTGAAAGACCGCAGCTCAACTGCGGGGTTGCACTTGAAACTGAACATCTTGAGGGCAGGAGAGGTTAGTGGAATTCCTGGTGTAGCGGTGAAATGCGTAGAAATCAGGAGGAACACCAGTGGCGAAGGCGACTGACTGGACTGACCCTGACGCTG…
>466 G3_102977
AGGAATATTGGACAATGGGTTAGCGCCTGATCCAGCCATCCCGCGTGAAGGACGACGGCCCTATGGGTTGTAAACTTCTTTTGTACAGGGATAAACCTACCCTCGTGAGGGTAGCTGAAGGTACTGTACGAATAAGCACCGGCTAACTCCGTGCCAGCAGCCGCGGTAATACGGAGGGTGCAAGCGTTATCCGGATTTATTGGGTTTAAAGGGTCCGTAGGCGGATGCGTAAGTCAGTGGTGAAATCTCACAGCTCAACTGTGAAACTGCCATTGATACTGCGTGTCTTGAGTGAGGTTGAAGTAGCTGGAATAAGTAGTGTAGCGGTGAAATGCATAGATATTACTTAGAACACCAATTGCGAAGGCAGGTTACTAAGTCTCAACTGACGCTGATGGA…
>467 G1_21182
AATATTGCACAATGGGCGCAAGCCTGATGCAGCGACGCCGCGTGGGGGATGACGGCCTTCGGGTTGTAAACTCCTTTCGCTAGGGACGAAGCTTTTTGTGACGGTACCTAGATAAGAAGCACCGGCTAACTACGTGCCAGCAGCCGCGGTAATACGTAGGGTGCGAGCGTTGTCCGGAATTACTGGGCGTAAAGGGCTCGTAGGTGGTTTGTCGCGTCGTCTGTGAAATTCCGGGGCTTAACTCCGGGCGTGCAGGCGATACGGGCATAACTTGAGTACTGTAGGGGTAACTGGAATTCCTGGTGTAGCGGTGAAATGCGCAGATATCAGGAGGAACACCGATGGCGAAGGCAGGTTACTGGGCAGTTACTGACGCTGAGGAGCGAAAGCATGGGTAGC…
>468 G1_1274
GGAATATTGGACAATGGGGGAAACCCTGATCCAGCAACGCCGCGTGGAGGATGAAGGTCTTCGGATTGTAAACTCCTGTTAGGGGGGACGAAGGGATGTCGGCGAACAGTCGGCAAACTTGACGGTACCCCCAGAGGAAGCCCCGGCTAACTCTGTGCCAGCAGCCGCGGTAATACAGAGGGGGCAAGCGTTATTCGGAATTATTGGGCGTAAAGGGCGCGTAGGCGGCCTTGTAAGTCTTGGGTGAAATCCCTCAGCTCAACTGAGGAACTGCCTCGGATACTGCAAGGCTTGAGGCCGGGAGAGGGTAGTGGAATTCCCAGTGTAGCGGTGAAATGCGTAGATATTGGGAGGAACACCGGTGGCGAAGGCGGCTACCTGGACCGGTTCTGACGCTGA…
>469 G3_14006
GGAATCTTGCACAATGGAGGAAACTCTGATGCAGCGACGCCGCGTGAGTGATGAAGCCCTTCGGGGTGTAAAGCTCTTTCGACAGGAACGATAATGACGGTACCTGGAGAAGAAGCTGCGGCTAACTACGTGCCAGCAGCCGCGGTAATACGTAGGCAGCGAGCGTTGTTCGGAATTACTGGGCGTAAAGCGAGTGTAGGCGGTGCGATAAGTTTGGTGTGAAATCTCCCGGCTCAACTGGGAGGGTGCGCCGAAGACTGTCGTGCTAGAGTGTGGGAGAGGTAGGCGGAATTCCTGGTGTAGCGGTGAAATGCGTAGATATCAGGAGGAACACCTGCGGTGTAGACGGCTTACTGGACCACGACTGACGCTGAAACTCGAAAGTGTGGGGAGCAAACA…
>47 G2_13468
GAATTTTGGACAATGGGCGAAAGCCTGATCCAGCAATGCCGCGTGAGTGAAGAAGGCCTTCGGGTTGTAAAGCTCTTTTGTCAGGGAAGAAACGGTAGAGGCTAATATCCTTTGCTAATGACGGTACCTGAAGAATAAGCACCGGCTAACTACGTGCCAGCAGCCGCGGTAATACGTAGGGTGCAAGCGTTAATCGGAATTACTGGGCGTAAAGCGTGCGCAGGCGGTTTTGTAAGTCTGTCGTGAAATCCCCGGGCTCAACCTGGGAATTGCGATGGAGACTGCAAGGCTATAATCTGGCAGAGGGGGGTAGAATTCCACGTGTAGCAGTGAAATGCGTAGAGATGTGGAGGAACACCGATGGCGAAGGCAGCCCCCTGGGTCAAGATTTACGCTCAT…
>470 G3_18552
GGAATCTTGAGCAATGGGCGAAAGCCTGACTCAGTGATGCTACACGGGTGATCGACGGTTAGGCCGTAAAACCCTCAAGGTTCAATTAAATTGTGTGATATTTTGAGATCCAATATAAGTTCTGACCAACTCTGTGCCAGCAGTCGCGGTAAGACAGAGAGAGCAAGCGTTATTCAGCATGATTGGGCGTAAAGGGTACGTAGGTTGCTACTTAGGTCAATTGTCCGAAAGACCGGTATGTAACGTATCGGAAGCGCAATTGAAACCGAGTGGGCTAGAGTTTGGGGAATGTCTATTGAATTTTTTGAGAAGTGTTGAAATGCTAATATACTTAAAGGACTGCTGATTGCGGAAGTATTATTCAACCCCTTACTGACTCTGAGGTACTAAGGCATTGGT…
>471 R9_6813
AATATTGGACAATGGGCGCAAGCCTGATCCATCCATGCCGCGTGAGTGAAGAAGGCCCTAGGGTTGTAAAGCTCTTTCGCCAGGGAAGATAGTGACGGTACCTGGTAAAGAAGTCCCGGCTAACTCCGTGCCAGCAGCCGCGGTAATACGGAGGGGACTAGCGTTGTTCGGAATTACTGGGCGTAAAGAGTACGTAGGCGGCTTGCCAAGTTGGATGTGAAAGCCCGGGGCTCAACCCCGGAACTGCATTCAAAACTGGTTGGCTAGAGATCGGAAGAGGTAAGTGGAATTCCCAGTGTAGAGGTGAAATTCGTAGATATTGGGAAGAACACCGGTGGCGAAGGCGACTTACTGGTCCGATACTGACGCTGAGGTACGAAAGCGTGGGGAGCAAACAGG…
>472 G1_2879
AATATTGCACAATGGGGGAAACCCTGATGCAGCGACGCCGCGTGAACGAAGAAGGTATTCGTATCGTAAAGTTCTGTCCTATGGGAAGATAATGACAGTACCATAGAAGAAAGCTCCGGCTAAATACGTGCCAGCAGCCGCGGTAATACGTATGGAGCGAGCGTTGTCCGGAATTATTGGGCGTAAAGGGTACGCAGGCGGTGTAATAAGTCGAATGTTAAAGATCGGGGCTCAACCCCGTAAAGCATTGGAAACTGATAAACTTGAGTAGTGGAGAGGAAAGTGGAATTCCTAGTGTAGTGGTGAAATACGTAGATATTAGGAGGAATACCAGTAGCGAAGGCGACTTTCTGGACACAAACTGACGCTGAGGTACGAAAGCGTGGGGAGCAAACAGGA…
>473 G1_11878
GGAATATTGGACAATGGGCGAAAGCCTGATCCAGCCATGCCGCGTGTGTGAAGAAGGTCTTCGGATTGTAAAGCACTTTAAGTTGGGAGGAAGGGTTGTAGATTAATACTCTGCAATTTTGACGTTACCGACAGAATAAGCACCGGCTAACTCTGTGCCAGCAGCCGCGGTAATACAGAGGGTGCAAGCGTTAATCGGAATTACTGGGCGTAAAGCGCGCGTAGGTGGTTTGTTAAGTTGGATGTGAAATCCCCGGGCTCAACCTGGGAACTGCATCCAAAACTGGCAAGCTAGAGTATGGTAGAGGGTGGTGGAATTTCCTGTGTAGCGGTGAAATGCGTAGATATAGGAAGGAACACCAGTGGCGAAGGCGACCACCTGGACTGATACTGACACTGA…
>474 G3_8966
GGAATATTGCGCAATGGGGGGAACCCTGACGCAGCAACGCCGCGTGAAGGAAGAAGGTCTTCGGATTGTAAACTTCTTTGATGAGGGACGAATAAAGTGACGGTACCTCAAAAACAAGCCACGGCTAACTACGTGCCAGCAGCCGCGGTAATACGTAGGTGGCGAGCGTTGTCCGGAATTACTGGGTGTAAAGGGCGTGTAGGCGGGGATGCAAGTCAGATGTGAAATACCGAGGCTTAACCTCGGGGCTGCATCTGAAACTGTGTTTCTTGAGTGTCGGAGAGGAAAGCGGAATTCCCAGTGTAGCGGTGAAATGCGTAGAGATTGGGAGGAACACCAGTGGCGAAGGCGGCTTTCTGGACGACAACTGACGCTTAGGCGCGAAAGCGTGGGGAGCAA…
>475 G1_67493
GGAATATTGCACAATGGGGGAAACCCTGATGCAGCGACGCCGCGTGAGTGAAGAAGTATTTCGGTATGTAAAGCTCTATCAGCAGGGAAGATAATGACAGTACCTGACTAAGAAGCCCCGGCTAACTACGTGCCAGCAGCCGCGGTAATACGTAGGGGGCAAGCGTTATCCGGATTTACTGGGTGTAAAGGGAGCGTAGACGGAGTGGCAAGTCTGAAGTGAAAACCCTGGGCTTAACCTGGGGACTGCTTTGGAAACTGTTAATCTAGAGTGTTGGAGAGGTAAGTGGAATTCCTGGTGTAGCGGTGAAATGCGTAGATATCAGGAAGAACACCGGAGGCGAAGGCGGCTTACTGGACAATAACTGACGTTGAGGCTCGAAAGCGTGGGGATCAAACA…
>476 G1_13703
AATATTGCACAATGGGCGAAAGCCTGATGCAGCAACGCCGCGTGAGGGAAGACGGTCTTCGGATTGTAAACCTTTGTTATTGGTGAAGAAACAAATGACGGTAGCCAATGAGGAAGCTCCGGCTAACTACGTGCCAGCAGCCGCGGAAATATGTAGGGAGCGAGCGTTGTCCGGAATTACTGGGTGTAAAGGGAGCGTAGGCGGGAAGGCAAGTCAGCTGTGAAATACATGGGCTTAACCCATGGACTGCAGTTGAAACTGCTTTTCTTGAGTGAAGTAGAGGTAGGCGGAATTCCGAGTGTAGCGGTGAAATGCGTAGATATTAGGAGGAACACGAGTGGCGAAGGCGGCCTACTGGGCTTTAACTGACGCTGAGGCTCGAAAGTGTGGGGAGCAAAC…
>477 G2_14784
AATCTTCCGCAATGGACGAAAGTCTGACGGAGCAACGCCGCGTGAGTGATGACGGCCTTCGGGTTGTAAACCGCTTTTCGGGGGGAAGAGGAAGGACGGTACCCCCGGAAGAAGTCTCGGCTAACTACGTGCCAGCAGCCGCGGTAAAACGTAGGAGGCGAGCGTTATCCGGATTTACTGGGTGTAAAGCGCGTGTAGGCGGTCCTGCAAGTGGTGCGTGAAAGCGCCCGGCTCAACCGGGCGAGGACGTGGGCGAACTGCAGGGCTAGAGGCAGGTAGAGGCGTGTGGAATTCCGGGTGTAGTGGTGAAATGCGTAGAGATCCGGAGGAACACCAGTGGCGAAGGCGACACGCTGGGCCTGGCCTGACGCTGAGAGGCGAAAGCATGGGGAGCGAACG…
>478 G1_43610
GGAATATTGGACAATGGGCGCAAGCCTGATCCAGCAATGCCGCGTGGGTGAAGACGGCCTGCGGGTTGTAAAGCCCTTTAGGCGGGGAAGAACGGCCGGGCGCAAATAGCGCGCGGCTCTGACGTTACCCGCAAAATAAGCACCGGCTAACTCCGTGCCAGCAGCCGCGGTAATACGGAGGGTGCGAGCGTTAATCGGAATTACTGGGCGTAAAGCGTGCGTAGGCGGTGCGGTCAGTCAGCCGTGAAAGCCCCGGGCTCAACCTGGGAACTGCGGTTGAGACGGCCGGACTAGAGTGGGCTAGAGGATCGTGGAATTCCCGGTGTAGCGGTGAAATGCGTAGAGATCGGGAGGAACACCGATGGCGAAGGCAGCGGTCTGGGGCCACACTGACGCTGA…
>479 G2_9560
GAATATTGCGCAATGGGGGAAACCCTGACGCAGCGACGCCGCGTGAGCGACGAAGGCTTTCGGGTCGTAAAGCTCTGTTCTAGGGGACGAAAACAATGACGGTACCCTAGGAGGAAGCCCCGGCTAACTACGTGCCAGCAGCCGCGGTAATACGTAGGGGGCGAGCGTTGTCCGGAATTACTGGGCGTAAAGCGCGTGTAGGCGGATATTTAAGTCAGATGTGAAATACCGGGGCTCAACTCCGGGGCTGCATCTGAAACTGGGTATCTTGAGGGCAGGAGAGGAAAGTGGAATTCCTGGTGTAGCGGTGAAATGCGTAGATATCAGGAGGAACACCAGTGGCGAAGGCGACTTTCTGGACTGACCCTGACGCTGAGACGCGAAAGCGTGGGGAGCAAA…
>48 G1_61
AATATTGGTCAATGGACGGAAGTCTGAACCAGCCAAGTAGCGTGCAGGATGACGGCCCTATGGGTTGTAAACTGCTTTTGTATGGGGATAAAGTTAGGGACGTGTCCCTATTTGCAGGTACCATACGAATAAGGACCGGCTGATTCCGTGCCAGCAGCCGCGGTAATACGGAAGGTCCAGGCGTTATCCGGATTTATTGGGTTTAAAGGGAGCGTAGGCTGGAGATTAAGTGTGTTGTGAAATGTAGACGCTCAACGTCTGAATTGCAGCGCATACTGGTTTCCTTGAGTACGCACAACGTTGGCGGAATTCGTCGTGTAGCGGTGAAATGCTTAGATATGACGAAGAACTCCGATTGCGAAGGCAGCTGACGGGAGCGCAACTGACGCTTAAGCTCGA…
>480 G1_15191
AATATTGGACAATGGGTTAGCGCCTGATCCAGCCATCCCGCGTGAAGGACGACGGCCCTATGGGTTGTAAACTTCTTTTGTATAGGGATAAACCTACTCTCGTGAGAGTAGCTGAAGGTACTATACGAATAAGCACCGGCTAACTCCGTGCCAGCAGCCGCGGTACTACGGAGGGTGCAAGCGTTATCCGGATTTATTGGGTTTAAAGGGTCCGTAGGCGGATCTGTAAGTCAGTGGTGAAATCTCACAGCTTAACTGTGAAACTGCCATTGATACTGCAGGTCTTGAGTAAATTTGAAGTGGCTGGAATAAGTAGTGTAGCGGTGAAATGCATAGATATTACTTAGAACACCAATTGCGAAGGCAGGTCACTAAGATTTAACTGACGCTGATGGACGA…
>481 G6_11356
GGAATCTTGCGCAATGGGCGAAAGCCAGACGCAGCGACGCCGCGTGGACGATGAAGGCCTTCGGGTTGTAAAGTCCTTTTCCGAGGGAAGAGAAGGGACGGTACCTCGGGAATAAGCCTCGGCTAACTACGTGCCAGCAGCCGCGGTAATACGTAGGAGGCGAGCGTTATCCGGACTTACTGGGCGTAAAGGGCGCGCAGGCGGCTAGCGAAAGTCGTGCGTGAAAGCCCCCGGCTCAACCGGGGGAGGTCGTGCGATACTGCCGAGCTTGAGGTCAGAAGAGGAGAGCGGAATTCCCGGTGTAGCGGTGAAATGCGTAGATATCGGGAGGAAAACCAGTGGCGAAGGCGGCTCTCTGGTCTGCACCTGACGCTGAGGCGCGAAAGCGTGGGGAGCGAT…
>482 G1_13184
AATATTGGGCAATGGGGGAAACCCTGACCCAGCGACGCCGCGTGAAGGACGAAGGCTTTCGGGTTGTAAACTTCTTTGGGGAGGGACGAAATTGACGGTACCTCCAGAACAAGCCACGGCTAACTACGTGCCAGCAGCCGCGGTAATACGTAGGTGGCAAGCGTTATCCGGATTTACTGGGTGTAAAGGGCGCGCAGGCGGTTCTGAAAGTCAGATGTGAAAGATCAAGGCTTAACTTTGACAGGTCATCTGAAACTTTGGGACTTGAGTATCAGAGGAGAAAGTGGAATTCCGGGTGGAGCGGTAAAATGCGCAGAGATCAGGAGGAACACCGGTGGCGAAGGCGACTTTCTGGCTGACAACTGACGCTGAGGCGCGAAAGCGTGGGGAGCAAACAGG…
>483 G8_22092
GACAAAACACATCTAATAAGTTCTCTGGAAAACCATAGTTTTAGTTTGCCATTTGGCTGGCTATGTTTGCATTCAAAAACTCAGAAAAAATATGTAGCACAGTTTTCACCAGATGAATGCACTTCAGTATCAGTATTTATTAATACTTCAAAGTGTATTTGAATTTGCTTAAGTTTAGTTAATAAGAAAACTTTCTTCCTTTTTGCTTTTTAGAAAATTAAACATTAACCAGGCATTTTTCTTAACAATCTGCCGTTATGAGCCATACTATGGACTTTCGTCTTAACACAGGCAACACTGCCATATCTGTACATGAACAGACCTGACATAGAGTAAGAATAAGCCAATTGCGCAATTTAATGAAATGCTTTGGAGTTTAGGATTAGATACCCGAGTAGT…
>484 G3_3777
AGAATCTTCGGCAATGGGCGAAAGCCTGACCGAGCGACGCCGCGTGCGGGATGAAGGCCCTCGGGTTGTAAACCGCTGTCAGTTGGGAGGAAATCACATGGGGTTCTCTCCATGTGTTGACCTATCTTCAGAGGAAGGACGGGCTAAGTTCGTGCCAGCAGCCGCGGTAAGACGAACCGTCCAAACGTTATTTGGAATTACTGGGCTTAAAGGGTGCGTAGGCGGCTCTGCAAGTTGGGTGTGAAATCCCTCGGCTCAACCGAGGAATGGCGCCCAAAACGGTGGAGCTAGAGGGAGACAGAGGTGAGTGGAACTTGGGGTGGAGCGGTGAAATGCGTTGATATCACAAGGAACACCGGTGGCGAAAGCGGCTCACTGGGTCTCTTCTGACGCTGAGGC…
>485 G1_2708
GGGAATCTTCCACAATGGACGCAAGTCTGATGGAGCAACGCCGCGTGAGTGAAGAAGGTCTTCGGATCGTAAAGCTCTGTTGTTGGTGAAGAAGGATAGAGGCAGTAACTGGTCTTTATTTGACGGTAATCAACCAGAAAGTCACGGCTAACTACGTGCCAGCAGCCGCGGTAATACGTAGGTGGCAAGCGTTGTCCGGATTTATTGGGCGTAAAGCGAGCGCAGGCGGAATGATAAGTCTGATGTGAAAGCCCACGGCTCAACCGTGGAACTGCATCGGAAACTGTCATTCTTGAGTGCAGAAGAGGAGAGTGGAACTCCATGTGTAGCGGTGGAATGCGTAGATATATGGAAGAACACCAGTGGCGAAGGCGGCTCTCTGGTCTGCAACTGACGCTG…
>486 G1_4353
AGAATAGTCTACAATGGACGAAAGTCTGATAGTGCGACGCCGCGTGAACGAAGACTCCCTAACAGGGTGTAAAGTTCTTTTATATGTGAGCAATGGTTTGTACATTAATAGTGTGCGAGCAGAGATATTAGCATATGAATAAGCAACGGCTAACTCCGTGCCAGCAGCCGCGGTAACACGGGGGTTGCAAGCGTTGTCCGGAATTACTAGGCGTAAAGGGCAGGTAGGCGGATCAGTAAGTTTGATGTTAAATCCATCGGCTCACCCGATGACAGGCATCAGATACTGCTGATCTGGAATACGGTTGAGGAAGACAGAATTCCTGGTGTAGCGGTGGAATGCGCAGAGATCAGGAGGAATACCGAATGCGAAGGCAGTCTTCTGGGCCGTTATTGACGC…
>487 G3_2227
GAATATTGCACAATGGGCGAAAGCCTGATGCAGCAACGCCGCGTGAGTGAAGAAGGCCTTCGGGTCGTAAAACTCTTTTCTAGGGGAAGAGGAAGGACGGTACCCTAGGAACAAGTCTCGGCTAACTACGTGCCAGCAGCCGCGGTAAAACGTAGGAGGCGAGCGTTATCCGGATTCATTGGGCGTAAAGGGCAAGTAGGCGGTATGCAAAGTTGGTTGTGACATCTCCCGGCTCAACTGGGAGGGTGCGGCCAAAACTAGCGTACTAGAGGGCAGAAGAGGGAAGTGGAATTCCTGGTGTAGCGGTGGAATGCTCAGATACCAGGAGGAACACCAGTGGCGAAGGCGACTTTCTGGTCTGCACCTGACGCTGAGAGGCGAAAGCTAGGGGAGCGAACG…
>488 G1_27550
AATATTGCGCAATGGGGGCAACCCTGACGCAGCCATGCCGCGTGAATGAAGAAGGCCTTCGGGTTGTAAAGTTCTTTCGGTGACGAGGAAGGTTGTTGTGTTAATAGCGCAACAAATTGACGTTAATCACAGAAGAAGCACCGGCTAACTCCGTGCCAGCAGCCGCGGTAATACGGAGGGTGCGAGCGTTAATCGGAATAACTGGGCGTAAAGGGCACGCAGGCGGCTATTTAAGTGAGGTGTGAAATCCCCGGGCTTAACCTGGGAATTGCAGTTCAGACTGGGTAGCTAGAGTACTTTAGGGAGGGGTAGAATTCCACGTGTAGCGGTGAAATGCGTAGAGATGTGGAGGAATACCGAAGGCGAAGGCAGCCCCTTGGGAATGTACTGACGCTCATG…
>489 G1_106865
AATATTGGTCAATGGGCGGAAGCCTGAACCAGCCAAGTAGCGTGCAGGAAGACGGCCCTATGGGTTGTAAACTGCTTTTACAGGGGAATAAAGTGATTCACGTGTGTTTCATTGCATGTACCCTGCGAATAAGGACCGGCTAATTCCGTGCCAGCAGCCGCGGTAATACGGAAGGTCCTGGTGTTATCCGGATTTATTGGGTTTAAAGGGAGCGTAGGCCGCAGATTAAGTGTGTTGTGAAATTCAGGCGCCCAACGTCTGACTTGCAGCGCAAACTGGTCTGCTTGAGTTCGCGCAACGCAGGCGGAATTCGTCGTGTAGCGGTGAAATGCTTAGATATGACGAAGAACTCCGATTGCGAAGGCAGCTTGCGGGAGCGTTACTGACGCTGAAGCTCGA…
>49 G1_9157
GGAATTTTGGACAATGGGCGAAAGCCTGATCCAGCAATGCCGCGTGTGTGAAGAAGGCCTTCGGGTTGTAAAGCACTTTTGTCCGGAAAGAAATGGCTCTGGTTAATACCTGGGGTCGATGACGGTACCGGAAGAATAAGGACCGGCTAACTACGTGCCAGCAGCCGCGGTAATACGTAGGGTCCAAGCGTTAATCGGAATTACTGGGCGTAAAGCGTGCGCAGGCGGGTGTGCAAGACCGATGTGAAATCCCCGAGCTTAACTTGGGAATTGCATTGGTGACTGCACGGCTAGAGTGTGTCAGAGGGGGGTAGAATTCCACGTGTAGCAGTGAAATGCGTAGAGATGTGGAGGAATACCGATGGCGAAGGCAGCCCCCTGGGATAACACTGACGCTCA…
>490 G1_24401
GGAATATTGGACAATGGGGGGAACCCTGATCCAGCCATGCCGCGTGTGTGAAGAAGGCCTTATGGTTGTAAAGCACTTTAAGCGAGGAGGAGGCTCTTTTGGTTAATACCCAAGATGAGTGGACGTTACTCGCAGAATAAGCACCGGCTAACTCTGTGCCAGCAGCCGCGGTAATACAGAGGGTGCGAGCGTTAATCGGAGTTACTGGGCGTAAAGCGTGCGTAGGCGGCTTTTTAAGTCGGATGTGAAATCCCCGGGCTTAACGTGGGAATTGCATTCGATACTGGGAAGCTAGAGTATGGGAGAGGATGGTAGAATTCCAGGTGTAGCGGTGAAATGCGTAGAGATCTGGAGGAATACCGATGGCGAAGGCAGCCATCTGGCCTAATACTGACGCTG…
>491 G2_70237
GAATATTGGACAATGGTCGGAAGACTGATCCAGCCATGCCGCGTGCAGGATGAAGGTCCTATGGATTGTAAACTGCTTTTGTAAGGGAAGAATAAGGGGTACGTGTACTTTGATGACGGTACCTTACGAATAAGCATCGGCTAACTCCGTGCCAGCAGCCGCGGTAATACGGAGGATGCGAGCGTTATCCGGAATCATTGGGTTTAAAGGGTCCGTAGGCGGGCTGATAAGTCAGAGGTGAAAGCGCTTAGCTCAACTAAGCAACTGCCTTTGAAACTGTCAGTCTTGAATGATTGTGAAGTAGTTGGAATGTGTAGTGTAGCGGTGAAATGCTTAGATATTACACAGAACACCGATAGCGAAGGCATATTACTAACAATTTATTGACGCTGATGGACG…
>492 G1_63874
AGGAATATTGGACAATGGTCGGAAGACTGATCCAGCCATGCCGCGTGAAGGATAAGGTCCTATGGATTGTAAACTTCTTTTGTACGAGAGGAATAAGGTATATGAATATATCGATGACAGTATCGTACGAATAAGCATCGGCTAACTCCGTGCCAGCAGCCGCGGTAATACGGAGGATGCAAGCGTTATCCGGATTTATTGGGTTTAAAGGGTGCGTAGGCAGAAGATTAAGTCAGCGGTGAAATGTATATGCTCAACAGATAACGTGCCGTTGAAACTGGTTTACTAGGATACGAATGCTGTGGGAGGAATGTGTAATGTAGCGGTGAAATGCATAGATATTACACAGAACACCGATTGCGAAGGCATCTCACAAATTCGTCATTGACGCTGAGGCAC…
>493 G1_5063
GGAATTTTCGGCAATGGGCGAAAGCCTGACCGAGCGACGCCGCGTGAGGGACGAAGGCCTTCGGGTTGTAAACCTCTGTCTGGGGGGACGAGAACGGACGGTACCCCCGGAGGAAGCCCCGGCTAACTACGTGCCAGCAGCCGCGGTAATACGTAGGGGGCGAGCGTTGTCCGGAATTACTGGGCGTAAAGGGCGCGCAGGCGGTCATGGAAGTCGGTTGTGAAAGTCTAGGGCTTAACTCTAGGATGCCGGCCGAAACTGTATGGCTTGAGGGCAAGAGAGGGAGGCGGAATTCCCGGTGTAGCGGTGAAATGCGTAGATATCGGGAGGAACACCAGTGGCGAAGGCGGCTTCCTGGATTGCACCTGACGCTGAGGCGCGAAAGCTGGGGGAGCGAAC…
>494 G8_16444
GGAATCTTCCACAATGGACGCAAGTCTGATGGAGCAACGCCGCGTGAGTGAAGAAGGTTTTCGGATCGTAAAGCTCTGTTGTTGGTGAAGAAGGATAGAGGTAGTAACTGGCCTTTATTTGACGGTAATCAACCAGAAAGTCACGGCTAACTACGTGCCAGCAGCCGCGGTAATACGTAGGTGGCAAGCGTTGTCCGGATTTATTGGGCGTAAAGCGAGCGCAGGCGGATGGATAAGTCTGATGTGAAAGCCTTCGGCTCAACCGAAGAACTGCATCAGAAACTGTCAAGCTTGAGTGCAGAAGAGGAGAGTGGAACTCCATGTGTAGCGGTGGAATGCGTAGATATATGGAAGAACACCAGTGGCGAAGGCGGCTCTCTGGTCTGTAACTGACGCTGA…
>495 G1_17877
AATATTGGACAATGGGCGAAAGCCTGATCCAGCCATGCCGCGTGTGTGAAGAAGGTCTTCGGATTGTAAAGCACTTTAAGTTGGGAGGAAGGGCAGTAAGTTAATACCTTGCTGTTTTGACGTTACCAACAGAATAAGCACCGGCTAACTTCGTGCCAGCAGCCGCGGTAATACGAAGGGTGCAAGCGTTAATCGGAATTACTGGGCGTAAAGCGCGCGTAGGTGGTTCAGCAAGTTGGATGTGAAATCCCCGGGCTCAACCTGGGAACTGCATCCAAAACTACTGAGCTAGAGTACGGTAGAGGGTGGTGGAATTTCCTGTGTAGCGGTGAAATGCGTAGATATAGGAAGGAACACCAGTGGCGAAGGCGACCACCTGGACTGATACTGACACTGAGG…
>496 G1_29338
AATATTGGACAATGGAGGAGACTCTGATCCAGCAATTCTGTGTGCACGAAGACGGTTTTCGGATTGTAAAGTGCTTTCAGCAGGGAAGAAGAAAGTGACGGTACCTGCAGAAGAAGCTACGGCTAAATACGTGCCAGCAGCCGCGGTAATACGTATGTCGCGAGCGTTATCCGGAATTATTGGGCATAAAGAGCATCTAGGCGGATATACAAGTCAGGGGTGAAAACTTAGGGCTCAACTCAAAGCTTGCCTTTGAAACTGTATATCTAGAGTGCTGGAGAGGTGGACGGAACTACACGAGTAGAGGTGAAATTCGTAGATATGTGTAGGAATGCCGATGATGAAGATAGTCCACTGGACAGCAACTGACGCTGAAGTGCGAAAGCTAGGGGAGCAAAC…
>497 G8_4824
GGGAATATTGGACAATGGGGGGAACCCTGATCCAGCCATGCCGCGTGTGTGAAGAAGGCCTTATGGTTGTAAAGCACTTTAAGCGAGGAGGAGGGTACTGGTATTAATACTACCAGCTACTGGACGTTACTCGCAGAATAAGCACCGGCTAACTCTGTGCCAGCAGCCGCGGTAATACAGAGGGTGCGAGCGTTAATCGGATTTACTGGGCGTAAAGCGTGCGTAGGCGGCTAATTGAGTCGGATGTGAAATCCCCGAGCTTAACTTGGGAATTGCATTCGATACTGGTTAGCTAGAGTGTGGGAGAGGATGGTAGAATTCCAGGTGTAGCGGTGAAATGCGTAGAGATCTGGAGGAATACCGATGGCGAAGGCAGCCATCTGGCCTAACACTGACGCT…
>498 G6_1779
AGGAATATTGGGCAATGCCCGCAAGGGTGACCCAGCAACGCCGCGTGGAGGATGAAGGCCGTAAGGTTGTAAACTCCTGTTAGAGGGGAAGAATAATTCCGATCGACTCGGAACTTGACTGTACCCTCAGAGAAAGCCCCGGCTAACTACGTGCCAGCAGCCGCGGTAATACGTAGGGGGCAAGCGTTGTCCGGATTTACTGGGTGTAAAGGGCGCGCAGGTGGGTTCGCAAGTCAGAGGTGAAATCTCACGGCTTAACCGGGAAAGTGCCTTTGATACTGTGAATCTTGAGTTCGGAAGAGAGAGACGGAATTCCAGGTGTAGTGGTGAAATACGTAGATATCTGGAAGAACACCAGTTGCGAAGGCGGTCTCTTGGTCCGATACTGACACTCAGGCG…
>499 R9_60365
GAATATTGGACAATGGGCGCAAGCCTGATCCAGCCATGCCGCGTGGGTGAAGAAGGCCTTCGGGTTGTAAAGCCCTTTTGTTGGGGAAGAAATCGTGCAGGTGAATATCCTGCGCGGATGACGGTACCCAAAGAATAAGCACCGGCTAACTTCGTGCCAGCAGCCGCAGTAATACGAAGGGTGCAAGCGTTACTCGGAATTACTGGGCGTTAAGCGTGCGTAGGCGGTTCGTTAAGTCCGTTGTGAAAGCCCTGGGCTCAACCTGGGAATTGCAGTGGATACTGGCGAGCTAGAGTACGGTAGAGGATGGTGGAATTCCCGGTGTAGCGGTGAAATGCGTAGAGATCGGGAGGAACACCCGTGGCGAAGGCGGCCATCTGGACCAGTACTGACGCTGAG…
>5 G1_631
GGGAATCTTGCGCAATGGGCGAAAGCCTGACGCAGCCATGCCGCGTGAATGATGAAGGTCTTAGGATTGTAAAATTCTTTCACCGGGGACGATAATGACGGTACCCGGAGAAGAAGCCCCGGCTAACTTCGTGCCAGCAGCCGCGGTAATACGAAGGGGGCTAGCGTTGCTCGGAATTACTGGGCGTAAAGGGCGCGTAGGCGGATCGTTAAGTCAGAGGTGAAATCCCAGGGCTCAACCCTGGAACTGCCTTTGATACTGGCGATCTTGAGTATGAGAGAGGTATGTGGAACTCCGAGTGTAGAGGTGAAATTCGTAGATATTCGGAAGAACACCAGTGGCGAAGGCGACATACTGGCTCATTACTGACGCTGAGGCGCGAAAGCGTGGGGAGCAAAC…
>50 G1_39631
AATCTTCCGCAATGGGCGAAAGCCTGACGGAGCAACGCCGCGTGAGTGATGAAGGTTTTCGGATCGTAAAGCTCTGTTGCCAGGGAAGAACGTCTTGTAGAGTAACTGCTACAAGAGTGACGGTACCTGAGAAGAAAGCCCCGGCTAACTACGTGCCAGCAGCCGCGGTAATACGTAGGGGGCAAGCGTTGTCCGGAATTATTGGGCGTCAAGCGCGCGCAGGCGGCCCTTTAAGTCTGGTGTTTAATCCCGAGGCTCAACTTCGGGTCGCACTGGAAACTGGGGAGCTTGAGTGCAGAAGAGGAGAGTGGAATTCCACGTGTAGCGGTGAAATGCGTAGAGATGTGGAGGAACACCAGTGGCGAAGGCGACTCTCTGGGCTGTAACTGACGCTGAGGC…
>500 G1_4528
AATATTGCACAATGGGCGAAAGCCTGATGCAGCGACGCCGCGTGAGGGATGACGGCCTTCGGGTTGTAAACCCCTGTCATGGGGGAAGAAGTAAGTGACGGTACCCCAAGAGGAAGCCCCTGCTAACTACGTGCCAGCAGCCGCGGTAATACGTAGGGGGCGAGCGTTATCCGGAATTATTGGGCGTAAAGGGCGAGTAGGCGGTCTGTTAAGTCAGGTGTGAAATTTCTGGGCTCAACCCTGAAACTGCGCTTGAAACTGGCAGGCTAGAGGACAGGAGAGGGAAGTGGAATTCCCGGTGTAGCGGTGAAATGCGTAGATATCGGGAGGAACACCAGTGGCGAAGGCGGCTTCCTGGACTGTACCTGACGCTGAGGAGCGAAAGCTGGGGGAGCAAAC…
>501 G8_19056
GTGTATGCCTTGTAACTCCTAAAAATGACGCTCCTTCCATCGTCAAAGCCGCTTTAGAAGGACTCGAATTAGCTTACATCAAAGGAAAGCGATATAAAAGGGTAGGTGTTTTGCTCTCTGAAATTGTTCCGGACAAGGCGCGACAAAAGGGACTTTTCTGTGATCTGCGGCAATCCATGAAGTTGGATGTCTTGATGCAGACGATCGATAAAATGAACCTCGAGGCCAATAAGCCCATCATTTGGCTCGCTGCCGGCGGCAAACCGGAAAGTCAGAAATGGATAGCTAGTGCAACCATGCGTTCGCCTCGTTATACGTCCTATTGGGATTAGATACCCTCGTAGTCGCGAATGAT
>502 G1_4284
GGAATCTTGCACAATGGAGGGAACTCTGATGCAGCGACGTCGCGTGAACGATGAAGGCTTTCGAGTCGTAAAGTTCTGTCCTATGGGACGATAATGACGGTACCATAGGAGGAAGCCCCTGCTAACTACGTGCCAGCAGCCGCGGTAATACGTAGGGGGCGAACGTTGTCCGGATTTATTGGGCGTAAAGGGTACGCAGGCGGCCATGTAAGTCAGATGTGAAATCCTAGGGCTTAACCCTAGTTAGCATTTGAAACTGTGTGGCTTGAGTTAAGGAGAGGAAAGTGGAATTCCTAGTGTAGCGGTGAAATGCGTAGATATTAGGAGGAATACCAGTGGCGAAGGCGACTTTCTGGACTTATACTGACGCTGAGGTACGAAAGCGTGGGGAGCAAACAG…
>503 G1_387
GGAATCTTAGGCAATGGACGAAAGTCTGACCTAGCGACGCCGCGTGAGGGAAGAAGGCCTTCGGGTTGTAAACCCCTGTCATGGGGGAAGAAGTAAGTGACGGTACCCCAAGAGGAAGCCCCTGCTAACTACGTGCCAGCAGCCGCGGTAATACGTAGGGGGCGAGCGTTATCCGGAATTATTGGGCGTAAAGGGCGAGTAGGCGGTCTGTTAAGTCAGGTGTGAACTTTCAGGGCTCAACCCTGAAACTGCGCTTGAAACTGGCAGGCTAGAGGACAGGAGAGGGAAGTGGAATTCCCGGTGTAGCGGTGAAATGCGTAGATATCGGGAGGAACACCAGTGGCGAAGGCGGCTTCCTGGACTGTACCTGACGCTGAGGAGCGAAAGCTGGGGGAGCAA…
>504 G6_4618
GGAATCTTCCGCAATGGACGAAAGTCTGACGGAGCAACGCCGCGTGAGTGAAGAAGGTTTTCGGATCGTAAAACTCTGTCTTTTGGGGCGAACGTGAGTATGGTGAACAATCATAGTCAGTGACGGTACCAAAGGAGGAAGCCACGGCTAACTACGTGCCAGCAGCCGCGGTAATACGTAGGTGGCAAGCGTTGTCCGGAATTATTGGGCGTAAAGAGCGCGTAGGCGGGATAGTCAGTCTGTTGTAAAAGTGCGGGGCTCAACCCCGTGATCGCAATGGAAACAGCTATTCTTGAGTGCAGGAGAGGAAAGTGGAATTCCCAGTGTAGCGGTGAAATGCGTAGATATTGGGAGGAACACCAGTGGCGAAGGCGACTTTCTGGACTGTGTCTGACGCTG…
>505 G6_12522
GGAATCTTCCGCAATGGGCGCAAGCCTGACGGAGCAACGCCGCGTGAGTGAAGAAGGCCTTCGGGTCGTAAAGCTCTGTCTTCAGGGAAGAACAACTAGGGAGTGAATAATGCCTTAGCCTGACGGTACCTGAGGAGGAAGCTCCGGCTAACTACGTGCCAGCAGCCGCGGTAATACGTAGGGAGCGAGGGTTGTCCGGAATCACTGGGCGCAAAGGGCGTGTAGGCGGGGATTTAAGTAAGGTGTGAAAACTCCAGGCTCAACGTGGAGATTGCAGTTTAAACTGGATCTCTTGAGGGCAGGAGAGGAAAGTGGAATACCTAGTGTAGCGGTGAAATGCGTAGATATTAGGAGGAACACCAGTGGCGAAGGCGACTTTCTGGACTGTACCTGACGCTG…
>506 G2_54919
AATATTGGGCAATGGGCGCAAGCCTGACCCAGCGACGCCGCGTGAGGGAAGAAGGCCCTTGGGTCGTAAACCTCTGTTGTATGGGAAGAAGGACGTGACGGTACCATACGAGGAAGTCTCGGCTAACTACGTGCCAGCAGCCGCGGTAATACGTAGGGGACGAGCGTTGTCCGGAATTACTGGGCGTAAAGGGCGCGCAGGCGGATATTTAAGTCAGCTGTTAAAGTCATGGGCTCAACTCATGGATGCGGTTGAAACTGGATATCTCGAGTGCTGGAGAGGTAGGCGGAATTCCCGGTGTAGCGGTGAAATGCGTAGATATCGGGAAGAACACCAGTGGCGAAGGCGGCTTACTGGCCAGCAACTGACGCTGAGGCGCGAAAGCCAGGGGAGCGAACG…
>507 G3_71058
GGAATATTGCACAATGGGGGAAACCCTGATGCAGCAACGCCGCGTGAGCGAAGAAGGCCTTCGGGTTGTAAAGCTCTTTTCTGTGGGACGAGGAAGGACGGTACCACAGGAACAAGTCTCGGCTAACTACGTGCCAGCAGCCGCGGTAACACGTAGGAGACGAGCGTTATCCGGATTCACTGGGCGTAAAGGGCAAGTAGGCGGTTGCTCAAGTTGGGCGTGACAATCTCTGGCTTAACTAGGGAAGGACGTTCAAAACTAGGCAACTTGAGGGCAGGAGAGGAAAGCGGAATTCCTAGTGTAGCGGTGGAATGCTCAGATACTAGGAGGAACACCGGTGGCGAAGGCGGCTTTCTGGTCTGCACCTGACGCTGAGAGGCGAAAGCTAGGGTAGCGAAC…
>508 G6_756
GGAATATTGCACAATGGGGGAAACCCTGATGCAGCAACGCCGCGTGGGCGATGAAGGCCTTCGGGTCGTAAAGCCCTTTTCTGGGGGAAGAGGAAGGACAGTACCCCAGGAATAAGTCTCGGCTAACTACGTGCCAGCAGCCGCGGTAAAACGTAGGAGGCGAGCGTTATCCGGATTTACTGGGCGTAAAGCGCGTGCAGGCGGCTGTGCCAGTTGGGTGTGAAATCTCCCGGCTCAACTGGGAGGGGTCATCCAAAACTGTGCGGCTTGAGGGCAGGAGAGGGAAGCGGAATTCCCGGTGTAGCGGTAATATGCGCAGATATCGGGAGGAACACCAGTGGCGAAGGCGGCTTCCTGGCCTGTACCTGACGCTGAGACGCGAAAGCCAGGGGAGCGAAC…
>509 G1_56677
GGAATATTGGTCAATGGACGCAAGTCTGAACCAGCCAAGTAGCGTGCAGGATGACGGCCCTATGGGTTGTAAACTGCTTTTATGTGGGAATAAATTGGCGCACGTGTGCGCCATTGCATGTACCTCATGAATAAGGACCGGCTAATTCCGTGCCAGCAGCCGCGGTAATACGGAAGGTCCGGGCGTTATCCGGATTTATTGGGTTTAAAGGGAGTGTAGGCGGTCTGTTAAGCGTGTTGTGAAATTTAGGTGCTCAACATTTAACTTGCAGCGCGAACTGTCAGACTTGAGTACACGCAGCGCAGGCGGAATTCATGGTGTAGCGGTGAAATGCTTAGATATCATGAGGAACTCCGATCGCGAAGGCAGCCTGCGGGAGTGTTACTGACGCTTAAGCTC…
>51 G1_221
AATATTGCACAATGGGCGCAAGCCTGATGCAGCCATGCCGCGTGTATGAAGAAGGCCTACGGGTTGTAAAGTACTTTCAGCGGGGAGGAAGGGAGTAAAGTTAATACCTTTGCTCATTGACGTTACCCGCAGAAGAAGCACCGGCTAACTCCGTGCCAGCAGCCGCGGTAATACGGAGGGTGCAAGCGTTAATCGGAATTACTGGGCGTAAAGCGCACGCAGGCGGTTTGTTAAGTCAGATGTGAAATCCCCGGGCTCAACCTGGGAACTGCATCTGATACTGGCAAGCTTGAGTCTCGTAGAGGGGGGTAGAATTCCAGGTGTAGCGGTGAAATGCGTAGAGATCTGGAGGAATACCGGTGGCGAAGGCGGCCCCCTGGACGAAGACTGACGCTCAGG…
>510 G1_9224
GGGAATATTGCGCAATGGACGGAAGTCTGACGCAGCGACGCCGCGTGAGCGACGAAGGCCTTCGGGTCGTAAAGCTCTGTTCTTGGGGACGAATAAAGTGACGGTACCCAAGGAGCAAGCCCCGGCTAACTACGTGCCAGCAGCCGCGGTAACACGTAGGGGGCAAGCGTTGTCCGGAATTACTGGGCGTAAAGGGCGTGTAGGCGGCCATGTATGTCAGGTGTGAAAGGCCTCGGCTTAACCGAGGCATTGCACATGAAACTGTATGGCTTGCGTGCAGGGGAGGGGAGTGGAATTCCTAGTGTAGCGGTGAAATGCGTAGATATTAGGAGGAACACCAGTGGCGAAGGCGACTTCCTGGACTGTAACTGACGCTGAGGCGCGAAAGCGTGGGTAGCA…
>511 G2_42953
AATATTGGACAATGGGTTAGCGCCTGATCCAGCCATCCCGCGTGAAGGACGACGGCCCTATGGGTTGTAAACTTCTTTTGTACAGGGATAAACCTACCCTCGTGAGGGTAGCTGAAGGTACTGTACGAATAAGCACCGGCTAACTCCGTGCCAGCAGCCGCGGTAATACGGAGGGTGCAAGCGTTATCCGGATTTATTGGGTTTAAAGGGTCCGTAGGCGGATGCGTAAGTCAGTGGTGAAATCTCACAGCTCAACTGTGAAACTGCCATTGATACTGCGTGTCTTGAGTGAGGTTGAAGTAGCTGGAATAAGTAGTGTAGCGGTGAAATGCATAGATATTACTTAGAACACCAATTGCGAAGGCAGGTTACTAAGTCTCAACTGACGCTGATGGACGA…
>512 G1_24346
GGAATATTGCACAATGGGCGCAAGCCTGATGCAGCAACGCCGCGTGAAGGATGAAGGCCTTCGGGTTGTAAACTTCTGTCCTAGGGGAAGAAACAAATGACATTACCCTTGGAGGAAGCCCCGGCTAACTACGTGCCAGCAGCCGCGGTAATACGTAGGGGGCGAGCGTTATCCGGAATTATTGGGCGTAAAGCGTGCGTAGGTGACACCTTAAGCGCAGGGTTTAAGGCAATGGCTCAACCATTGTTCGCCTTGCGAACTGGGGTGCTTGAGTGCAGGAGGGGAAAGTGGAATTCCTAGTGTAGCGGTGAAATGCGTAGATATTAGGAGGAACACCAGTGGCGAAGGCGACTTTCTGGACTGTTACTGACACTGAGGCACGAAAGCGTGGGGAGCAAA…
>513 G1_45368
AATATTGGTCAATGGGCGAGAGCCTGAACCAGCCAAGTCGCGTGAAGGATGACGGCCCTATGGGTTGTAAACTTCTTTTGCAGGGGAATAAAGATATTCACGTGTGGATAGTTGTATGTACCCTGCGAATAAGCATCGGCTAACTCCGTGCCAGCAGCCGCGGTAATACGGAGGATGCGAGCGTTATCCGGATTTATTGGGTTTAAAGGGTGCGTAGGTGGACTGTTAAGTCAGTGGTGAAAGTTTGTCGCTCAACGATAAAATTGCCGTTGAAACTGGTGGTCTTGAGTATGGATGAAGTAGGCGGAATGCGTGGTGTAGCGGTGAAATGCATAGAGATCACGCAGAACTCCGATTGCGAAGGCAGCTTACTAAGGCATAACTGACACTGAAGCACGA…
>514 G2_10469
GAATATTGGTCAATGGGCGAGAGCCTGAACCAGCCAAGTAGCGTGCAGGATGACGGCCCTATGGGTTGTAAACTGCTTTTATGCGGGGATAAAGTGAGGGACGTGTCCTTCATTGCAGGTACCGCATGAATAAGGACCGGCTAATTCCGTGCCAGCAGCCGCGGTAATACGGAAGGTCCGGGCGTTATCCGGATTTATTGGGTTTAAAGGGAGCGTAGGCCGTGGATTAAGCGTGTTGTGAAATGCAGGTGCTCAACGTCTGCACTGCAGCGCGAACTGGTTCACTTGAGTGTGCGCAACGCAGGCGGAATTCGTCGTGTAGCGGTGAAATGCTTAGATATGACGAAGAACTCCGATTGCGAAGGCAGCTTGCGGGAGCACAACTGACGCTGAAGCTCG…
>515 G3_12412
GAATATTGGTCAATGGACGAAAGTCTGAACCAGCGACGCCGCGTGTAGGACGAAGAAGCTTTGCTTCGTAAACTACTGTCGGGAGGGAAAAAAAGAAGTATGAACTTCTGGGATAGTACCTTCAAAGGAAGGATCGGCTAACTACGTGCCAGCAGCCGCGGTAATACGTAGGATCCAAGCGTTGTCCGGATTTACTGGGTATAAAGGGTGCGTAGGCGGATAGGAACGTTAGAGGTTAAATACTTCGGCTCAACCGAAGAGGTGCCTTTAATACGGCTTGTCTTGAGTGCGAGAGAGGATAGTAGAATTCCTGGTGTAGCGGTGAAATGCGTAGATATCAGGAGGAATACCAGTGGCGAAGGCGGCTATCTGGCTCGAAACTGACGCTGAGGCACGAAA…
>516 G1_11733
AATTTTCGGCAATGGAGGGAACTCTGACCGAGCAATGCCGCGTGAATGAAGAAGTACTTCGGTATGTAAAGTTCTTTTATTGGGGAAGAACGGCTAGTGGAAAAGCTAGAGTGACGGTACCCATTGAATAAGCCCCGGCTAACTATGTGCCAGCAGCCGCGGTAATACATAGGGGGCAAGCGTTATCCGGAATTATTGGGCATAAAGGGTGCGTAGGCGGCAAGTTAAGTTTAAGGTATAAGCTCATGGCTCAACCATGGGAGGCTTTAGAAACTGGCTAGCTAGAGTGCAGTAGAGGCAAGTGGAATTCCATGTGTAGCGGTAAAATGCGTAAATATATGGAGGAACACCAGTAGCGAAGGCGGCTTGCTGGGCTGTAACTGACGCTGAGGCACGAAA…
>517 G26_609
AATATTTGACAATGGGCGAAAGCTTGATCGAGTAATGTTACGTGGGTGATCAGAAGGCTTAATTGCTGTAAAACTCGTTTCGTCAAGGATTATAATGCAATCGTACTTGAAGGAGAAGCCCTGACTAACTTCGTGCCAGCAGTCGCGGTAATACGGAGAGGGCGAGTGTTATTCGCATTGACTGGGTGTAAAGTGTGCGTAGGTGGTTTGTTAAGTTTTAAGGTAAATGTTAAACATAAAGTTTAAACCCCTTTTAATACTAATAAACTAGAGTTTATTGGAAGATAGCTGAACATTAAGTGTAAAGGTGAAATTTTTCGATATTTAAAGGACATGCAATAGGCGAAGGCTGCTATCTACTTTAATACTGACACTGAGGCACAAAAGCATAGGGATCAA…
>518 G3_7870
AGACCTGCCAATCGCCGATACTATAGTTATCAAAGACCGCACTGCTATAAAATCAGCCGACGCTGTAACCTACGATGATAGCGGCAATCCTATCCCGCTCTCCGAACGATTTAACTTGGAAACAGCAGATATCCGCTACCAGAGAGATGATAGATTTTCACCACGCGGCTCCACGTCCTTCAGCTCCAGAGAGACTGTAATCAGGCTCTTCGAGACCTCCGACAGGTCGACTCTTCTTCACGAGACAGGGCATGTCTTCCTGGAAGACCTTCGTAGCCTGGCTCTTGAGAATGAGAAGGCAGCAGAGGACCTGAAAGCCGTCCAGGATTGGCTCGGCGTTGAGGATTAGATACCCGAGTAGTCGAACAAACT
>519 G2_5529
AATCTTAGGCAATGGACGAAAGTCTGACCTAGCGACGCCGCGTGAGGGAAGAAGGCCTTCGGGTTGTAAACCCCTGTCATGGGGGAAGAAGTAAGTGACGGTACCCCAAGAGGAAGCCCCTGCTAACTACGTGCCAGCAGCCGCGGTAATACGTAGGGGGCGAGCGTTATCCGGAATTATTGGGCGTAAAGGGCGAGTAGGCGGTCTGTTAAGTCAGGTGTGAAATTTCAGGGCTCAACCCTGAAACTGCGCTTGAAACTGGCAGGCTAGAGGACAGGAGAGGGAAGTGGAATTCCCGGTGTAGCGGTGAAATGCGTAGAGATTAGGAGGAACACCAGTGGCGAAGGCGGCTTTTTGGCCTGTAACTGACACTGAGGCGCGAAAGCGTGGGGAGCAAAC…
>52 G2_817
GAATATTGGTCAATGGGCGCTAGCCTGAACCAGCCACGTAGCGTGAAGGATGACTGTCCTATGGATTGTAAACTTCTTTTTCGGGAGGGTAAAGTGAGGTACGTGTACCTTATTGCAAGTATCCCGTGAATAAGCATCGGCTAACTCCGTGCCAGCAGCCGCGGTAATACGGAGGATGCGAGCGTTATCCGGATTTATTGGGTTTAAAGGGAGCGTAGGCGGACGATTAAGTCAGTGGTTAAATTGTGTGGCTCAACCATGCCCTGCCATTGATACTGGTTGTCTTGAGTGTACAAGAGGTGGATGGAATTCAAGGTGTAGCGGTGAAATGCTTAGATATCTTGAGGAACTCCTATTGCGAAGGCATTCCACTGGGGTACGACTGACGCTGATGCTCGA…
>520 G2_47602
AATCTTGCGCAATGGGCGAAAGCCTGACGCAGCAACGCCGCGTGGGGGACGAAGGCTCTCGGGTTGTAAACCCCTTTCAGGAGGGACGAAATTGACGGTACCTCCAGAAGAAGCCCCGGCCAACTACGTGCCAGCAGCCGCGGTAACACGTAGGGGGCAAGCGTTGTCCGGATTTATTGGGCGTAAAGAGCTCGTAGGTGGCTCGGTAAGTCGGGTGTGAAATTTCGAGGCTCAACCTCGAGACGCCACCTGATACTGCTGTGGCTTGAGTCCGGTAGGGGAGCGTGGAATTCCTGGTGTAGCGGTGAAATGCGCAGATATCAGGAGGAACACCAGCGGCGAAGGCGGCGCTCTGGGCCGGTACTGACACTGAGGAGCGAAAGCGTGGGGATCAAACAG…
>521 G8_27205
AATATTGCACAATGGGCGCAAGCCTGATGCAGCGACGCCGCGTGAGGGATGACGGCCTTCGGGTTGTAAACCTCTTTCAGTAGGGAAGCAGCCCTTTAGGGTGACGGTACCTGCAGCAGAAGCGCCGGCTAACTACGTGCCAGCAGCCGCGGTAATACGTCGGGCGCAAGCGTTATCCGGAATTATTGGGCGTAAAGAGCTCGTAGGCGGTTTGTCGCGTCTGCTGTGAAAGCCCGGGGCTTAACTCCGGGTGTGCAGTGGGTACGGGCAGGCTAGAGTGCAGTAGGGGAGACTGGAATTCCTGGTGTAGCGGTGGAATGCGCAGATATCAGGAGGAACACCGATGGCGAAGGCAGGTCTCTGGGCTGTTACTGACGCTGAGGAGCGAAAGCATGGGGA…
>522 G1_6031
AATATTGCGCAATGGGGGGAACCCTGACGCAGCAACGCCGCGTGAAGGAAGAAGGTCTTCGGATTGTAAACTTCTTTGGCAGGGGACGATAAAAGACGGTACCCTGAGAACAAGCCACGGCTAACTACGTGCCAGCAGCCGCGGTAATACGTAGGTGGCGAGCGTTGTCCGGAATTACTGGGTGTAAAGGGCGTGTAGGCGGGGATGTAAGTCAGATGTGAAAGCCCAAGGCTTAACTTTGGGATTGCATCTGAAACTATGTTTCTTGAGTACTGTAGAGGAAAGTGGAATTCCCAGTGTAGCGGTGAAATGCGTAGAGATTGGGAGGAACACCAGTGGCGAAGGCGACTTTCTGGACAGTAACTGACGCTGAGGCGCGAAAGCGTGGGGAGCAAACAG…
>523 R9_16904
GAATTTTCCGCAATGGGCGAAAGCCTGACGGAGCAATGCCGCGTGAAGGATGAAGGCCTGCGGGTTGTAAACTTCTTTTCTGAGAGAAGATAATGACGGTATCTGAGGAATAAACATCGGCTAACCCTGTGCCAGCAGCCGCGGTAATACAGGGGATGCAAGCGTTATCCGGAATAATTGGGCGTAAAGCGTCTGTAGGTGGTTTTGAAAGTCGATTGTCAAAAACCAAGGCTTAACCTTGGGCGGGCAATGGAAACTTCAAGACTAGAGTATGGTAGAGGTAGAGGGAATTATCGGTGTAACGGTGAAATGTGCAGATATCGGTTAGAACACCAAAGGCGAAAGCACTCTACTGGGCCAAAACTGACACTCAGAGACGAAAGCTAGGGGAGCGAATAG…
>524 R9_47121
GGAATCTTCCGCAATGGGCGAAAGCCTGACGGAGCAACGCCGCGTGAATGAAGAAGGCCTTCGGGTCGTAAAGTTCTGTTGAAAGGGAAGAAGTCTCTTTGTGTGAATAATGCCAAGAGGTGACGGTACCTTTTGAGGAAGCTCCGGCTAACTACGTGCCAGCAGCCGCGGTAATACGTAGGGAGCGAGCGTTGTCCGGAATTACTGGGCGTAAAGGGCGCGTAGGCGGGATTTTAAGTCAGGTGTGAAAACGTAGGGCTCAACTTTACGATTGCACTTGAAACTGGAATTCTTGAGGACAGGAGAGGAAAGTGGAATTCCTAGTGTAGCGGTGAAATGCGTAGATATTAGGAGGAACACCAGTGGCGAAGGCGACTTTCTGGACTGTAACTGACGCTG…
>525 G2_30814
AATATTGGACAATGGGGGCAACCCTGATCCAGCCATGCCGCGTGAGTGAAGAAGGCCTTCGGGTTGTAAAGCTCTTTTGGCGGGGACGATGATGACGGTACCCGCAGAATAAGCCCCGGCTAACTTCGTGCCAGCAGCCGCGGTAAGACGAAGGGGGCTAGCGTTGTTCGGAATTACTGGGCGTAAAGGGCGCGTAGGCGGTTTGTTAAGTCAGGCGTGAAAGCCCTGGGCTCAACCTGGGAGGTGCGCTTGATACTGGCAAGCTTGAGTGCAGGAGAGGATGGTGGAATTCCCAGTGTAGAGGTGAAATTCGTAGATATTGGGAAGAACACCGGTGGCGAAGGCGGCCATCTGGACTGCAACTGACGCTGAGGCGCGAAAGCGTGGGGAGCAAACAGG…
>526 G6_6349
GGGAATATTGGGCAATGGATGCAAGTCTGACCCAGCCATGCCGCGTGCCGGATGAAGGCCCTCAGGGTTGTAAACGGCTTTTATTCGGGAAGAAGAGCAGGGATGCGTCCTTGTGTGACGGTACCGAATGAATAAGCACCGGCTAACTCCGTGCCAGCAGCCGCGGTAATACGGAGGGTGCGAGCGTTGTCCGGATTTATTGGGTTTAAAGGGTGCGTAGGTGGCTGTTTAAGTCAGTGGTGAAATACGGTTGCTCAACAATCGAGGTGCCATTGATACTGAATAGCTTGAAATAATTGGAGGCTGCAGGAATGGATGGGGTAGCGGTGAAATGCATAGATATAATCGAGAACACAGATTGCGAAGGAAGGTGGCTACGATTGGTTTGACACTGAGACA…
>527 G1_2319
GGAATATTGGACAATGGGCGCAAGCCTGATCCAGCCATGCCGCGTGAAGGATTAAGGTCCTCTGGATTGTAAACTTCTTTTATAAGGGACGAAAAAAGGGAATTCTTTCTCACTTGACGGTACCTTATGAATAAGCACCGGCTAACTCCGTGCCAGCAGCCGCGGTAATACGGAGGGTGCAAGCGTTATCCGGATTCACTGGGTTTAAAGGGTGCGTAGGCGGGTATTTAAGTCAGTGGTGAAATCCTAGAGCTTAACTCTAGAACTGCCATTGATACTATTTATCTTGAATATTGTGGAGGTAAGCGGAATATGTCATGTAGCGGTGAAATGCTTAGATATGACATAGAACACCTATTGCGAAGGCAGCTTACTACGCATATATTGACGCTGAGGCAC…
>528 G3_4730
GGAATATTGCACAATGGGGGAAACCCTGATGCAGCGACGCCGCGTGAAGGAAGAAGGTCTTCGGATTGTAAACTTCTTTGATTGGGGACGAAATATGACGGTACCCAAGGAACAAGCCACGGCTAACTACGTGCCAGCAGCCGCGGTAAGACGTAGGTGGCAAGCGTTGTCCGGAATTACTGGGTGTAAAGGGCGTGTAGGCGGGAGTGTAAGTCAGATGTGAAAACCCGGAGCTAAACTTCGGGATTGCATCTGAAACTATGCTTCTTGAGTGCTGGAGAGGAAAGCGGAATTCCTAGTGTAGCGGTGAAATGCGTAGATATTAGGAGGAACACCAGTGGCGAAGGCGGCTTTCTGGACAGTAACTGACGCTGAGGCGCGAAAGCGTGGGGAGCGAAC…
>529 G25_3847
GAATATTGCGCAATGGGCGGAAGCCTGACGCAGCGACGCCGCGTGAGCGAAGAAGGCCTTCGGGTCGTAAAGCTCTGTCCTTGGGGAAGAAGGCGAAAGCTTGACGGTACCCAAGAAGAAAGCCCCGGCTAACTACGTGCCAGCAGCCGCGGTAATACGTAGGGGGCGAGCGTTGTCCGGAATTACTGGGCGTAAAGGGTGCGTAGGTGGCCTTTTAAGTCAGATGTGAAAGGCTGCGGCTTAACCGCAGGACTGCATTTGAAACTGGAAGGCTTGAGTGTCGGAGAGGGTAGTGGAATTCCCAGTGTAGCGGTGAAATGCGTAGATATTGGGAGGAACACCAGTGGCGAAGGCGACTACCTGGACGATAACTGACGCTGAGGCACGAAAGCTAGGGGA…
>53 G1_60449
GGGAATATTGCACAATGGACGAAAGTCTGATGCAGCGATTCTGCGTGGAGGATGAAGCATTACGGTGTGTAAACTCCTTTTCTGGTAGAAGACGAATGACGGTATACCAGGAATAAGGGACGGCTAACTATGTGCCAGCAGCCGCGGTAATACATAGGTCCCAAGCGTTATCCGGATTTACTGGGCGTAAAGAGTCTGTAGCCTGATATGTAAGTCTGTTTTCAAATACTCCGACTCAATCGGAGAAAGGGGATAGATACTGCATATCTGGAAGTTATTGGGGGTTAGTGGAATTTCCGGTGGAGCGGTGAAATGCGTTGATATCGGAAAGAACGCCGAAAGTGAAAACAGCTAACTACAATAAACTTGACGGTCAGAGACGAAAGCTTGGGGAGCAAA…
>530 G1_77331
AATATTGGTCAATGGACGAAAGTCTGAACCAGCGACGTCGCGTGTAGGAATAAGATCTTCGGATTGTAAACTACTTTTATAAGGGAAGAATCTTTTAGATGACGGTACCTTATGAATAAGGGGTGACAAAACTCGTGCCAGCAGTAGCGGTAATACGAGTGCCCCAAGCGTTATCCGGATTAATTGGGCGTAAAGGGTCCGTAGGCGGTTTGTTAAGTTTTTCGTTAAATCTCCAGGGCTTAACTTTGGAGTTGCGGAAAAAACTAACAGACTAGAGGATGTTAGGGGCTAGCGGAATGTCTGGTGTAGGGGTGAAATCCGTTGATATCAGATGGAACACCAAAAGCGAAGGCAGCTAGCTGGGGCAATCCTGACGCTCAGGGACGAAAGCGTGGGGAG…
>531 G1_88348
GGAATATTGGACAATGGGCGAAAGCCTGATCCAGCAATGCCGCGTGAGTGATGAAGGCCTTAGGGTTGTAAAGCTCTTTTACCAGGGATGATAATGACAGTACCTGGAGAATAAGCTCCGGCTAACTCCGTGCCAGCAGCCGCGGTAATACGGAGGGAGCTAGCGTTGTTCGGAATTACTGGGCGTAAAGCGCGCGTAGGCGGCTATTCAAGTCAGAGGTGAAAGCCTGGAGCTCAACTCCAGAACTGCCTTTGAAACTAGATAGCTAGAATCTTGGAGAGGCGAGTGGAATTCCGAGTGTAGAGGTGAAATTCGTAGATATTCGGAAGAACACCAGTGGCGAAGGCGACTCGCTGGACAAGTATTGACGCTGAGGTGCGAAAGCGTGGGGAGCAAACA…
>532 G1_82048
CGAATCATTCACAATGGGGGAAACCCTGATGGTGCAACGCCGCGTGGGGGATGACGGCCTTCGGGTTGTAAACCTCTGTCACCAAGGAGCAACAAGCAGGTTCATAGCCTGCCCTGAGTTAACTTGGAGAGGAAGCAGTGGCTAACTCCGTGCCAGCAGCCGCGGTAATACGGAGACTGCAAGCGTTACTCGGATTCACTGGGCGTAAAGGGTGCGTAGGCCGCTAAGCGTGTCGGGTGTGAAATCTCGGGGCTCAACCTCGAAACTGCGCCCGAAACTGTTTAGCTAGAGTGTCGGAGAGGTAAGCGGAATTCCAGGTGTAGCGGTGAAATGCGTAGATATCTGGAGGAACACCAATGGCGAAGGCAGCTTACTGGACGACAACTGACGCTGAGGCAC…
>533 G8_20154
GGAATATTGGACAATGGGCGCAAGCCTGATCCAGCCATGCCGCGTGAGTGATGAAGGCCTTAGGGTTGTAAAGCTCTTTCGTCAGGGAAGATAATGACGGTACCTGAAGAAGAAGCCCCGGCTAACTTCGTGCCAGCAGCCGCGGTAATACGAAGGGGGCTAGCGTTGCTCGGAATCACTGGGCGTAAAGCGCACGTAGGCGGCTTTCTAAGTCAGGGGTGAAATCCCGGAGCTCAACTCCGGAACTGCCTTTGATACTGGAGAGCTTGAGTTCGGGAGAGGTGAGTGGAACTGCGAGTGTAGAGGTGAAATTCGTAGATATTCGCAAGAACACCAGTGGCGAAGGCGGCTCACTGGCCCGATACTGACGCTGAGGTGCGAAAGCGTGGGGAGCAAACA…
>534 G8_7355
GGAATATTGGTCAATGGAGGCAACTCTGAACCAGCCATGCCGCGTGCAGGAAGACGGCCCTACGGGTTGTAAACTGCTTTTGTCGGGGAATAAACCTCACTTCGTGAAGTGAGTTGAATGTACTCGAAGAATAAGGATCGGCTAACTCCGTGCCAGCAGCCGCGGTAATACGGAGGATCCAAGCGTTATCCGGATTTATTGGGTTTAAAGGGTGCGTAGGCGGCTTAATAAGTCAGGGGTGAAAGACGGTGGCTCAACCATCGCAGTGCCTTTGATACTGATGAGCTTGAATGAACTTGAGGTAGGCGGAATGTGACAAGTAGCGGTGAAATGCATAGATATGTCACAGAACACCAATTGCGAAGGCAGCTTACTAAAGTTTAATTGACGCTGAGGCAC…
>535 R9_45486
AATATTGGACAATGGGCGCAAGCCTGATCCAGCCATGCCGCGTGAGTGATGAAGGCCTTAGGGTTGTAAAGCTCTTTCAGTGGGGAAGATAATGACGGTACCCACAGAAGAAGCCCCGGCTAACTTCGTGCCAGCAGCCGCGGTAATACGAAGGGGGCTAGCGTTGTTCGGATTTACTGGGCGTAAAGCGCACGTAGGCGGTTTGTTAAGTCAGGGGTGAAATCCCAGAGCTCAACTCTGGAACTGCCTTTGATACTGGCAAGCTCGAGTCCGGAAGAGGTAAGTGGAACTCCTAGTGTAGAGGTGGAATTCGTAGATATTAGGAAGAACACCAGTGGCGAAGGCGGCTTACTGGTCCGGAACTGACGCTGAGGTGCGAAAGCGTGGGGAGCAAACAGG…
>536 G3_102903
GAATCTTCCGCAATGGACGAAAGTCTGACGGAGCAACGCCGCGTGAGTGATGAAGGCTTTCGGGTCGTAAAACTCTGTTGTCAGGGAAGAACATCCGGGATGACCTCCCGGTCTGACGGTACCTGATCAGAAAGCCCCGGCTAACTACGTGCCAGCAGCCGCGGTAATACGTAGGGGGCAAGCGTTGTCCGGAATTATTGGGCGTAAAGCGCGCGCAGGCGGTTTCTTAAGTCTGGTGTGAAAGCCCGCAGCTCAACTGCGGAGGGCCACTGGAAACTGGGAAGCTTGAGTGTAGGAGAGGAGAGCGGAATTCCACGTGTAGCGGTGAAATGCGTAGATATGTGGAGGAACACCCGTGGCGAAAGCGGCTCTCTGGCCTATAACTGACGCTGAGGCGCG…
>537 G8_4856
AATTTTGGACAATGGGGGCAACCCTGATCCAGCCATGCCGCGTGAGTGAAGAAGGCCTTCGGGTTGTAAAGCTCTTTCGGCCGGGAAGAAATCGCATAGGCTAATACCCTGTGTGGATGACGGTACCGGAATAAGAAGCACCGGCTAACTACGTGCCAGCAGCCGCGGTAATACGTAGGGTGCGAGCGTTAATCGGAATTACTGGGCGTAAAGCGTGCGCAGGCGGTTTCGTAAGACAGAGGTGAAATCCCCGGGCTCAACCTGGGAACTGCCTTTGTGACTGCGAGGCTAGAGTACGGCAGAGGGGGGTGGAATTCCACGTGTAGCAGTGAAATGCGTAGAGATGTGGAGGTACACCGATGGCGAAGGCAGCCCCCTGGGCCGATACTGACGCTCATG…
>538 G1_5209
AATATTGGTCAATGGAGGCAACTCTGAACCAGCCAAGTCGCGTGAAGGATGAAGGTCTTATGGATTGTAAACTTCTTTTGCAGGGGAATAAATAGCGGTACGTGTACCGTTTTGCATGTACCCTGCGAATAAGGATCGGCTAACTCCGTGCCAGCAGCCGCGGTAATACGGAGGATCCGAGCGTTATCCGGATTTATTGGGTTTAAAGGGTGCGCAGGCGGGAGATTAAGTCAGGGGTGAAATTTCAGGGCTCAACCCTGAAACTGCGCTTGAAACTGGCAGGCTAGAGGACAGGAGAGGGAAGTGGAATTCCCGGTGTAGCGGTGAAATGCGTAGATATCGGGAGGAACACCAGTGGCGAAGGCGGCTTCCTGGACTGTACCTGACGCTGAGGAGCGA…
>539 G8_2139
TTGAGTTCGAAGCCCAACTGTGTCATCTGTTAGTTATGCTAACTTGGGCAAATATTCAGTTTTGCTGCCTTTAAAATGGGGGAAAATATGGAGCCTGCATGTCTGTGAGGGATTAGATACCCTAGTAGTCGCGAATGTT
>54 G1_14601
AGGAATATTGGTCAATGGGCGCAAGCCTGAACCAGCCATGCCGCGTGCAGGAAGACGGCCCTACGGGTTGTAAACTGCTTTTGTACCGGAATAAACCTTTGTTCGTGAACGAAGCTGAATGTACGGTAAGAATAAGGATCGGCTAACTCCGTGCCAGCAGCCGCGGTAATACGGAGGATCCAAGCGTTATCCGGATTTATTGGGTTTAAAGGGTGCGTAGGCGGTTCTTTAAGTCAGGGGTGAAAGACGGTAGCTTAACTATCGCAGTGCCTTTGATACTGAAGAACTTGAATACACTTGAGGTAGGCGGAATGTGACAAGTAGCGGTGAAATGCATAGATATGTCACAGAACACCAATTGCGAAGGCAGCTTACTAAAGTGAGATTGACGCTGAGGCA…
>540 G8_62177
ATAAACCTTTAGCAATAAACGAAAGTTTAACTAAACTATACTAACACCCAGCGTTGGTTAATTTCATGCCAGCCACCGCAGCCATACGATTAACCCAAGCTAATAGAACCCAGCTTAAAGAGTGTTTTAGATCTGTTCTCAATAAAGCTAAGCTTCATCTAAGTTGTAAAAAACCCTAGCTGAAATAAAATAAACTACGAAGGTGAATTTAATATTTCTGAGGACACAATAGCTAAGACCCAAACTGGGATTAGATACCCCTGTAGTCGCGAATCCT
>541 G1_346
AATATTGCACAATGGAGGAAACTCTGATGCAGCGACGCCGCGTGAGTGAAGAAGGCTTTCGAGTCGTAAAACTCTGTCCTTGGGGACGATAATGACGGTACCCAAGGAGGAAGCCCCGGCTAACTACGTGCCAGCAGCCGCGGTAATACGTAGGGGGCGAGCGTTGTCCGGAATTATTGGGCGTAAAGGGTTCGCAGGCGGCCAAATAAGTCAGATGTGAAATCCCACGGCTTAACCGTGGTAAGCATTTGAAACTGTATGGCTTGAGTTAAGGAGAGGAAAGTGGAATTCCTAGTGTAGCGGTGAAATGCGTAGATATTAGGAAGAATACCAGTGGCGAAGGCGACTTTCTGGACTTATACTGACGCTGAGGAACGAAAGCGTGGGGAGCAAACAGGA…
>542 G3_11886
GGGAATTTTGGACAATGGGGGCAACCCTGATCCAGCCATTCCGCGTGTGTGATGAAGGCCTTCGGGTTGTAAAGCACTTTTGGCAGGAAAGAAATGCTCTGGGTTAATACCCTGGGGTGATGACGGTACCTGCAGAATAAGCACCGGCTAACTACGTGCCAGCAGCCGCGGTAATACGTAGGGTGCAAGCGTTAATCGGAATTACTGGGCGTAAAGCGTGCGTAGGCGGTTCGGAAAGAAGGATGTGAAATCCCAGGGCTCAACCTTGGAATGGCATTCTTAACTCCCGGGCTAGAGTGTGTCAGAGGGGGGTGGAATTCCGCGTGTAGCAGTGAAATGCGTAGAGATGCGGAGGAACACCGATGGCGAAGGCAGCCCCCTGGGATAACACTGACGCTC…
>543 G1_23715
GGGAATATTGGGCAATGGGGGAAACCCTGACCCAGCGACGCCGCGTGAGGGAAGAAGGTTTTCGGATTGTAAACCTCTGTTCTTGGTGAAGAGAAGAAGACGGTAGCCAAGGAGGAAGCCCCGGCTAACTACGTGCCAGCAGCCGCGGTAATACGTAGGGGGCGAGCGTTGTCCGGAATGAGTGGGCGGAAAGGGCGCGTAGGCGGCTGATTAAGTCTGGAGTGGAATTCCTATTTTCAAGGTAGGAATTGCTTTGGAAACTGATCAGCTTGAGTGCAGGAGAGGTTATCGGAATTCCCGGTGTAGCGGTGAAATGCGTAGAGATCGGGAGGAACACCAGTGGCGAAGGCGGGTAACTGGACTGCAACTGACGCTGAGGCGCGAAAGTGTGGGGAGCAA…
>544 G1_36405
GGAATCTTGCGCAATGGGCGAAAGCCTGACGCAGCAACGCCGCGTGCGGGAAGAAGGCTCTCGGGTTGTAAACCGCTTTCAGCAGGAACGAAAATGACGGTACTTGCAGAAGAAGGTGCGGCCAACTACGTGCCAGCAGCCGCGGTGACACGTAGGCACCAAGCGTTGTCCGGATTTATTGGGCGTAAAGAGCTCGTAGGCGGTTCGGTAAGTCGGGTGTGAAAACTTTGGGCTTAACCCAAAGCCTGCATCCGATACTGCTGTGACTAGAGTTCGGTAGGGGAGCGGGGAATTCCTAGTGTAGCGGTGAAATGCGCAGATATTAGGAGGAACACCGGTGGCGAAGGCGCCGCTCTGGGCCGATACTGACGCTGAGGAGCGAAAGCGTGGGTAGCAAAC…
>545 G3_22895
GAATATTGCGCAATGGAGGAAACTCTGACGCAGTGACGCCGCGTGCAGGAAGAAGGTTTTCGGATTGTAAACTGCTTTTAACAGGAAAGAAAAAAATGACGGTACCTGTTGAATAAGCTCCGGCTAACTACGTGCCAGCAGCCGCGGTAATACGTAGGGAGCGAGCGTTATCCGGATTTATTGGGTGTAAAGGGTGCGTAGAAGGAAATGCAAGTTAGTTGTGAAATACCTCGGCTTAACTGAGGAACTGCAACTAAAACTATATTTCTTGAGTATCGGAGGGGTTTGTGGAATTCCTAGTGTAGCGGTGAAATGCGTAGATATTAGGAAGAACACCGGTGGCGAAGGCGACAAACTGGACGATAACTGACGTTGAGGCACGAAAGTGTGGGGAGCAAA…
>546 G1_28220
GGGAATCTTCCGCAATGGACGAAAGTCTGACGGAGCAACGCCGCGTGAGTGAGGAAGGTCTTCGGATCGTAAAGCTCTGTTGCCAGGGAAGAATCCCCTGGGGAGTCACTGCCCCGGGGTTGACGGTACCTGAGAAGAAAGCCCCGGCTAACTACGTGCCAGCAGCCGCGGTAATACGTAGGGGGCGAGCGTTGTCCGGAATTATTGGGCGTAAAGCGCGCGCAGGCGGTTTTGTAAGTCCGATTGTTGAAACCCGGGGCTCAACTCCGGGTCGCAAGGGAAACTGCAAGACTTGAGTGCAGGAGAGGGAAGCGGAATTCCATGTGTAGCGGTGAAATGCGTAGAGATATGGAGGAACACCAGTGGCGAAGGCGGCTTCCTGGCCTGTAACTGACGCTG…
>547 G25_56533
GAATATTGGACAATGGGCGCAAGCCTGATCCAGCCATGCCGCGTGTGTGAAGAAGGCCTTCGGGTTGTAAAGCACTTTTGTTGGGGAAGAAACAGCGCAGGTTAATAACCGGCGTGAATGACGGTACCCAAAGAATAAGCACCGGCTAACTTCGTGCCAGCAGCCGCGGTAATACGAAGGGTGCAAGCGTTACTCGGAATTACTGGGCGTAAAGCGTGCGTAGGCGGTTTGTTAAGTCTGATGTGAAAGCCCCGGGCTCAACCTGGGAATGGCATTGGATACTGGCAGGCTAGAATGTGGTAGAGGGTGGTGGAATTCCCGGTGTAGCGGTGAAATGCGTAGAGATCGGGAGGAACATCCGTGGCGAAGGCGGCCACCTGGACCAACATTGACGCTGAG…
>548 G1_33940
GGAATTTTGGACAATGGGGGCAACCCTGATCCAGCCATGCCGCGTGCGGGAAGAAGGCCTTCGGGTTGTAAACCGCTTTTAGTCGGGAAGAAAAGGCCAGGCCTAATACGTCTGGTTCTTGACGGTACCGGCGGAATAAGCACCGGCTAACTACGTGCCAGCAGCCGCGGTAATACGTAGGGTGCGAGCGTTAATCGGAATTACTGGGCGTAAAGCGTGCGCAGGCGGTTCGTTAAGTCTGATGTGAAAGCCCCGGGCTCAACCTGGGAATGGCATTGGAAACTGGCGGGCTTGAGTGTGGCAGAGGGGGGTGGAATTCCGCGTGTAGCAGTGAAATGCGTAGAGATGCGGAGGAACACCGATGGCGAAGGCAGCCCCCTGGGCTAACACTGACGCTCA…
>549 G6_4003
GGAATATTGCGCAATGGGGGAAACCCTGACGCAGCAACGCCGCGTGGAGGAAGAAGGTCTTCGGATTGTAAACTCCTGTCTTCTGGGACGAAGAATGACGGTACCAGAGGAGGAAGCCACGGCTAACTACGTGCCAGCAGCCGCGGTAATACGTAGGTGGCGAGCGTTGTCCGGAATTACTGGGCGTAAAGGGCGCGTAGGCGGTTTTTTAAGTCAGATGTGAAAACCCAGGGCTTAACTCTGGGATTGCATTTGAAACTGGAAGGCTTGAGTGCAGGAGAGGTAAGTGGAATTCCTAGTGTAGCGGTGAAATGCGTAGATATTAGGAGGAACACCAGTGGCGAAGGCGACTTACTGGACTGTAACTGACGCTGAGGCGCGAAAGCGTGGGGAGCAAAC…
>55 G2_61434
GAATCTTTCTCAATGGGGGCAATCCTGAAGGAGCGACGCCGCGTGGGGGATGAAGGGCTTCGGCTCGTAAACCCCTGTCATTTGTGAGCAGGTGTGATTGTTTAAGAGATGGTTACATAGATAGTAGCAAAAGAGGAAGGGACGGCTAACTCTGTGCCAGCAGCCGCGGTAATACAGAGGTCCCAAGCGGTGTTCGGAATCACTGGGGGTAAAGGGTGCGTAGGCGGTAGTGTAAGACTTAGGTGAAATCTCCATGCTTAACGTGGAGCTCGCCTGGGAGACTGCATTACTTGAGGATTGGAGGGGAGACTGGAATTCTTGGAGTAGCAGTGAAATGCGTAGATATCAAGAGGAAGACCAGTGGCGAAGGCGAGTCTCTGGACAATACCTGACGCTGAG…
>550 G26_433
GGAATATTGGACAATGGGCGAAAGCCTGATCCAGCAACGCCGCGTGAGGGATGACGGCCTTCGGGTTGTAAACCTCTTTCAGCAGGGACGAAGCGCAAGTGACGGTACCTGCAGAAGAAGCACCGGCCAACTACGTGCCAGCAGCCGCGGTAATACGTAGGGTGCGAGCGTTGTCCGGAATTATTGGGCGTAAAGGGCTCGTAGGCGGTTTGTCACGTCGGGAGTGAAAACTCGGGGCTCAACCCCGAGCCTGCTTCCGATACGGGCAGACTAGAGGTATGCAGGGGAGAACGGAATTCCTGGTGTAGCGGTGAAATGCGCAGATATCAGGAGGAACACCGGTGGCGAAGGCGGTTCTCTGGGCATTACCTGACGCTGAGGAGCGAAAGTGTGGGGAGC…
>551 G1_105781
AAACCTTTACAATGCGGGCAACCGTGATAAGGGAACCTCGGGTGCCTGTAAACGCAGGCTGTTCAGGTGTTTAAAACGCACCTGGAGAAAGGGCCGGGCAAGACCGGTGCCAGCCGCCGCGGTAATACCGGCGGCTCGAGTGGTGGCCGCTTTTATCGGGCTTAAAGCGTTCGTAGCTGGGTTGTTAAGTCTCTTGGGAAATCTGGCGGCTTAACCGTCAGGCGTCTAAGGGATACTGGCAATCTTGGAACCGGGAGAGGTGAGGGGTACTTCGGGGGTAGGGGTGAAATCCTGTAATCCTCGAGGGACCACCTGTGGCGAAGGCGCCTCACCAGAACGGCTTCGACAGTGAGGGACGAAAGCTGTGGGAGCAAACCGGATTAGATACCCGCGTAGTCA…
>552 G6_3001
AGGGAGGAGGCACCAATGCTCTTTTAATACCAACGCATGGGGTTCAAATGAGATTTGGTGACTGCAGTTTCTTCCAACACCTCAAACAAGCCCAAAAATCATCTTTGCCTTGTTACATATATGATTCATTCTATCTTTCTTTGGACGTGAACACTGCCGAAGATCTGGGTGAAATAATGATCCATGGTTCTGGAACAGAAACCAGAAAATTTTTAAAAAGCATAGGACTCAAAGTCAAATCCAACCATGGAATGGAACGATTACGGGTTGAAAGAACATGATGGCCCTTTCAATAGCAGGATTAGATACCCTGGTAGTCATCCTCAC
>553 G3_168
AGGAATCTTCTGCAATGGGCGAAAGCCTGACAGAGCGACGCCGCTTGAGGGACGAAGGTCTTCGGATTGTAAACCTCTGAAACAGGGAAGAAAGACACCGACGAGGTGGGATGACGGTACCTGTGTAATAGCACCGGCTAACTCCGTGCCAGCAGCCGCGGTAATACGGAGGGGGCGAGCGTTACCCGGAATCACTGGGCGTAAAGGGCGTGTAGGCGGGATGTTAAGGCTGGCTTCAAAGACCGGGGCTCAACCCCGGGGAGGGGCTGGATACTGGCATTCTTGACTCCTGGAGAGGCAACTGGAATTCCTGGTGTAGCGGTGGAATGCGTAGATACCAGGAGGAACACCAATGGCGAAGGCAGGTTGCTGGACAGAGAGTGACGCTGAGGCGCGAAA…
>554 R9_18139
GAATATTGGACAATGGGCGCAAGCCTGATCCAGCCATGCCGCGTGAGTGATGAAGGCCTTAGGGTTGTAAAGCTCTTTTATCCGGGACGATAATGACGGTACCGGAGGAATAAGCCCCGGCTAACTTCGTGCCAGCAGCCGCGGTAATACGAAGGGGGCTAGCGTTGCTCGGAATCACTGGGCGTAAAGGGCGCGTAGGCGGCGTTTTAAGTCGGGGGTGAAAGCCTGTGGCTCAACCACAGAATGGCCTTCGATACTGGGACGCTTGAGTATGGTAGAGGTTGGTGGAACTGCGAGTGTAGAGGTGAAATTCGTAGATATTCGCAAGAACACCGGTGGCGAAGGCGGCCAACTGGACCATCACTGACGCTGAGGCGCGAAAGCGTGGGGAGCAAACAG…
>555 G1_17556
AATCTTCCACAATGGACGAAAGTCTGATGGAGCAACGCCGCGTGAGTGAAGAAGGGTTTCGGCTCGTAAAACTCTGTTGTTAAAGAAGAACATATCTGAGAGTAACTGTTCAGGTATTGACGGTATTTAACCAGAAAGCCACGGCTAACTACGTGCCAGCAGCCGCGGTAATACGTAGGTGGCAAGCGTTGTCCGGAGTGATTGGGCGTAAAGCGAGCGCAGGCGGTTTTTTAAGTCTGATGTGAAAGCCTTCGGCTCAACCGAAGAAGTGCATCGGAAACTGGGAAACGTGAGTGCAGAAGAGGACAGTGGAACTCCATGTGTAGCGGTGAAATGCGTAGATATATGGAAGAACACCAGTGGCGAAGGCGGCTGTCTGGTCTGTAACTGACGCTGAGG…
>556 G1_4771
GGGAATTTTGCGCAATGGGCGAAAGCCTGACGCAGCGACGCCGCGTGAGCGAAGAAGGCCTTCGGGTTGTAAAGCTCTGTCATAAGGGACGAGAGACATAGGAACAAACAATTTCTATGTAGGACGGTACCTTAGGAGGAAGCCCCGGCTAACTACGTGCCAGCAGCCGCGGTAACACGTAGGGGGCGAGCGTTGTCCGGAATTACTGGGCGTAAAGGGCGTGTAGGCGGTTAGATAAGTCAGTTGTGAAACCCTAGGGCTCAACCCTAGGCTTGCATCTGAAACTGTTTAGCTTGAGTGCAGGAGAGGGGAGTGGAATTTCCGGTGTAGCGGTTAAATGCGTAGATATCGGGAGGAACACCAGTGGCGAAGGCGACTCTCTGGCCTGCAACTGACGCT…
>557 G1_10695
GGAATTTTGGACAATGGGCGAAAGCCTGATCCAGCCATGCCGCGTGAGTGAAGAAGGCCTTCGGGTTGTAAAGCTCTTTCAGGTGGAAAGAAAACGCATAGGTTAATACCTTGTGCGGATGACGGTACCATCAGAAGAAGCACCGGCTAACTACGTGCCAGCAGCCGCGGTAATACGTAGGGTGCGAGCGTTAATCGGAATTACTGGGCGTAAAGCGTGCGCAGGCGGTTATGTAAGACAGATGTGAAATCCCCGGGCTCAACCTGGGAACTGCGTTTGTGACTGCATAACTAGAGTACGGCAGAGGGAGGTGGAATTCCGCGTGTAGCAGTGAAATGCGTAGATATGCGGAGGAACACCGATGGCGAAGGCAGCCTCCTGGGCCAGTACTGACGCTCA…
>558 G3_13136
GGAATATTGGACAATGGGGGCAACCCTGATCCAGCAATGCCGCGTGAGTGATGAAGGCCTTCGGGTTGTAAAGCTCTTTCGCCCACGACGATGATGACGGTAGTGGGAGAAGAAGCCCCGGCTAACTTCGTGCCAGCAGCCGCGGTAATACGAAGGGGGCTAGCGTTGTTCGGAATGACTGGGCGTAAAGGGCGCGTAGGCGGCGCATCAAGTCGGGCGTGAAAGCCCCAGGCTCAACCTGGGAACTGCGTTCGAGACTGGTGTGCTAGAGTTCGGGAGAGGAGAGTGGAATTCCCAGTGTAGAGGTGAAATTCGTAGATATTGGGAAGAACACCAACGGCGAAGGCAGCTCTCTGGACCGATACTGACGCTGAGGCGCGAAAGCGTGGGGAGCAAACA…
>559 G6_7243
AGGAATATTGGTCAATGGAGGCAACTCTGAACCAGCCATGCCGCGTGCAGGAAGACTGCCCTATGGGTTGTAAACTGCTTTTATTCGGGAATAAACCTATTTACGTGTAAATAGCTGAATGTACCGAAGGAATAAGGATCGGCTAACTCCGTGCCAGCAGCCGCGGTAATACGGAGGATCCAAGCGTTATCCGGATTTATTGGGTTTAAAGGGTGCGTAGGCGGCCTGTTAAGTCAGGGGTGAAAGACGGTAGCTCAACTATCGCAGTGCCCTTGATACTGATGGGCTTGAATGGACTAGAGGTAGGCGGAATGAGACAAGTAGCGGTGAAATGCATAGATATGTCTCAGAACACCGATTGCGAAGGCAGCTTACTATGGTCTTATTGACGCTGAGGCA…
>56 G1_10993
AAACCTCCGCAATGCGAGCAATCGCGACGGGGGGACCCCAAGTGCCACTCTTAACGGGGTGGCTTTTCATAAGTGTAAAAAGCTTTTGGAATAAGAGCTGGGCAAGACCGGTGCCAGCCGCCGCGGTAACACTGGCAGCTCAAGTGGTGGCCGTTTTTATTGGGCCTAAAGCGTTCGTAGCCGGTTTGATAAGTCTCTGGTGAAATCCTACAGCTTAACTGTGGGAATTGCTGGAGATACTATCAGACTTGAGGTCGGGAGAGGTTAGAGGAACTCCCAGGGTAGGGGTGAAATCCTATAATCCTGGGAGGACCACCTGTGGCGAAGGCGTCTAACTGGAACGAACCTGACGGTGAGTAACGAAAGCCATGGGCGCGAACAGGATTAGATACCCCAGTA…
>560 G1_1378
AATATTGGTCAATGGACGCAAGTCTGAACCAGCCACGTCGCGTGAAGGAAGACGGCCCTACGGGTTGTAAACTTCTTTTGTAAGGGAATAAAGTGAGCCACGTGTGGCTTTTTGCATGTACCTTACGAATAAGGATCGGCTAACTCCGTGCCAGCAGCCGCGGTAATACGGAGGATCCGAGCGTTATCCGGATTTATTGGGTTTAAAGGGTGCGCAGGCGGGAGATTAAGTCGGCGGTGAAATTTTGCAGCTCAACTGTAAAAGTGCCTTCGAAACTGGTTTCCTTGAGTGTAGATGAAGTAGGCGGAATTTGTGGTGTAGCGGTGAAATGCATAGATATCACGAGGAACTCCGATTGCGCAGGCAGCTTACTAAACTACTACTGACGCTCAGGCACGA…
>561 G1_7955
AATTTTGTGCAATGGGGGAAACCCTGACACAGCGACACCGCGTGAGCGAAGAAGCCCTTTGGGGTGTAAAGCTCTGTCAACGGGAACGAAATCAATGACGGTACCCGTGGAGGAAGCATCGGCTAACTACGTGCCAGCAGCCGCGGTAAGACGTAGGATGCAAGCGTTGTCCGGATTTATTGGGCGTAAAGAGTTCGTAGGCTGTTTGTTAAGTCTGATGTTAAAGACTGGGGCTCAACCTCGGAAATGCATTGGATACTGGCAGACTGGAGTGCAGTAGAGGCTAGTGGAATTCCCAGTGTAGCGGTGAAATGCGTAGATATTGGGAAGAACACCGGTGGCGTAGGCGACTAGCTGGGCTGTAACTGACGCTGAGGAACGAAAGCCAGGGGAGCGAAT…
>562 G1_47620
AATATTGCGCAATGGGGGGAACCCTGACGCAGCAACGCCGCGTGAAGGAAGAAGGTCTTCGGATTGTAAACTTCTTTGATGAGGGACGAAGTAAGTGACGGTACCTCAAAAACAAGCCACGGCTAACTACGTGCCAGCAGCCGCGGTAATACGTAGGTGGCGAGCGTTGTCCGGAATTACTGGGTGTAAAGGGCGTGTAGGCGGGGATGCAAGTCAGATGTGAAATACCGAGGCTTAACCTCGGGGCTGCATCTGAAACTGTGTTTCTTGAGTGTCGGAGAGGAAAGCGGAATTCCTGGTGTAGCGGTGAAATGCGTAGAGATCAGGAGGAACACCGGTGGCGAAGGCGGCTTTCTGGACGACAACTGACGCTGAGGCGCGAAAGCGTGGGGAGCAAAC…
>563 G6_6661
TTCACCAAGAGCAATGTGAAGTTGACTGCCCTTGCAACAGACAGTGCTGAGGACCATCTTGCCTGGAGCAAGGATATCAATGCTTACAATAGTGATGAGCGAACAGAAAAATGCCCTTTTCCCAACATTGATGGTAAGGATCAGGACCTTGCCGTCTTGTTGGGCATGCTGGATCCTCCTGAGTTGGAAGAAAAGGGAATGGGTGTCAGAGCTTATGGTGTTTATTTTTGCTCCTGACAAGAAACTGAAGCTGTCTACCCAGCTACCACTGGCAGGAACTTGGATTAGATACCCGAGTAGTCATCCTCAC
>564 G26_2748
AATATTGCACAATGGGCGCAAGCCTGATGCAGCGACGCCGCGTGAGGGATGACGGCCTTCGGGTTGTAAACCTCTTTCAGTATGGAACAAGGATCCTTCTTTTGGGGGGTTTGAGTGTACGTGCAGAAGAAGCGCCGGCTAACTACGTGCCAGCAGCCGCGGTAATACGTAGGGCGCGAGCGTTGTCCGGATTTATTGGGCGTAAGGAGCTCGTAGGCGGTTTGTCGCGTCTGCCGGGAAATTTCCTGGCTTAACTGGGAGCGTGCGGTGGGTACGGGCAGACTGGAGTGCGGTAGGGGAGACTGGAATTCCTGGTGTAGCGGTGGAATGCGCAGATATCAGGAGGAACACCGGTGGCGAAGGCGGGTCTCTGGGCCGTTACTGACGCTGAGGAGCGAA…
>565 G2_36295
AATATTGCGCAATGGGGGGAACCCTGACGCAGCAACGCCACGTGTGGGAAGAAGCATTTCGGTGTGTAAACCACTGTCGGAAAGGAATAACGGAAGACTTCGGTCTTTATGAATGTACTTTTAGAGGAAGCACCGGCAAACTTCGTGCCAGCAGCCGCGGTAATACGAGGGGTGCAAGCGTTGTTCGGAATCACTGGGCGTAAAGGGAGCGTAGGCGGAAGTGCAAGCAATCTGTATAATCCTGGGGCCCAACCCCAGTTCTGCAGATTGGACTGTATTTCTTGAATAGTTCAGAGGCAAGCGGAATTTCTGGTGTAGCGGTGGAATGCGTAGAGATCAGAAAGAACACCAATGGCGAAGGCAGCTTGCTGGGGACTTATTGACGCTGAGGCTCGAAAG…
>566 G3_7901
GGAATTTTCCGCAATGGGCGCAAGCCTGACGGAGCGACGCCGCGTGAGTGAAGAAGGCCTTCGGGTTGTAAAGCTCTGTCCTATGGGAAGAAGGAAGTGACGGTACCATAGGAGGAAGCCACGGCTAACTACGTGCCAGCAGCCGCGGTAATACGTAGGTGGCAAGCGTTGTCCGGAATTACTGGGCGTAAAGGGCACGCAGGCGGTATTTTAAGTCGAATGTGTAAACTACGGGCTTAACCCGTAATTGGATTCGAAACTGGAATACTTGAGGGTAGGAGAGGACAGTGGAATTCCTAGTGTAGCGGTGAAATGCGTAGATATTAGGAGGAACACCAGTGGCGAAGGCGGCTGTCTGGCCTACAACTGACGCTGAGGTGCGAAAGCGTGGGTAGCAAA…
>567 G3_11370
GAATATTGCACAATGGGCGGAAGCCTGATGCAGCGACGCCGCGTGAGGGATGACGGCCTTCGGGTTGTAAACCTCTTTCAGCAGGGACGAAGCGTAAGTGACGGTACCTGCAGAAGAAGCACCGGCTAACTACGTGCCAGCAGCCGCGGTAATACGTAGGGTGCGAGCGTTGTCCGGAATTACTGGGCGTAAAGAGCTCGTAGGCGGTTTGTCACGTCGTCTGTGAAATCCTAGGGCTTAACCCTGGACGTGCAGGCGATACGGGCTGACTTGAGTACTACAGGGGAGACTGGAATTTCTGGTGTAGCGGTGGAATGCACAGATATCAGGAAGAACACCGATGGCGAAGGCAGGTCTCTGGGTAGTAACTGACGCTGAGGAGCGAAAGCATGGGTAGCG…
>568 G3_3908
GGAATCTTGCGCAATGGGCGAAAGCCTGACGCAGCCATGCCGCGTGGATGATGAAGGTCTTAGGATTGTAAAATCCTTTCACCGGTGAAGATAATGACTGTAGCCGGAGAAGAAGCCCCGGCTAACTTCGTGCCAGCAGCCGCGGTAATACGAAGGGGGCTAGCGTTGCTCGGAATTACTGGGCGTAAAGGGAGCGTAGGCGGACATTTAAGTCAGGGGTGAAATCCCAGAGCTCAACTCTGGAACTGCCTTTGATACTGGATGTCTTGAGTGGGAGAGAGGTATGTGGAACTCCGAGTGTAGAGGTGAAATTCGTAGATATTCGGAAGAACACCAGTGGCGAAGGCGACATACTGGCTCATTGCTGACGCTGAGGCTCGAAAGCGTGGGGAGCAAACA…
>569 G1_63703
AATATTGCGCAATGGGCGCAAGCCTGACGGAGCGACGCCGCGTGAGGGATGACAGCCTTCGGGTTTTAAACCTCTTTTATTAGGGAAAAAGCTTATTGTGGTGGAATCACAATGAGTTGATGGTACCTATTGAATAAGCCCCGGCTAACTACGTGCCAGCAGCCGCGGTAACACGTAGGGGGCGAGCGTTGTCCGGAGTTACTGGGCGTAAAGGGCGTGTAGGCGGCGGGAAAAGTCATGTGTGAAATTTGCCGGCTCAACCGGCAAACTGCGCGTGAAACTTTCCGGCTTGAGTTCGGGAGGGGCAACCGGAATTCCTGGTGTAACGGTGAAATGTGTAGATATCAGGAGGAACATCGGTGGCGAAGGCGGGTTGCTGGACCGAAACTGACGCTGATA…
>57 G2_9950
GAATATTGCACAATGGGCGAAAGCCTGATGCAGCAACGCCGCGTGAGCGATGAAGGCCTTCGGGTCGTAAAGCTCTGTCCTCAAGGAAGATAATGACGGTACTTGAGGAGGAAGCCCCGGCTAACTACGTGCCAGCAGCCGCGGTAATACGTAGGGGGCTAGCGTTATCCGGATTTACTGGGCGTAAAGGGTGCGTAGGTGGTTTCTTAAGTCAGGAGTGAAAGGCTACGGCTTAACCGTAGTAAGCTCTTGAAACTGGGAAACTTGAGTGCAGGAGAGGAAAGTGGAATTCCTAGTGTAGCGGTGAAATGCGTAGATATTAGGAGGAACACCAGTAGCGAAGGCGGCTTTCTGGACTGTAACTGACACTGAGGCACGAAAGCGTGGGGAGCAAACAGG…
>570 G1_7320
GGAATATTGGACAATGGACCAAGAGTCTGATCCAGCAATTCTGTGTGCACGATGAAGTTTTTCGGAATGTAAAGTGCTTTCAGTTGGGAAGAAAAAAATGACGGTACCAACAGAAGAAGTGACGGCTAAATACGTGCCAGCAGCCGCGGTAATACGTATGTCACAAGCGTTATCCGGATTTATTGGGCGTAAAGCGCGTCTAGGTAGTTATATAAGTCTGATGTGAAAATGCAGGGCTCAACTCTGTATTGCGTTGGAAACTGTGTAACTAGAGTACTGGAGAGGTAAGCGGAACTACAAGTGTAGAGGTGAAATTCGTAGATATTTGTAGGAATGCCGATGGGGAAGCCAGCTTACTGGACAGATACTGACGCTGAAGCGCGAAAGCGTGGGTAGCAA…
>571 G2_15684
AATCTTCCGCAATGGACGAAAGTCTGACGGAGCAACGCCGCGTGAGTGAAGAAGGCCTTCGGGCCGTAAAGCTCTGTTATTCAGGAAGAACGCCTCGCATGTAAATAATGTGTGAGAGTGACGGTACTGAAGGAGGAAGCCACGGCTAACTACGTGCCAGCAGCCGCGGTAATACGTCGGTGGCAAGCGTTGTCCGGACTTATTGGGCGTAAAGAGCGCGTAGGCGGGAAGAGAAGTCTATCTTAAAAGTGCGGGGCTCAGCCCCGTGAGGGGGTGGAAACGCTCGTTCTTGAGTGCCGGAGAGGAAAGCGGAATTCCCAGTGTAGCGGTGAAATGCGTAGATATTGGGAGGAACACCAGTGGCGAAGGCGGCTTTCTGGACGGTGTCTGACGCTGAGG…
>572 G1_53830
GGGAATCTTCGGCAATGGGGGCAACCCTGACCGAGCAACGCCGCGTGAGTGAAGAAGGTTTTCGGATCGTAAAGCTCTGTTGTTAGAGAAGAATGATGGTGGGAGTGGAAAATCCACCAAGTGACGGTAACTAACCAGAAAGGGACGGCTAACTACGTGCCAGCAGCCGCGGTAATACGTAGGTCCCGAGCGTTGTCCGGATTTATTGGGCGTAAAGCGAGCGCAGGCGGTTTTTTAAGTCTGAAGTTAAAGGCATTGGCTCAACCAATGTACGCTTTGGAAACTGGAGAACTTGAGTGCAGAAGGGGAGAGTGGAATTCCATGTGTAGCGGTGAAATGCGTAGATATATGGAGGAACACCGGTGGCGAAAGCGGCTCTCTGGTCTGTAACTGACGCTG…
>573 G1_23682
GGAATCTTAGGCAATGGACGAAAGTCTGACCTAGCGACGCCGCGTGAGGGAAGAAGGCCTTCGGGTTGTAAACCCCTGTCATGGGGGAAGAAGTAAGTGACGGTACCCCAAGAGGAAGCCCCTGCTAACTACGTGCCAGCAGCCGCGGTAATACGTAGGGGGCGAGCGTTATCCGGAATTATTGGTCGTAAAGGGCGAGTAGGCGGTCTGTTAAGTCAGGTGTGAAATTTTGCAGCTCAACTGTAAAAGTGCCTTCGATACTGGTTTCCTTGAGTGTGGATGAAGTAGGCGGAATTTGTGGTGTAGCGGTGAAATGCTTAGATATCACGAGGAACTCCGATTGCGCAGGCAGCTTACTAAACCACTACTGACGCTCAGGCACGAAGGCGTGGGGATCAA…
>574 G3_37921
GGATATTGCGCAATGGGGGGAACCCTGACGCAGCAACGCCGCGTGAAGGAAGAAGGTTTTCGGACTGTAAACTTCTTTGGCGGGGGACGATAAAAAGACGGTACCCCGAGAACAAGCCACGGCTAACTACGTGCCAGCAGCCGCGGTACTACGTAGGTGGCGAGCGTTGTCCGGAATTACTGGGTGTAAAGGGCGAGTAGGCGGATATGAAAGTCAGGTGTGAAATACCCGGGCTTAACCCGGGGGCTGCATTTGAAACTTTGTATCTTGAGTGAGGGAGAGGGAAGCGGAATTCCTAGTGTAGCGGTGAAATGCGTAGATATTAGGAGGAACACCAGTGGCGAAGGCGGCTTTCTGGACATCAACTGACGCTGAGGCGCGAAAGCGTGGGGAGCAAAC…
>575 G1_51161
AATATTGGACAATGGGCGCAAGCCTGATCCAGCCATGCCGCGTGAGTGATGAAGGCCCTAGGGTTGTAAAGCTCTTTTGTGCGGGAAGATAATGACTGTACCGCAAGAATAAGCCCCGGCTAACTTCGTGCCAGCAGCCGCGGTAATACGAAGGGGGCTAGCGTTGCTCGGAATCACTGGGCGTAAAGCGCACGTAGGCGGACTCTTAAGTCGGTGGTGAAATCCTGGAGCTCAACTCCAGAACTGCCTTCGATACTGGGAGTCTCGAGTTCGGGAGAGGTGAGTGGAACTGCGAGTGTAGAGGTGAAATTCGTAGATATTCGCAAGAACACCAGTGGCGAAGGCGGCTCACTGGCCCGATACTGACGCTGAGGTGCGAAAGCGTGGGGAGCAAACAGG…
>576 G2_37288
AATCTTGCGCAATGGGCGAAAGCCTGACGCAGCAACGCCGCGTGGGGGATGAAGGCTCTCGGGTTGTAAACCCCTTTCAGCAGGGACGAATCAAGACGGTACCTGCAGAAGAAGCCCCGGCTAACTACGTGCCAGCAGCCGCGGTAACACGTAGGGGGCAAGCGTTGTCCGGATGTATTGGGCGTAACGGGCTCGTCGGTGGCTGAGTAAGTCCGATGTTAAATCCCCAGGCTCAACCTGGGACACCACCCGATACTGCTCTGGCTAGAGTCCGGTAGGGGAGCGTGGAATTCCTGGTGTAGCGGTGAAATGCGCAGATATCAGGAGGAACACCAGCGGCGAAGGCGGCGCTCTGGGCAGGTACTGACACTGAGGAGCGAAAGCGTGGGTAGCAAACAG…
>577 G8_751
GCTTACTGACTTTGAATTCAGCCCAGGCTCGCTTAACTTGTTCGGGCGAAAGCGCCATATTTCTCTATCCTAGCCGTCTCTTAGTCGGTTGTGCTCACCGCACTGATCGAGTGGGGACTATTATCTGCAATAAACTTGATTCGCGAAGTGGCGGCAAAAATGCCTTGCCATATGGTGGAACCCATCCATCCGATAAAAAACGCAACGCCGGCTCGCCAAAGGCACGTTGCCGGGTCGACGGCGGATTAGATACCCGGGTAGTCTTAACGGA
>578 G2_49357
GAATATTGGGCAATGGGGGCAACCCTGACCCAGCAACGCCGCGTGAAGGAGGAAGGCCTTCGGGTTGTAAACTTCTTTGATCAGGGACGAAACAAATGACTGTACCTGAAGAACAAGCCACGGCTAACTACGTGCCAGCAGCCGCGGTAATACGTAGGTGGCGAGCGTTATCCGGATTTACTGGGTGTAAAGGGCGTGTAGGCGGGTCTTCAAGTCGGGTGTGAAATGTACAGGCTTAACTTGTAACGGTCATCCGAAACTGTAGATCTTGAGTACTGGAGAGGATAGTGGAATTCCTGGTGTAGCGGTAAAATGCGTAGATATCAGGAGGAACACCAGTGGCGAAGGCGGCTATCTGGACAGTAACTGACGCTGAGGCGCGAAAGCGTGGGGAGCAAA…
>579 G8_49035
GGGAATCTTCCGCAATGGACGAAAGTCTGACGGAGCAACGCCGCGTGAGTGACGAAGGTTTTCGGATCGTAAAACTCTGTTGTGAGGGAAGAACAAGTACCAATTAACTACTGGTACCTTGACGGTACCTCACCAGAAAGCCACGGCTAACTACGTGCCAGCAGCCGCGGTAATACGTAGGTGGCAAGCGTTGTCCGGAATTATTGGGCGTAAAGCGCGCGCAGGCGGTCCCTTAAGTCTGATGTGAAAGCCCACGGCTCAACCGTGGAGGGTCATTGGAAACTGGGGGACTTGAGTGCAGAAGAGGAAAGTGGAATTCCATGTGTAGCGGTGAAATGCGTAGAGATGTGGAGGAACACCAGTGGCGAAGGCGACTTTCTGGTCTGTAACTGACGCTGA…
>58 G1_1733
AATATTGGGCAATGGGCGCAAGCCTGACCCAGCGACGCCGCGTGAGGGAAGAAGGCCCTTGGGTCGTAAACCTCTGTTGTATGGGAAGAAGGACGTGACGGTACCATACGAGGAAGTCCCGGCTAACTACGTGCCAGCAGCCGCGGTAATACGTAGGGGACGAGCGTTGTCCGGAATTACTGGGCGTAAAGGGCGCGCAGGCGGATATTTAAGTCAGCTGTTAAAGTCATGGGCTCAACTCATGGATGCGGTTGAAACTGGATATCTCGAGTGCTGGAGAGGTAGGCGGAATTCCCGGTGTAGCGGTGAAATGCGTAGATATCGGGAAGAACACCAGTGGCGAAGGCGGCTTACTGGCCAGCAACTGACGCTGAGGCGCGAAAGCCAGGGGAGCGAACG…
>580 G1_55226
GGGAATATTGGGCAATGGGCGGAAGCCTGACCCAGCCATGCCGCGTGAAGGAAGACGGCCTTATGGGTTGTAAACTTCTTTACTATACGAATAGAGGTTAGTACGAGTTACTAATAGGAAGGTAGTATAGCAAAAAGCACCGGCTAACTCCGTGCCAGCAGCCGCGGTAATACGGAGGGTGCAAGCGTGATTCGGAATTACTGGGTTGACAGGGTGCGTAGGCGGTTATATAAGTTGTCAGTGACAGGCTACGGCTCAACTGTAGTAGTGCTGGGGATACTGTATAACTAAGAACATGGGAGGGGTACCTGGAATGTGTGGTGTAGCGGTGAAATGCATAGATATCACACAGAACACCGGAGGCGAAGGCGGGGTACTAGGCCATAGTTGACGCTGAGG…
>581 G1_43486
AGGAATATTGGTCAATGAGCGGAAGCTTGAACCAGCCACGTCGCGTGCAGGATGACTGTCCTATGGATTGTAAACTGCTTTTTCACAGGAATAATAATGCTCACGAGTTGGGTATATGCAAGTACTGTGCGAATAAGGATCGGCTAACTCCGTGCCAGCAGCCGCGGTAATACGGAGGATCCGAGCGTTATCCGGATTTATTGGGTTTAAAGGGTACGTAGGCGGACTTATAAGTCAGGGGTGAAATTCTACAGCTTAACTGTAGGCGTGCCATTGAAACTGTTAGTCTTGAGTGTAGATAAGGTAGGCGGAATGTGTTGTGTAGCGGTGAAATGCATAGATATGACACAGAACCCCGATTGCGAAGGCAGCTTACCGGGTTACCACTGACGCTGAGAG…
>582 G1_15930
AATCTTCCACAATGGGCGCAAGCCTGATGGAGCAACACCGCGTGAGTGAAGAAGGGTTTCGGCTCGTAAAACTCTGTTGTTGAAGAAGAACGTGCGTGAGAGTAACTGTTCATGCAGTGACGGTATTCAACCAGAAAGTCACGGCTAACTACGTGCCATCAGCCGCGGTAATACGTAGGTGGCAAGCGTTATCCGGATTTATTGGGCGTAAAGCGAGCGCCGGCGATTGCTTAGGTCTGATGTGAAAGCCTTCGGCTTAACCGAAGAAGTGCATCGGAAACCGGGCGAATTGAGTGCAGAAGAGGACAGTGGAACTCCATGTGTAGCGGTGGAATGCGTAGATATATGGAAGAACACCAGTGGCGAAGGCGGCTGTCTGGTCTGCAACTGACGCTGAGG…
>583 G1_43058
GGAATATTGCGCAATGGGGGAAACCCTGACGCAGCAACGCCGCGTGAAGGATGAAGGCTTTCGGGTTGTAAACTTCTTTGATCGGGGACGAAAACTGACGGTACCCGAGGAACAAGCCACGGCTAACTACGTGCCAGCAGCCGCGGTAATACGTAGGTGGCGAGCGTTGTCCGGAATTACTGGGTGTAAAGGGCGTGTAGGCGGGATGTCAAGTCAGATGTGAAATACCGAGGCTTAACTTCGGGGGTGCATCTGAAACTGATATTCTTGAGTGTCGGAGAGTAAAGTGGAATTCCCAGTGTAGCGGTGAAATGCGTAGAGATTGGGAGGAACACCAGTGGCGAAGGCGGCTTTCTGGACGATAACTGACGCTGAGGCGCGAAAGCGTGGGTAGCAAAC…
>584 G1_28580
AATATTCGTCAATGGGGGAAACCCTGAACGAGCAATGCCGCGTGAGTGATGACGGTCCTTTGGATTGTAAAACTCTGTTGTTAGGGAAGAAATGATTGTATAGGAAATGATACAATTTTGACGGTACCTTTCAAGAAAGCTCCGGCTAACTACGTGCCAGCAGCCGCGGTAATACGTAGGGAGCGAGCGTTATCCGGATTTATTGGGTGTAAAGCGTGTGTAGGCGGTTTTATAAGTCTAGGGTCTAAGCCCGGAGCTCAACTCCGGTTCGCCTTGGAAACTGTAAGGCTTGAGTTTGGTAGAGGTAAATGGAATTTCGAGTGTAGCGGTGAAATGCGTAGATATTAGAAGGAACACCAGTGGCGAAGGCGATTTACTGGGCCAACACTGACGCTGAGA…
>585 G1_9490
AATATTGGTCAATGGGCACACGCCTGAACCAGCCATCCCGCGTGCAGGATGACGGCCTTATGGGTTGTAAACTGCTTTTTTTAGCGAAGAATTAGTTTGACGAGTCATACTTTGACAGTAGCTAAGGAATAAGCATCGGCTAACTCCGTGCCAGCAGCCGCGGTAATACGGAGGATGCAAGCGTTATCCGGATTCATTGGGTTTAAAGGGTGCGCAGGCGGGGGAATAAGTCAGTGGTGAAAAGCTGCCGCTCAACGGTAGTCTTGCCAATGATACTGTTTTTCTTGAGTATGGTTAAGGTAGGTGGAATGTGCAGTGTAGCGGTGAAATGCATAGAGATTGCACAGAAGGCCGATTGCGAAGGCAGCTTACTGAACCATAACTGACGCTCATGCACGA…
>586 G1_75615
GGAATATTGCGCAATGGAGGAAACTCTGACGCAGCGACGCCGCGTGAGCGAAGAAGGCCTTCGGGTCGTAAAGCTCTGTTCTTGGGGACGAATAAGGTGACGGTACCCAAGGAGAAAGCCCCGGCTAACTACGTGCCAGCAGCCGCGGTAATACGTAGGGGGCGAGCGTTGTCCGGAATTACTGGGCGTAAAGGGCGTGTAGGCGGCCGAGCAAGTCAAGTGTGAAAAGCCTCGGCTTAACCGAGGCATTGCACATGAAACTGCTTGGCTTGAGTGCAGGAGAGGGAAGTGGAATTCCTAGTGTAGCGGTGAAATGCGTAGATATTAGGAGGAACACCAGTGGCGAAGGCGACTTCCTGGACTGTAACTGACGCTGAGGCGCGAAAGCGTGGGTAGCAA…
>587 G26_1817
AATATTGCACAATGGGGGAAACCCTGATGCAGCCATGCCGCGTGTGTGAAGAAGGCCTTCGGGTTGTAAAGCACTTTCAGCGAGGAGGAAAGGTCAGTAGCTAATATCTGCTGACTGTGACGTTACTCGCAGAAGAAGCACCGGCTAACTCCGTGCCAGCAGCCGCGGTAATACGGAGGGTGCAAGCGTTAATCGGAATTACTGGGCGTAAAGCGCACGCAGGCGGTTGGATAAGTTAGATGTGAAAGCCCCGGGCTCAACCTGGGAATTGCATTTAAAACTGTCCAGCTAGAGTCTTGTAGAGGGGGGTAGAATTCCAGGTGTAGCGGTGAAATGCGTAGAGATCTGGAGGAATACCGGTGGCGAAGGCGGCCCCCTGGACAAAGACTGACGCTCAGG…
>588 G1_77577
GGAATATTGCGCAATGGGGGGAACCCTGACGCAGCGACGCCGCGTGAGCGATGAAGGCCTTCGGGTCGTAAAGCTCTGTCCTATGGGAAGAAACGGACGGTACCATAGGAGGAAGCCCCGGCTAACTACGTGCCAGCAGCCGCGGTAATACGTAGGGGGCGAGCGTTGTCCGGAATTACTGGGCGTAAAGGGTGCGTAGGCGGAGATGCAAGTCCGGTGGGAAATGCTTCGGCTTAACCGAGGAGTTGCATTGGAAACTGTGTATCTAGAGTGCAGGCGAGGGAAGCGGAATTCCTAGTGTAGCGGTGAAATGCGTAGATATTAGGAGGAACACCAGTGGCGAAGGCGGCTTCCTGGACTGCAACTGACGCTGAGGCACGAAAGCTGGGTTAGCGAACA…
>589 G1_50013
AGAATAGTCTACAATGGCCGGAAGGCTGATAGTGCGACGCCGCGTGAGGGAAGAAGGCCTTCGGGTTGTAAACCCCTGTCATGGGGGAAGAAGTAAGTGACGGTACCCCAAGAGGAAGCCCCTGCTAACTACGTGCCAGCAGCCGCGGTAATACGTAGGGGGCGAGCGTTATCCGGAATTATTGGGCGTAAAGGGCGAGTAGGCGGTCTGTTAAGTCAGGTGTGAAATTTCAGGGCTCAACCCTGAAACTGCGCTTGAAACTGGCAGGCTAGAGGACAGGAGAGGGAAGTGGAATTCCCGGTGTAGCGGTGAAATGCGTAGATATCGGGAGGAACACCAGTGGCGAAGGCGGCTTCCTGGACTGTACCTGACGCTGAGGAGCGAAAGCTGGGGGAGCAA…
>59 G1_47138
GGAATTTTGGACAATGGGGGCAACCCTGATCCAGCCATCCCGCGTGTGCGATGAAGGCCTTCGGGTTGTAAAGCACTTTTGGCAGGGAAGAAAAGGCTCTGGCTAATACCTGGAGCTGCTGACGGTACCTGCAGAATAAGCACCGGCTAACTACGTGCCAGCAGCCGCGGTCATACGTAGGGTGCAAGCGTTACTCGGAATTACTGGGCGTAAAGCGTGCGCAGGCGGTTCGGCAAGAAGGATGTGAAATCCCAGGGCTTAACCTTGGAACTGCATTCTTAACTGGCGGGCTAGAGTATGTCAGAGGGGGGTAGAATTCCGCGTGTAGCAGTGAAATGCGTAGAGATGCGGAGGAATACCGATGGCGAAGGCAGCCCCCTGGGATAATACTGACGCTCA…
>590 G8_2273
GATATTGCACAATGGGGGAAACCCTGATGCAGCAACGCCGCGTGGGTGAAGAAGGCTTTCGAGTCGTAAAACCCTTTTCTAGGGGAAGAGGAAGGACAGTACCCTAGGAACAAGTCTCGGCTAACTACGTGCCAGCAGCCGCGGTAAGACGTAGGAGGCGAGCGTTATCCGGATTCATTGGGCGTAAAGGGCAAGTAGGCGGTTGTCAAAGTTGGGCGTGACATCTCCTGGCTCAACTAGGAGAGGTCGTTAAAAACTAGGCAACTAGAGGGCAGAAGAGGAAAGCGGAACTCCTGATGTAGCGGTGGAATGCTCAGATATCAGGAAGAACACCAGTGGCGAAGGCGGCTTTCTGGTCTGCACCTGACGCTGAGAGGCGAAGGCCAGGGTAGCGAACGG…
>591 G1_9542
GGGAATATTGCACAATGGAGGAAACTCTGATGCAGCGACGCCGCGTGAACGATGAAGGCCTTCGGGTCGTAAAGTTCTGTCCTTGGGGACGATAATGACGGTACCCAAGGAGGAAGCCCCGGCTAACTACGTGCCAGCAGCCGCGGTAATACGTAGGGGGCGAGCGTTGTCCGGAATTATTGGGCGTAAAGGGTTCGCAGGCGGTTGTATAAGTCAGGTGTGAAAGGCGCAAGCTTAACTTGTGTAAGCACTTGAAACTGTACGACTTGAGTTAAGGAGAGGAAAGTAGAATTCCTAGTGTAGCGGTGAAATGCGTAGATATTAGGAGGAATACCAGTGGCGAAGGCGACTTTCTGGACTTATACTGACGCTGAGGAACGAAAGCGTGGGGAGCAAACA…
>592 G1_57775
GGAATATTGGACAATGGGCGAAAGCCTGATCCAGCAATGCCGCGTGTGTGAAGAAGGCCTTCGGGTTGTAAAGCACTTTAAGTTGGGAAGAAAAAACTCGCTCTAACACAGTGAGTCTTGACGGTACCGACAGAATAAGCACCGGCTAACTCTGTGCCAGCAGCCGCGGTAATACAGAGGGTGCAAGCGTTAATCGGATTTACTGGGCGTAAAGCGTGCGTAGGCGGTTTGCTAAGTCGGTTGTGAAAGCCCTGGGCTTAACCTGGGAATTGCAGTCGATACTGGCAGGCTAGAGAACGGTAGAGGGAGGCGGAACTCCAGGTGTAGCGGTGAAATGCGTAGATATCTGGAAGAACACCGATGGCGAAGGCAACCTCCTGGGCCTGTTCTGACGCTGAG…
>593 G1_27131
AATCTTCCGCAATGGACGAAAGTCTGACGGAGCAACGCCGCGTGTATGAAGAAGGCCTTCGGGTTGTAAAGTACTGTTGTCAGGGACGAACCGTATATGTGTAAATAATGCGTATACCTGACGGTACCTGACGAGGAAGCCCCGGCTAACTACGTGCCAGCAGCCGCGGTAATACGTAGGGGGCAAGCGTTGTCCGGAATTATTGGGCGTAAAGGGCGCGTAGGCGGCTGTATAAGTCTGATGTGAAAGTGCGGGGCTTAACCCCGTAAAGCATTGGAAACTGTACGGCTTGAGGACAGGAGAGGAAAGTGGAATTCCACGTGTAGCGGTGAAATGCGTAGATATGTGGAGGAACACCAGTGGCGAAGGCGACTTTCTGGACTGTACCTGACGCTGAGG…
>594 G2_64739
GAATATTGCACAATGGGGGAAACCCTGATGCAGCAACGCCGCGTGAGTGATGAAGGTTTTCGGATCGTAAAGCTCTGTCTTTGGGGAAGATAATGACGGTACCCAAGGAGGAAGCCACGGCTAACTACGTGCCAGCAGCCGCGGTAATACGTAGGTGGCGAGCGTTATCCGGATTTACTGGGCGTAAAGGGAGCGTAGGCGGATGATTAAGTGGGATGTGAAATACCCGGGCTCAACTTGGGTGCTGCATTCCAAACTGGTTATCTAGAGTGCAGGAGAGGAGAGTGGAATTCCTAGTGTAGCGGTGAAATGCGTAGAGATTAGGAAGAACACCAGTGGCGAAGGCGACTCTCTGGACTGTAACTGACGCTGAGGCTCGAAAGCGTGGGGAGCAAACAG…
>595 G3_14166
GAATTTTGGACAATGGGGGCAACCCTGATCCAGCAATGCCGCGTGTGTGAAGAAGGCCTTCGGGTTGTAAAGCACTTTTGTCCGGAAAGAAAACGTCGTGGTTAATACCCGTGGCGGCTGACGGTACCGGAAGAATAAGCACCGGCTAACTACGTGCCAGCAGCCGCGGTAATACGTAGGGTGCAAGCGTTAATCGGAATTACTGGGCGTAAAGCGTGCGCAGGCGGTCCGCTAAGACAGATGTGAAATCCCCGGGCTTAACCTGGGAACTGCATTTGTGACTGGCGGGCTAGAGTATGGCAGAGGGGGGTAGAATTCCACGGGTAGCAGTGAAATGCGTAGAGATGTGGAGGAATACCGATGGCGAAGGCAGCCCCCTGGGCCAATACTGACGCTCAT…
>596 G2_32142
AATCTTCCGCAATGGGCGAAAGCCTGACGGAGCAACGCCGCGTGAGCGAAGAAGGCCTTCGGGTTGTAAAGCTCTGTCTTCAGGGAAGAAAAGAATGACGGTACCTGAGGAGGAAGCCACGGCTAACTACGTGCCAGCAGCCGCGGTAATACGTAGGTGGCAAGCGTTGTCCGGAATTACTGGGCGTAAAGAGCGCGTAGGCGGGTACTTAAGTCAGGGGTGAAAACTATGGGCTCAACCCATAGCCTGCCTCTGAAACTGGGTACCTTGAGGGTATGAGAGGGAAGCGGAATTCCTAGTGTAGCGGTGAAATGCGTAGATATTAGGAGGAACACCAGTGGCGAAGGCGGCTTTCTGGCATACAACTGACGCTGAGGCGCGAAAGCGTGGGGAGCGAAC…
>597 G2_4448
AATTTTGGACAATGGGCGAAAGCCTGATCCAGCAATGCCGCGTGCAGGATGAAGGCCCTCGGGTTGTAAACTGCTTTTGTACGGAACGAAAAGCCTGGGGCTAATATCCCCGGGTCATGACGGTACCGTAAGAATAAGCACCGGCTAACTACGTGCCAGCAGCCGCGGTAATACGTAGGGTGCAAGCGTTAATCGGAATTACTGGGCGTAAAGCGTGCGCAGGCGGTGTTGTAAGACAGTGGTGAAATCCCCGGGCTCAACCTGGGAACTGCCATTGTGACTGCAAAGCTAGAGTGCGGCAGAGGGGGATGGAATTCCGCGTGTAGCAGTGAAATGCGTAGATATGCGGAGGAACACCGATGGCGAAGGCAATCCCCTGGGCCTGCACTGACGCTCATG…
>598 G3_1400
GAATATTGCACAATGGGCGCAAGCCTGATGCAGCAACGCCGCGTGAGGGAAGACGGTTTTCGGATTGTAAACCTCTGTCTTTGGTGACGAAGAAGTGACGGTAGCCAAGGAGGAAGCCACGGCTAACTACGTGCCAGCAGCCGCGGTAATACGTAGGTGGCAAGCGTTATCCGGAATTACTGGGTGTAAAGGGAGCGCAGGCGGGATAGCAAGTCAGCGGTGAAATGCATGGGCTTAACTCATGAGCTGCCGTTGAAACTGTTATTCTTAAGTGGAGTAGAGGCAGGCGGAATTCCGAGTGTAGCGGTGAAATGCGTAGATATTCGGAGGAACACCAGTGGCGAAGGCGGCCTGCTGGGCTCTAACTGACGCTGAGGCTCGAAAGTGTGGGGAGCAAAC…
>599 G3_38449
GAATATTGGACAATGGGCGCAAGCCTGATCCAGCCATGCCGCGTGAGTGATGAAGGCCCTAGGGTTGTAAAGCTCTTTCAACGGTGAAGATAATGACGGTAACCGTAGAAGAAGCCCCGGCTAACTTCGTGCCAGCAGCCGCGGTAATACGAAGGGGGCTAGCGTTGTTCGGAATTACTGGGCGTAAAGCGCACGTAGGCGGATCGATCAGTTAGGGGTGAACTCCCAGGGCTCAACCCTGGAACTGCCTCTAATACTGTCGATCTCGAGTTCGAGAGAGGTGAGTGGAATTCCGAGTGTAGAGGTGAAATTCGTAGATATTCGGAGGAACACCAGTGGCGAAGGCGGCTCACTGGCTCGATACTGACGCTGAGGTGCGAAAGCGTGGGGAGCAAACAG…
>6 G1_368
GGAATATTGGACAATGGGCGCAAGCCTGATCCAGCCATGCCGCGTGAGTGATGAAGGCCCTAGGGTTGTAAAGCTCTTTCACCGGTGAAGATAATGACGGTAACCGGAGAAGAAGCCCCGGCTAACTTGGTGCCAGCAGCCGCGGTAATACGAAGGGGGCTAGCGTTGTTCGGATGTACTGGGCGTAAAGCGCACGTAGGCGGACTTTTAAGTCAGGGGTGAAATCCCGGGGCTCAACCCCGGAACTGCCTTTGATACTGGAAGTCTTGAGTATGGTAGAGGTGAGTGGAATTCCGAGTGTAGAGGTGAAATTCGTAGATATTCGGAGGAACACCAGTGGCGAAGGCGGCTCACTGGACCATTACTGACGCTGAGGTGCGAAAGCGTGGGGAGCAAACA…
>60 G1_2111
AATAGTCTACAATGGTCGAAAGACTGATAGTGCGACGCCGCGTGAACGAAGACTCCTTTCGGGGTGTAAAGTTCTTTTATATGTGAGCAGTGGATGTTACATTAATAGTGTGATATCAGGGATATTAGCATATGAATAAGCAACGGCTAACTCCGTGCCAGCAGCCGCGGTAACACGGGGGTTGCGAGCGTTGTCCGGAATTACTAGGCGTAAAGGGCAGGTAGGCGGAGATGTAAGTTTGATGTTAAAGGTACTGGCTCACCAAGTGTACGGCATCAGATACTGCATTTCTTGAATACGGTTGGGGAAGACAGAATTCCTGGTGTAGCGGTGGAATGCGCAGAGATCAGGAGGAATACCGAAGGCGAAGGCAGTCTTCTAAGCCGGTTATTGACGCTA…
>600 R9_21736
AATCTTGCACAATGGGGGAAACCCTGATGCAGCGACGCCGCGTGGAGGATGAAGGGTCTAGGCCTGTAGACTCCTTTTAACGGGAAAGACTTAGGACGGTACCCGCTGAATAAGGACCGGCTAACTACGTGCCAGCAGCCGCGGTAAGACGTAGGGTCCAAGCGTTGTCCGGATTTACTGGGCGTAAAGAGCGCGTAGGCGGTCTGTTAAGTGTGAAGTGAAATCTCCAGGGCTCAACCCGGAAACTGCTTCGCATACTGGCAGACTTGAGGGATGCAGAGGTTTGTGGAATTCCTGGTGTAGCGGTGAAATGCATAGATATCAGGAGGAACACCCATGGCGAAGGCAGCAAACTGGGCATCATCTGACGCTGAGGCGCGAAAGCGTGGGTAGCAAACA…
>601 R9_3083
GGAATATTGCACAATGGGCGAAAGCCTGATGCAGCAACGCCGCGTGAGCGATGAAGGCCTTTGGGTCGTAAAGCTCTGTCCTTGGGGAAGAAAAAAATGACGGTACCCTTGGAGGAAGCCCCGGCTAACTACGTGCCAGCAGCCGCGGTAATACGTCGGGGGCAAGCGTTATCCGGAATTATTGGGCGTAAAGAGTGCGTAGGTGGTCTTGTAATCTCGGGGTGAAAGGCAATAGCTTAACTATTGTGAGACCTGCGAACTGTGAGACTTGAGTGCAGGAGAGGAAAGCGGAATTCCTAGTGTAGCGGTGAAATGCGTAGATATTAGGAGGAACAACAGTGGCGAAGGCGGCTTTCTGGACTGTAACTGACACTGAGGCACGAAAGCGTGGGGAGCAAA…
>602 G1_43815
AATATTGCACAATGGGGGGAACCCTGATGCAGCCATGCCGCGTGAATGAAGAAGGCCTTCGGGTTGTAAAGTTCTTTCGGTGACGAGGAAGGTTGATAGGTTAATAGCCTATCAAATTGACGTTAATCACAGAAGAAGCACCGGCTAACTCCGTGCCAGCAGCCGCGGTAATACGGGGGGTGCGAGCGTTAATCGGAATAACTGGGCGTAAAGGGCACGCAGGCGGTGACTTAAGTGAGATGTGAAAGCCCCGAGCTTAACTGGGGAATTGCATTTCATACTGGGTCGCTAGAGTACTTTAGGGAGGGGTAGAATTCCACGTGTAGCGGTGAAATGCGTAGAGATGTGGAGGAATACCGAAGGCGAAGGCAGCCCCTTGGGAATGTACTGACGCTCATG…
>603 G3_55064
GGAATCTTGCACAATGGGCGAAAGCCTGATGCAGTAACGCCGCGTGAGTGAAGAAGGCCCTCGGGTCGTAAAGCTCTTTTCTGCGGGAAGAGGAAGGACGGTACCGCAGCAATAGCCTCAGCTAACTACGTGTCAGCAGCCGCGATCAGACGTAGGAGGCGAGCGTTATCCGGTATTATTGGGCGTAAAGGGCCAGCAGGCGGCTGCTCAAGTTGGATGTTAAAGCTCCCGGCTCAACTGGGAGAGGACGTCCAATACTGGGTAGCTAGAGGGCAGGAGAGGGAAGCGGAATTCCTGGTGTAGCGGTGCAATGCGGTGATACCAGGAGGAACACCGGTGGCGAAGGCGGCTTCCTGGCCTGCTTCTGACGCTCAGTGGCGAAAGCCAGGGGAGCGAACG…
>604 R9_18655
GAATATTGGGCAATGAGGCAACTCTGACCCAGCCATGCCGCGTGCAGGAAGACAGTCTTATGGATTGTAAACTGCTTTTAATAGGGAATAATTTCGATTATGTATAGTTGATTGCAGGTACCTATAGAATCAGCATCGGCTAACTCCGTGCCAGCAGCCGCGGTAATACGGAGGATGCAAGCGTTATCCGGATTTATTGGGTTTAAAGGGTGCGCAGGCGGACTAATAAGTCAGTGGTGAAATTTACATGCTCAACATGTAGCGTGCCATTGATACTGTTGGACTAGTATACAAATGACGTAGCTGGAATGTGTTATGTAGCGGTGAAATGCATAGATATAACACAGAACACCGATCGTGAAGACAGGTTACGAATTTGTTATAGACGCTCATGCACGA…
>605 G2_46868
AATTTTGGACAATGGGCGCAAGCCTGATCCAGCAATGCCGCGTGCAGGAAGAAGGCCTTCGGGTTGTAAACTGCTTTTGTACGGAACGAAAAGGCTCTGGTTAATACCTGGGGCACATGACGGTACCGTAAGAATAAGCACCGGCTAACTACGTGCCAGCAGCCGCGGTAATACGTAGGGTGCAAGCGTTAATCGGAATTACTGGGCGTAAAGCGTGCGCAGGCGGATTTGTAAGACAGGCGTGAAATCCCCGGGCTCAACCTGGGAATTGCGCTTGTGACTGCAAGGCTGGAGTGCGGCAGAGGGGGATGGAATTCCGCGTGTAGCAGTGAAATGCGTAGATATGCGGAGGAACACCGATGGCGAAGGCAATCCCCTGGGCCTGCACTGAAGCTCATG…
>606 G8_10073
GGAATATTGGACAATGGGGGCAACCCTGATCCAGCCATGCCGCGTGAGTGATGAAGGCCTTAGGGTTGTAAAGCTCTTTCAGTAGGGAAGATAATGACGGTACCTACAGAAGAAGCCCCGGCTAACTTCGTGCCAGCAGCCGCGGTAATACGAAGGGGGCTAGCGTTGTTCGGATTTACTGGGCGTAAAGCGCACGTAGGCGGATTGGTCAGTTAGGGGTGAAATCCCGGAGCTCAACTCCGGAACTGCCTTTAATACTGCCAGTCTAGAGTCCGAGAGAGGTGAGTGGAACTCCTAGTGTAGAGGTGGAATTCGTAGATATTAGGAAGAACACCAGTGGCGAAGGCGGCTCACTGGCTCGGTACTGACGCTGAGGTGCGAAAGCGTGGGGAGCAAACA…
>607 G1_5967
AATATTGCACAATGGGCGCAAGCCTGATGCAGCCATGCCGCGTGTATGAAGAAGGCCTTCGGGTTGTAAACCCCTGTCATGGGGGAAGAAGTAAGTGACGGTACCCCAAGAGGAAGCCCCTGCTAACTACGTGCCAGCAGCCGCGGTAATACGTAGGGGGCGAGCGTTATCCGGAATTATGGGGCGTAAAGGGCGAGTAGGCGGTCTGTTAAGTCAGGTGTGAAATTTCAGGGCTCAACCCGGAAACTGCGCTTGAAAGTGGCAGGCTAGAGGACAGGAGAGGGAAGTGGAATTCCCGGTGTAGCGGTGAAATGCGTAGATATCGGGAGGAACACCAGTGGCGAAGGCGGCTTCCTGGACTGTACCTGACGCTGAGGAGCGAAAGCTGGGGGAGCAAAC…
>608 G1_10132
GGAATATTGGTCAATGGAGGCAACTCTGAACCAGCCAAGTCGCGTGAAGGATGACTGCCCTACGGGTTGTAAACTTCTTTTTTAAGGGAATAAAGTGAGCCACGTGTGGCTTTTTGCATGTACCTTACGAATAAGGATCGGCTAACTCCGTGCCAGCAGCCGCGGTAATACGGAGGATCCGAGCGTTATCCGGATTTATTGGGTTTAAAGGGTGCGCAGGCGGAATATTAAGTCGGCGGTGAAAGTTTGCAGCTTAACTGTAAAATTGCCGTTGAAACTGGTTTTCTTGAGTGTATATGAAGTAGGCGGAATTTGTAGTGTAGCGGTGAAATGCATAGATATTACAAGGAACTCCGATTGCGAAGGCAGCTTACTAAAATACAACTGACGCTCAGGCAC…
>609 G2_47727
AATCTTTCACAATGGGCGAAAGCCTGATGGAGCAACGCCGCGTGCAGGATGACGGCCTTCGGGTTGTAAACTGCTTTTATAAGCGAGAAATATGATGGTAACTTATGAATAAGGACCGGCTAACTACGTGCCAGCAGCCGCGGTCATACGTAGGGTCCAAGCATTATCCGGATTGACTGGGTGTAAAGAGTTGCGTAGGTGGCAGGGTAAGTAGATAGTGAAATCTGGTGGCTCAACCATTCAGACTATTATCTAAACTGCTCCGCTCGAGAGCGTTAGGGGTAGCTGGAATTTCTAGTGTAGGAGTGAAATCCGTAGATATTAGAAAGAACACCGATAGCGTAGGCAGGCTACTGGGACGTTTCTGACACTAAGGCACGAAAGCGTGGGGAGCAAGCG…
>61 G1_393
AATCTTTCGCAATGGACGAAAGTCTGACGGAGCAACGCCGCGTGAGTGATGACGGCCTTCGGGTTGTAAAGCTCTGTTAATCGGGACGAAAGGTCCTCTTGCGAATAGTTAGAGGAATTGACGGTACCGGAATAGAAAGCCACGGCTAACTACGTGCCAGCAGCCGCGGTAATACGTAGGTGGCAAGCGTTGTCCGGCATGATTGGGCGGAAAGCGCGCGCAGGCGGATCAGTTAGTCTGTCTTAAAAGTTCGGGGCTTAACCCCGTGATGGGATGGAAACTGCTGATCTAGAGTATCGGAGAGGAAAGTGGAATTCCTAGTGTAGCGGTGAAATGCGTAGATATTAGGAAGAACACCAGTGGCGAAGGCGACTTTCTGGACGAAAACTGACGCTGAGG…
>610 G1_9741
AATATTGGTCAATGGACGGAAGTCTGAACCAGCCATGCCGCGTGAAGGAAGACTGCCCTATGGGTTGTAAACTTCTTTTGCAGCAGAGCAATAAGGCGTACGCGTACGCCGATGAGAGTATGTTGCGAATAAGCATCGGCTAACTCCGTGCCAGCAGCCGCGGTAATACGGAGGATGCGAGCGTTATCCGGATTTATTGGGTTTAAAGGGTGCGTAGGCTGTTTTGTAAGTCAGCGGTGAAAGACCGGGGCCCAACTCCGGAAGTGCCGTTGATACTGCATTGCTAGAGTTCCCCTGCCGTGGGAGGAATGAGTGGTGTAGCGGTGAAATGCATAGATATCACTCAGAACACCGATTGCGAAGGCATCTCACGAAGAGGCAACTGACGCTGAGGCACGA…
>611 G1_65160
AATTTTGCGCAATGGGGGAAACCCTGACGCAGCGACGCCGCGTGAGCGAAGAAGGCCTTCGGGTCGTAAAGCTCAGTCATTGGGGATGAAAAGGACAGTACCCAAGGAGGAAGCCCCGGCTAACTACGTGCCAGCAGCCGCGGTAATACGTAGGGGGCGAGCGTTGTCCGGAATTACTGGGTGTAAAGGGCGTGTAGGCGGGGATGCAAGTTACCGGTAAAAACCCGAGGCTCAACCACGGGCTTGCCGATAAAACTGTGTCTCTTGAGTATAGGAGAGGGAAATGGAATTCCCGGAGTAGCGGTGAAATGCGTAGATACCGGGAGGAACACCAGTGGCGAAGGCGGTTTCCTGGCCTATCACTGACGCTGAGGCGCGAAAGCTAGGGTAGCGAACGGG…
>612 G2_17117
AATATTGGTCAATGGGCGGGAGCCTGAACCAGCCAAGTCGCGTGAAGGAAGAAGGATCTATGGTTCGTAAACTTCTTTTGCAGGGGAATAAAGTGCAGGACGTGTCCTGTTTTGTATGTACCCTGAGAATAAGGATCGGCTAACTCCGTGCCAGCAGCCGCGGTAATACGGAGGATCCGAGCGTTATCCGGATTTATTGGGTTTAAAGGGTGCGTAGGTGGTTTGATAAGTCAGCGGTGAAAGTTTGCAGCTTAACTGTAAAAATGCCGTTGAAACTGTCGGACTTGAGTGTAAATGAGGTAGGCGGAATGCGTGGTGTAGCGGTGAAATGCATAGATATCACGCAGAACTCCGATTGCGAAGGCAGCTTACTAAGCTACAACTGACACTGAAGCACGA…
>613 G3_44674
GGGAATATTGGACAATGGGCGCAAGCCTGATCCAGCCATGCCGCGTGTGTGATGAAGGCCTTAGGGTTGTAAAGCACTTTCGCCGATGAAGATAATGACGGTAGTCGGAGAAGAAGCCCCGGCTAACTTCGTGCCAGCAGCCGCGGTAATACGAAGGGGGCTAGCGTTGTTCGGAATTACTGGGCGTAAAGCGCACGTAGGCGGATTGGTCAGTTAGGGGTGAAATCCCAGGGCTCAACCCTGGAACTGCCTTTAATACTGCCAGTCTTGAGTTCGAGAGAGGTGAGTGGAATTCCGAGTGTAGAGGTGAAATTCGTAGATATTCGGAGGAACACCAGTGGTGAAGGCGGCTCACTGGCTCGATACTGACGCTGAGGTGCGAAAGCGTGGGGAGCAAAC…
>614 G2_12061
AATATTGGTCAATGGACGGAAGTCTGAACCAGCCATGCCGCGTGCAGGAAGACGGCCCTACGGGTTGTAAACTGCTTTTATGTGAGAATAACCCTAGTCTTGCGAGATTAGCTGAAGGTATCACATGAATAAGGATCGGCTAACTCCGTGCCAGCAGCCGCGGTAATACGGAGGATTCGAGCGTTATCCGGATTTATTGGGTTTAAAGGGTGCGTAGGCGGGCTAATAAGTCAGTGGTGAAATCACTCAGCTTAACTGAGTAACTGCCATTGATACTGTTAGTCTAGAATATAAATGGTGCAGGCGGAATGAATCATGTAGAGGTGACATTCATAGATATGATTCAGAACACCGATCGCGAAGGCAGCTTGCAAAGATATTATTGACGCTGAGGCACGA…
>615 G1_13326
GGAATATTGGACAATGGGCGAAAGCCTGATCCAGCCATGCCGCGTGTGTGAAGAAGGCCTTTTGGTTGTAAAGCACTTTAAGCGAGGAGGAGGCTACTTAGATTAATACTCTAGGATAGTGGACGTTACTCGCAGAATAAGCACCGGCTAACTCTGTGCCAGCAGCCGCGGTAATACAGAGGGTGCGAGCGTTAATCGGATTGACTGGGCGTAAAGCGTGCGTAGGCGGCTTCTTAAGTCGGATGTGAAATCCCTGAGCTTAACTTAGGAATTGCATTCGATACTGGGAAGCTAGAGTATGGGAGAGGATGGTAGAATTCCAGGTGTAGCGGTGAAATGCGTAGAGATCTGGAGGAATACCGATGGCGAAGGCAGCCATCTGGCCTAATACTGACGCTG…
>616 G26_25606
GAGTTCTGACTTTGGGAGATTATAAATTTCGGCCGGATCAGGACAGCTCCGGATATATAAAGGCCGGCGGAGACCTTAATGTTGATACACTTATTGAACCTAATATTGAAAGAACCGTAACAATTCATTGGTACGGAAATTCGGAGATGTTTGATTTAACGATCAGATAGTCCGTAAGGCTAAAGCTTATGGCTGATAAAATTTAAAAAGTTAACAGATTTGGAGATATAGCCAAATGAGATTGTTTACCGGAATTGAATTACCTAAGGATATCAAACAAAATATCTCAGACTTTCAGGCTGAACTAAAAGAACTTGGGCTAAAGGGCTTGTGGAAATCTCCGGATAATTTCCATATAACCTTGGAATTCCTGGGAGAAATAAAATCCGATAAAATAGA…
>617 G1_45841
GGGAATATTGCGCAATGGGGGGAACCCTGACGCAGCAACGCCGCGTGAGTGAAGAAGGCCTTCGGGTCGTAAAGCTCTGTCATAGGGGAAGAGGAGAAGACGGTACCCTATGAGGAAGCCCCGGCTAACTACGTGCCAGCAGCCGCGGTAATACGTAGGGGGCGAGCGTTGTCCGGAATTACTGGGCGTAAAGGGTGCGTAGGCGGCCTGATAAGTCAGATGTGAAATACCAGGGCTCAACCCTGGGGGTACATTTGAAACTGTCGGGCTTGAGTGCAGGAGAGGAAAGCGGAATTCCTGGTGTAGCGGTGAAATGCGTAGATATCAGGAGGAACACCAGTGGCGAAGGCGGCTTTCTGGACTGTAACTGACGCTGAGGCACGAAAGCGTGGGGAGCGA…
>618 G8_11654
AATATTGGGCAATGGACGAAAGTCTGACGCAGCGACGCCGCGTGGGTGATGAAGGCCTTCGGGTTGTAAAGCCCTGTGGGGAGAGACGAATAAGTGCGGGCTAATACTCCGCATGATGACGGTATCTCCTTAGCAAGCACCGGCTAACTCTGTGCCAGCAGCCGCGGTAAGACAGAGGGTGCAAACGTTGTTCGGAATTACTGGGCGTAAAGGGTGTGTAGGCGGCTATGTAAGTCGGATGTGAAAGCCCTGGGCTCAACCCAGGAAGTGCACTCGATACTGCGTAGCTTGAGTCTCGGAGAGGTTGGTGGAATTCTCGGTGTAGAGGTGAAATTCGTAGATATCGAGAGGAACACCGGTGGCGAAGGCGGCCAACTGGACGAAGACTGACGCTGAGAC…
>619 G1_17
GGAATCTTAGGCAATGGACGAAAGTCTGACCTAGCGACGCCGCGTGAGGGAAGAAGGCCTTCGGGTTGTAAACCCCTGTCATGGGGGAAGAAGTAAGTGACGGTACCCCAAGAGGAAGCCCCTGCTAACTACGTGCCAGCAGCCGCGGTAATACGTAGGGGGCGAGCGTTATCCGGAATTATTGGGCGTAAAGGGCGAGTAGGCGGTCTGTTAAGTCAGGTGTGAAATTTCAGGGCTCAACCCTGAAACTGCGCTGGAAACTGGCAGGCTAGAGGACAGGAGAGGGAAGTGGAATTCCCGGTGTAGCGGTGAAATGCGTAGATATCGGGAGGAACACCAGTGGCGAAGGCGGCTTCCTGGACTGTACCTGACGCTGAGGAGCGAAAGCTGGGGGAGCAA…
>62 G1_930
AGGAATATTGGTCAATGGGCGAGAGCCTGAACCAGCCAAGTAGCGTGCAGGATGACGGCCCTCCGGGTTGTAAACTGCTTTTAGTTGGGAATAAAAAAAGGGACTTGTCCCTTCTTGTATGTACCTTCAGAAAAAGGACCGGCTAATTCCGTGCCAGCAGCCGCGGTAATACGGAAGGTCCAGGCGTTATCCGGATTTATTGGGTTTAAAGGGAGCGTAGGCGGATTGTTAAGTCAGCGGTTAAAGGGTGTGGCTCAACCATGCATTGCCGTTGAAACTGGCGATCTTGAGTGCAGACAGGGATGCCGGAATTCGTGGTGTAGCGGTGAAATGCTTAGATATCACGAAGAACTCCGATCGCGAAGGCAGGTGTCCGGGCTGCAACTGACGCTGAGGCTC…
>620 G1_49184
AATATTGCGCAATGGGCGAAAGCCTGACGCAGCGACGCCGCGTGAGTGATGAAGGCCTTCGGGTCGTAAAACTCTGTCCTCAGGGAAGAAAATTTGACGGTACCTGAGGAGGAAGCCCCGGCTAACTACGTGCCAGCAGCCGCGGTAATACGTAGGGGGCGAGCGTTGTCCGGAATTATTGGGCGTAAAGGGTGCGTAGGCGGCCTTTTAAGTCAGGTGTGAAAGACCACAGCTTAACTGTGGGGTTGCACTTGAAACTGGGAGGCTTGAGTATCGGAGAGGGCAGTGGAATTCCCGGTGTAGCGGTGAAATGCGTAGATATCGGGAGGAACACCAGTGGCGAAGGCGACTGCCTGGACGAAAACTGACGCTGAGGCACGAAAGCTAGGGGAGCAAACA…
>621 G1_5981
GAGAATAGTCTACAATGGCCGGAAGGCTGATAGTGCGACGCCGCGTGAACGAAGGAGCCCTTCGGGGTGTAAAGTTCTTTTCTATACGAGCAGTACTATATAGGTGAATAATTTATATAGGGGGATAGTAGTATAGGAATAAGCAACGGCTAACTCCGTGCCAGCAGCCGCGGTAACACGGGGGTTGCGAGCGTTGTCCGGAATTACTAGGCGTAAAGGGCAGTCAGGCGGATCTGCGAGTTTTTTGTTAAAGGCTACGGCTCAACCGTAGTAAGGCAGGAGATACTGTAGATCTGGAATTTGGTAGAGGAAGACAGAATTCCTGGTGTAGCGGTGGAATGCGCAGAGATCAGGAGGAATACCGAAGGCGAAGGCAGTCTTCTGGGCCGATATTGACGC…
>622 G2_16848
AATATTAGTAATGGGCGAAAGCCTGAACTAGCAACGCCGCGTGTGCGAAGAAGGCCTTCGGGTCGTAAAGCACTTTTTGAGAGGATGAGGAAGGACGGTACTCTCAGAATAAGTCTCGGCTAACTACGTGCCAGCAGCCGCGGTAACACGTAGGAGGCAAACGTTATCCGGATTTACTGGGCGTAAAGCGCGTGTAGGTGGTTTGGTAAGTAGGGCGTGAAAGCTCCTGGCTCAACGGGGAGAGGACGTTCTAAACTGCCAAGCTTGAGGATGGTAGAGGGAGGTGGAATTCCGGGTGTAGCGGTGGAATGCGCAGATATCCGGAGGAACACCAGTGGCGAAGGCGGCCTCCTGGACCACTCCTGACACTCAGACGCGAAAGCTAGGGTAGCAAACGGG…
>623 G6_28684
GGAATCTTCCGCAATGGGCGCAAGCCTGACGGAGCAACGCCGCGTGAGTGATGAAGGCCTTCGGGTTGTAAAACTCTGTCTTCAGGGAAGAAAAAAATGACGGTACCTGAGGAGGAAGCCCCGGCTAACTACGTGCCAGCAGCCGCGGTAAAACGTAGGGGGCAAGCGTTGTCCGGAATTACTGGGCGTAAAGGGCGCGTAGGCGGTCATGTAAGTCAGAGGTGAAAACTCTGGGCTCAACTCAGAGCCTGCCTCTGAAACTGGGTGACTTGAGGGCAGGAGAGGGGAGTGGAATTCCCAGTGTAGCGGTGAAATGCGTAGATATTGGGAGGAACACCAGTGGCGAAGGCGACTCCCTGGCCTGTTACTGACGCTGAGGCGCGAAAGCGTGGGGAGCGA…
>624 G8_11856
ATAAATCTTTAGTAATAAATGAAAGTTTAACTAAGCTATGCTGATATCTAGGGTTAGTCAATTTCATGCCAGCCACCACAGCCATATGATTAACGCAAGCTAATAGAACTCGGCCTAAAGCGTGTTTAAGGTCTGCCCTCAATAAACCTAAACTCCATCTAAGTTGTAAAAAAACTTTAGCTGAAATAAAATATACTACGAAAGTGGCTTTAGTATCTTGAAGACACAATAGCTAAGACTCAAACTGGGATTAGATACCCGTGTAGTCGCGAATATT
>625 G2_3489
GAATTTTGCGCAATGGGGGAAACCCTGACGCAGCAACGCCGCGTGGATAACGAAGGCCTTCGGGTCGTAAAGTCCTGTTCTGGGGGAAGAAAAGTAGAAGGGCCAATACCCCCTCTACCCTGACGGTACCCCAGCAGAAAGCTCCGGCCAATTATGTGCCAGCAGCCGCGGTAATACATAAGGAGCAAGCGTTGTCCGGAATCATTGGGCGTAAAGGGCTCGTAGGCGGTCCTGAAAGTCAACTGTGAAATCACCAGGCTCAACCTGGTGCGGTCAGCTGAAACTTCAGGACTTGAGGGTAGAAGAGGAAAGCGGAATTCCCGGTGTAGCGGTGAAATGCGTAGATATCGGGAGGAACACCAGTGGCGAAGGCGGCTTTCTGGTCTACCCCTGACGCTG…
>626 G8_808
AATTTTGGGCAATGGGGGGAACCCTGACCCAGCGACGCCGCGTGAGGGATGACGGCCTTCGGGTTGTAAACCTCTTTTGTACGGGAAGATAATGACGGTACTGTACGAATAAGTCCCGGCTAACTACGTGCCAGCAGCCGCGGTAACACGTAGGGGACGAGCGTTGTCCGGAATTACTGGGCGTAAAGGGCACGCAGGCTGCGTTACAAGTCAGCTGTTAAATGCAGGGGCTCACCCCTTGTCTGCTGTTGAAACTGTAATGCTTGAGTACTGTAGAGGCAAGTGGAATTCCCAGTGTAGCGGTGAAATGCGTAGATATTGGGAGGAACACCGGTGGCGTAGGCGGCTTGCTGGACAGTTACTGACGCTGAGGTGCGAAAGCCAGGGGAGCAAACGGGA…
>627 G8_2050
GGAATATTGCGCAATGGGGGGAACCCTGACGCAGCAACGCCGCGTGGAGGAAGAAGGTCTTCGGATTGTAAACTCCTGTCTTTTGGGACGATAATGACGGTACCAGAAGAGGAAGCCACGGCTAACTACGTGCCAGCAGCCGCGGTAATACGTAGGTGGCGAGCGTTGTCCGGAATTACTGGGCGTAAAGAGCGCGTAGGCGGTTAATTGAGTCAGATGTGAAAACCCGAGGCTTAACTTCGGGATTGCATTTGAAACTGGTTAACTTGAGTACAGGAGAGGTAAGTGGAATTCCTAGTGTAGCGGTGAAATGCGTAGATATTAGGAGGAACACCAGTGGCGAAGGCGACTTACTGGACTGTAACTGACGCTGAGGCGCGAGAGCGTGGGGAGCAAACA…
>628 G8_6358
TGAGATCATGGTGTGAGAGGGGTACATGAAGAAGGAGGAGAAACTTCCCCCTTGGGCCTGGGGCTCAGTAGCCTGCTTGATCGTCACACAGCTAGGATCAGAAGTAGGATTAGATACCCCGGTAGTCGCGAATGAT
>629 G1_7738
GGGAATATTGGGCAATGGGCGAAAGCCTGACCCAGCAATGCCGCGTGAAGGAAGAAGGTCTTCGGATTGTAAACTTCTTTAGACAGGGACGATAATGACTGTACCTGTAGAATAAGCCACGGCTAACTACGTGCCAGCAGCCGCGGTAATACGTAGGTGGCAAGCGTTATCCGGATTTACTGGGTGTAAAGGGCGTGTAGGCGGTATACCAAGTCAGATGTGAAATCTCCCGGCTCAACTGGGAGCGTGCATCTGAAACTGGTACACTTGAGTGCTGGAGGGGAAAGCGGAATTCCTAGTGTAGCGGTAAAATGCGTAGATATTAGGAGGAACACCGGTGGCGAAGGCGGCTTTCTGGACAGTAACTGACGCTGAGGCGCGAAAGCGTGGGGAGCAAAC…
>63 G1_12773
AGGAATATTGCACAATGGGCGCAAGCCTGATGCAGCAACGCCGCGTGCCCGAGGAAGGCCTTCGGGTTGTAAAGGGCTTTTCTGGCTGAAGAGTAAGGACGGTAGGCCAGGAATAAGCGTCGGCTAACTACGTGCCAGCAGCCGCGGTAAAACGTAGGACGCGAGCGTTATCCGGATTTACTGGGCGTAAAGCGCGGGCAGGCGGCTGTTAAAGTCGGACGTGATAGCTCCCGGCGCAACCGGGAGAGGCCGTTAGAAACCGGGCAGCTAGAGGGCAGCAGAGGGGCGTGGAATTCCGGGTGGAGTGGTGAAATGCGTAGAGATCCGGAGGAACACCAGAGGCGAAGGCGGCGCCCTGGGCTGCACCTGACGCTGAGCCGCGAAAGCCAGGGTAGCGAA…
>630 G1_18197
AATTTTGGGCAATGGGCGAAAGCCTGACCCAGCGACGCCGCGTTGGGGATGAAGTCCTTCGGGGCGTAAACCCATGTTGTAGGGGAAGAAGAAAGTGACGGTACCCTACGAGAAAGCCCCGGCCAACTACGTGCCAGCAGCCGCGGTAAAACGTAGGGGGCGAGCGTTGTCCGGAATTACTGGGCGTAAAGGGCATGCAGGCGGTGCGCCAAGTCGGGGGTGTAAAGTTACGGCTCAACCGTGAACTTGCAATCGAACATGGCGGACTGGAGTGCGGGAGAGGGAAGTGGAATTCCCGGTGTAGCGGTGAAATGCGTAGATATCGGGAGGAACGCCAGTGGCGAAGGCGGC
>631 G8_2890
TGATAGACCTGGGTTCAAATTCCATCACCCTTGCTGTGAGGCCTTGGGCAGGTTTCTTAATCTCTTTGAGCTTTAGTTTTCTCCTCCTACTTTCCAGGGTTGGTGGCAGGATCCCATGAGACAGGAGGGAAGTTTCTGTCTTGGATTAGATACCCTCGTAGTCGCGAATGGT
>632 G1_7641
GCGAAACCTTTACAATGCGGGCAACCGTGATAAGGGAACCTCGAGTGCCTGTAAACGCAGGCTGTTCAGGTGTTTAAAACGCACCTGGAGAAAGGGCCGGGCAAGACCGGTGCCAGCCGCCGCGGTAATACCGGCGGCTCGAGTGGTGGCCGCGTTTATTGGGCGTAAAGCGTTCGTAGCTGGGTTGTTAAGTATCTTGGGAAATCTGGCGGCTTAACCGTCAGGCGTCTAAGGGATACTGGCAATCTTGGAACCGGGGGAGGTGAGGGGTACTTCGGGGGTAGGGGTGAAATCCTGTAATCCTCGAGGGACCACCTGTGGCGAAGGCGCCTCACCAGAACGGCTTCGACAGTGAGGGACGAAAGCTGGGGGAGCAAACCGGATTAGATACCCGGGTAG…
>633 G1_23961
AATATTGCACAATGGGGGAAACCCTGATGCAGCAACGCCGCGTGAGCGATTAAGGTTTTCGAATCGTAAAGCTCTGTCCTAAGGGAAGATAATGACGGTACCTTAGGAGGAAGCCCCGGCTAACTACGTGCCAGCAGCCGCGGTAATACGTAGGGGGCAAGCGTTATCCGGAATTATTGGGCGTAAAGGGTGCGTAGGCTGCCTTATGGGTCAGAGGTTAAAGGCTACGGCTTAACCGTAGCATGCCTTTGAAACTATAGGGCTTGAGTGCAGGAGAGGAGAGTGGAATTCCTAGTGTAGCGGTGAAATGCGTAGATATTAGGAGGAATACCAGTGGCGAAGGCGACTCTCTGGACTGCAACTGACGCTAAGGCACGAAAGCGTGGGTAGCGAACAGGA…
>634 G3_38246
GTGTATGCCTTGTGACTCCTAAAAATGACGCTCCTTCCATCGTCAAAGCCGCCTTAGAAGGGCTTAAATTAGCTTACATTAGAGGAAAGAAATATAAAAGGGTTGGTGTTTTACTTTCTGAAATTGTTCCAAGTGAGGCGCGACAAAAGGGACTGTTCTGCGATCTACGGCAATCCATGAAATTGGATGTCTTAATGCAGACGATCGATAAAATGAACCTTGAGGCCAATAAGCCCATCATTTGGCTCGCTGCCGGCGGAAAACCGGAAAGTCAAAAATGGATAGCTAGTGCAACCATGCGTTCGCCTCGTTATACATCCTATTGGGATTAGATACCCTAGTAGTCTTAACGCT
>635 G1_40161
AATATTGGGCAATGGGCGCAAGCCTGACCCAGCAACGCCGCGTGAAGGAATAAGGCCTTCGGGTTGTAAACTTCTTTTATTAGGGACGAAGGATGTGACGGTACCTAATGAATAAGCCACGGCTAACTACGTGCCAGCAGCCGCGGTAATACGTAGGTGGCAAGCGTTGTCCGGATTTACTGGGTGTAAAGGGCGCGTAGGCGGGGATGCAAGTCAGATGTGAAATCCATGGGCTCAACCCATGAACTGCATTTGAAACTGTGTTTCTTGAGTGATGGAGAGGCAGGCGGAATTCCTAGTGTAGCGGTGAAATGCGTAGATATTAGGAGGAAAACCAGTGGCGAAGGCGGCCTGCTGGACATCAACTGACGCTGATGCGCGAAAGCGCGGGGAGCAAAC…
>636 G1_4480
AATATTGGTCAATGGAGGAAACTCTGAACCAGCCATGCCGCGTGCAGGAAGAATGCCCTATGGGTTGTAAACTGCTTTTATACAGAAGGAAAGTTTCTACGTGTAGAAATATGACAGTACTGTATGAATAAGCACCGGCTAACTCCGTGCCAGCAGCCGCGGTAATACGGAGGGTGCAAGCGTTATCCGGATTTATTGGGTTTAAAGGGTGCGTAGGCGGCTCTATAAGTCAGTGGTGAAATCAGCAGGCTCAACCTGATACCTGCCATTGAAACTGTAAAGCTTGAGTATTATCGACGCGGGAGGAATGCGACAAGTAGCGGTGAAATGCTTAGATATGTCGCAGAACACCGATAGCGAAGGCATCTCGCGAGGTAATCACTGACGCTAAGGCACGAA…
>637 G1_40302
AATCTTGGGCAATGGAGGGAACTCTGACCCAGCGACGCCGCGTGAAGGAAGACGGTCTTCGGATTGTAAACTTCTGTTCTTAGTGAAAAGGGGAAGATGGTAGCTAAGGAGGAAGCCCCGGCTAACTACGTGCCAGCAGCCGCGGTAATACGTAGGGGGCGAGCGTTGTCCGGAATGATTGGGCGTAAAGGGCGTGTAGGCGGCGATTTGTGTCCGATGTGAAAGTCCAACTTTCAAGGTTGGAATTGCATTAGAAACTGGGTAGCTTGAGTGCAGGAGAGGTTATCGGAATTCCCGGTGTAGCGGTGAAATGCGTAGAGATCGGGAGGAACATCAGTGGCGAAGGCGGGTAACTGGACTGTAACTGACGCTGAGACGCGAAAGTGTGGGGAGCAAACA…
>638 G1_2216
AATATTGGTCAATGGAGGCAACTCTGAACCAGCCAAGTCGCGTGAAGGATGAAGGTCTTATGGATTGTAAACTTCTTTTGCAGGGGAATAAATAGCGGTACGTGTACTGTTTTGCATGTACCCTGCGAATAAGGATCGGCTAACTCCGTGCCAGCAGCCGCGGTAATACGGAGGATCCGAGCGTTGTCCGGATTTATTGGGTTTAAAGGGTGCGCAGGCGGGAGAGTAAATCGGCGGTGAAATTTTGCAGCTCAACTGTAAAAGTGCCTTCGATACTGGTTTGCTTGAGTGTGGATGAAGTAGGCGGGATTTGTGGTGTAGCGGTGAAATGCTTAGATATCACGAGGAACTCCGATTGCGCAG
>639 G1_37733
GGGAATATTGGACAATGGGGGCAACCCTGATCCAGCCATGCCGCGTGTGTGAAGAAGGCCTTTTGGTTGTAAAGCACTTTAAGCGAGGAGGAGGCTACTTAGATTAATACTCTAGGATAGTGGACGTTACTCGCAGAATAAGCACCGGCTAACTCTGTGCCAGCAGCCGCGGTAATACAGAGGGTGCGAGCGTTAATCGGATTTACTGGGCGTAAAGCGTGCGTAGGCGGCTGATTAAGTCGGATGTGAAATCCCTGAGCTTAACTTAGGAATTGCATTCGATACTGGTCAGCTAGAGTATGGGAGAGGATGGTAGAATTCCAGGTGTAGCGGTGAAATGCGTAGAGATCTGGAGGAATACCGATGGCGAAGGCAGCCATCTGGCCTAATACTGACGCT…
>64 G2_60446
AATCTTGGGCAATGGGCGCAAGCCTGACCCAGCAATGCCGCGTGCAGGAGGAAGTCCTTCGGGATGTAAACTGCTGTCAGGGTTTCGCAAGCAAAGCGGGTGAATAATCCGCCGCGTTGAGCAGACCCAAAGGAAGCCTCGGCTAACTCTGTGCCAGCAGCCGCGGTAAGACAGAGGAGGCTAGCGTTGTTCGGAATCATTGGGCTTAAAGCGGGTGTAGGCGGCTGCGCAAGTGTCTTGTGAAAGCCCCCGGCTCAACCGGGGAATTGCTGGGCAAACTGCGTAGCTTGAGGTCGGTAGGGGTGCCTGGAACTCTAGGTGGAGCGGTGAAATGCGTAGATATCTAGAGGAACGCCAGAGGCGAAAGCGGGGCACTGGGCCGATTCTGACGCTGAGATC…
>640 G1_43888
AATATTGCGCAATGGGGGAAACCCTGACGCAGCGACGCCGCGTGAGCGATGAAGGCCTTCGGGTTGTAAAGCTCTTTTTCAGGGGACGAAGTCTACCTTGCAAACAGTGAGGTAGGGTGACGGTACCCTGGGAATAAGCCCCGGCTAACTACGTGCCAGCAGCCGCGGTAAGACGTAGGGGGCTAGCGTTGTCCGGAATTACTGGGCGTAAAGAGCGTGTAGGCGGGTGTTTAAGTCAGGCGTGAAAGACCGGGGCTCAACCCCGGGGTTGCGTTTGAAACTGGGCATCTTGAGGGCAGGAGAGGGAAGCGGAATTCCTGGTGTAGCGGTGAAATGCGTAGATATCAGGAGGAACACCAGTGGCGAAGGCGGCTTCCTGGACTGACCCTGACGCTGAGA…
>641 G2_538
AATATTGGTCAATGGACGCAAGTCTGAACCAGCCATGTCGCGTGCAGGATGACTGCCCTATGGGTTGTAAACTGCTTTTATATTGGAAGAATTGCGCTTACGAGTTAAGCGTTTGACGATACATTATGAATAAGGATCGGCTAACTCCGTGCCAGCAGCCGCGGTAATACGGAGGATCCGAGCGTTATCCGGATTTATTGGGTTTAAAGGGTGCGTAGGCGGAAATGTAAGTCAGTGGTGAAATCCTGCAGCTTAACTGTAGAATAGCCGTTGAAACTGTGTTTCTTGAGTACATTTGAGGTAGGCGGAATGTGGTGTGTAGCGGTGAAATGCATAGATATACCACAGAACACCGATTGCGAAGGCAGCTTACTAAACTGTCACTGACGCTGATGCACG…
>642 G8_11108
GGAATATTGGTCAATGGGCGGAAGCCTGAACCAGCCAAGTAGCGTGCAGGACGACTGCCCTATGGGTTGTAAACTGCTTTTATGCGGGGATAAATGACACTACGTGTAGTGTTTTGCAGGTACCGCATGAATAAGGACCGGCTAATTCCGTGCCAGCAGCCGCG
>643 G1_60365
AATATTGGACAATGGGGGCAACCCTGATCCAGCCATGCCGCGTGTGTGAAGAAGGCCTTTTGGTTGTAAAGCACTTTAAGCAGTGAAGAAGACTCCGTGGTTAATACCCACGGACGATGACATTAGCTGCAGAATAAGCACCGACTAACTCTGTGCCAGCAGCCGCGGTAATACAGAGGGTGCAAGCGTTAATCGGAATTACTGGGCGTAAAGCGAGCGTAGGTGGCTTGATAAGTCAGATGTGAAATCCCCGGGCTTAACCTGGGAACTGCATCTGATACTGTTAGGCTAGAATAGGTGAGAGGAAGGTAGAATTCCAGGTGTAGCGGTGAAATGCGTAGAGATCTGGAGGAATACCGATGGCGAAGGCAGCCTTCTGGCATCATATTGACACTGAGG…
>644 G1_10409
AGGAATATTGGTCAATGGGTGAGAGCCTGAACCAGCCATCCCGCGTGCAGGATGACGGTCCTAGTGATTGTAAACTGCTTTTCTATGAGATGAATAAGAATTACGTGTAGTTCGATGACCGTATTATAGGAATAAGCATCGGCTAACTCCGTGCCAGCAGCCGCGGTAATACGGAGGATGCAAGCGTTATCCGGATTTATTAGGTTTAAAGGGTGCGTAGGTGGGCGTTTAAGTCAGTGGTTAAAGCCATTAGCTTAACTAATGTATGCCATTGATACTGGATGTCTTGAATATGGTAGAGGTAGGCGGAATGTGTTGTGTAGCGGTGAAATGCTTAGATATAACACAGAACACCGATTGCGAAGGCAGCTTACTATTCCATTATTGACGCTGATGCAC…
>645 G3_98873
AGGAATATTGGTCAATGGGCGAAAGCCTGAACCAGCCAAGTCGCGTGAAGGATGAAGGTTCTATGGATTGTAAACTTCTTTTGTCTGAGGGTAAAAAAGCGGACGTGTCCGTTCTTGCAAGTATCAGACGAATAAGCATCGGCTAACTCCGTGCCAGCAGCCGCGGTAATACGGAGGATGCGAGCGTTATCCGGATTTATTGGGTTTAAAGGGTGCGTAGGCGGGTTGCTAAGTCAGTGGTAAAAGCGTGTGGCTCAACCATACCAAGCCATTGAAACTGGCGATCTTGAGTGTAAACGAGGTAGGCGGAATGTGACGTGTAGCGGTGAAATGCTTAGATATGTCACAGAACCCCGATTGCGAAGGCAGCTTACCAGCATACAACTGACGCTGAGGCAC…
>646 G1_9330
AATTTTGGACAATGGGGGAAACCCTGATCCAGCCATGCCGCGTGCAGGATGAAGGCCTTCGGGTTGTAAACTGCTTTTGTACGGAACGAAAAGGTTATTTCTAATAAAGATGGCCCATGACGGTACCGTAAGAATAAGCACCGGCTAACTACGTGCCAGCAGCCGCGGTAATACGTAGGGTGCAAGCGTTAATCGGAATTACTGGGCGTAAAGCGTGCGCAGGCGGTTATGTAAGACAGATGTGAAATCCCCGGGCTCAACCTGGGAACTGCATTTGTGACTGCATGGCTTGAGTGCGGCAGAGGGGGATGGAATTCCGCGTGTAGCAGTGAAATGCGTAGATATGCGGAGGAACACCGATGGCGAAGGCAATCCCCTGGGCCTGCACTGACGCTCATG…
>647 G6_7704
GGGAATCTTGCACAATGGGCGAAAGCCTGATGCAGCAACGCCGCGTGAGGGAAGAAGGTTTTCGGATCGTAAACCTCTGTCCAGAGGGAAGAAGGCAGTGACGGTACCTTTGGAGGAAGCCCCGGCTAACTACGTGCCAGCAGCCGCGGTAATACGTAGGGGGCAAGCGTTGTCCGGAATTATTGGGCGTAAAGGGCGCGTAGGCGGTGACACAAGTCAGGTGATAAAGGCACGGGCTCAACCGGTGTTAGGCACTTGAAACTGTGTTGCTAGAGTGCAGGAGAGGGGAGTGGAATTCCAGGTGTAGCGGTGAAATGCGTAGATATCTGGAAGAACACCAGTGGCGAAGGCGGCTCTCTGGACTGTAACTGACGCTGAGGCGAGAAAGCTGGGGGAGCA…
>648 R9_14727
GGAATATTGGACAATGGGGGCAACCCTGATCCAGCCATGCCGCGTGAGTGATGAAGGCCTTCGGGTTGTAAAGCTCTTTTGGCGGGGACGATGATGACGGTACCCGCAGAATAAGCCCCGGCTAACTTCGTGCCAGCAGCCGCGGTAAGACGAAGGGGGCTAGCGTTGTTCGGAATTACTGGGCGTAAAGCGCGTGTAGGCGGTTGTTCAAGTCGGGTGTGAAAGCCTTGAGCTCAACTCAAGAAATGCACTCGGTACTGGATGACTAGAGGACCGGAGAGGATAGTGGAATTCCCAGTGTAGTGGTGAAATACGTAGAGATTGGGAAGAACACCAGTGGCGAAGGCGGCTATCTGGACGGTTTCTGACGCTAAGACGCGAAAGCGTGGGGAGCAAACA…
>649 G6_13301
GGGAATCTTCCACAATGGGCGAAAGCCTGATGGAGCGACGCCGCGTGAGGGAAGAAGGTCTTCGGATCGTAAACCTCTGTCCTCAGGGACGATAATGACGGTACCTGAGGAGGAAGCCACGGCTAACTACGTGCCAGCAGCCGCGGTAATACGTAGGTGGCGAGCGTTGTCCGGAATTACTGGGCGTAAAGGGTGCGTAGGCGGTCCTTTAAGTCTTGTGTGAAATGCCCCGGCTTAACCGGGGAGCGGCACAGGAAACTGGGGGACTGGAGTGCTGGAGAGGGTCGCGGAATTCCCGGTGTAGCGGTGAAATGCGTAGATATCGGGAGGAACACCAGTGGCGAAGGCGGCGACCTGGACAGTAACTGACGCTGAGGCACGAAAGCTGGGGGAGCAAAC…
>65 G1_76
GGAATCTTCCGCAATGGGCGAAAGCCTGACGGAGCAACGCCGCGTGAGTGAAGAAGGATTTCGGTTCGTAAAGCTCTGTTGTTAGGGAAGAATGATTGTGTAGTAACTATACACAGTAGAGACGGTACCTAACCAGAAAGCCACGGCTAACTACGTGCCAGCAGCCGCGGTAATACGTAGGTGGCAAGCGTTGGCCGGAATTATTGGGCGTAAAGCGCGCGCAGGTGGTTTAATAAGTCTGATGGGAACGCCCACGGCTCAACCGTGGAGGGTCATTGGAAACTGTTAAACTTGAGTGCAGGAGAGAAAAGTGGAATTCCTAGTGTAGCGGTGAAATGCGTAGAGATTAGGAGGAACACCAGTGGCGAAGGCGGCTTTTTGGCCTGTAACTGACACTGA…
>650 G2_18571
AATATTGGGCAATGGGGGAAACCCTGACCCAGCGACGCCGCGTGAAGGACGAAGGTCTTCGGATTGTAAACTTCTTTGGGGAGGGACGAAAATGACGGTACCTCCAGAACAAGCCACGGCTAACTACGTGCCAGCAGCCGCGGTAATACGTAGGTGGCAAGCGTTATCCGGATTTACTGGGTGTAAAGGGCGCGCAGGCGGTCTCGCAGGTCAGGTGTGAAAGATCAAGGCTTAACTTTGACAGGTCATCTGAAACCGCGGAACTTGAGTATCAGAGGGGAAAGTGGAATTCCTGGTGGAGCGGTAAAATGCGCAGATATCAGGAGGAACACCGGTGGCGAAGGCGACTTTCTGGCTGACAACTGACGCTGAGGCGCGAAAGCGTGGGGAGCAAACAGG…
>651 G25_3038
GAATATTGCACAATGGGCGCAAGCCTGATGCAGCAACGCCGCGTGCGGGATGACGGCCTTCGGGTTGTAAACCGCTTTCAGCAGGGACGAAGCTTTTTGTGACGGTACCTGCAGAAGAAGCACCGGCTAACTACGTGCCAGCAGCCGCGGTGATACGTAGGGTGCGAGCGTTGTCCGGATTGATTGGGCGTAAAGGGCTCGTAGGGGGTTGATCGCGTCGGAAGTGGAAACTTGATGCTTAACGTTGAGCGTGCTTTCGATACGGGTTGACTTGAGGAAGGTAGGGGAGAATGGAATTCCTGGTGGAGCGGTGGAATGCGCAGATATCAGGAGGAACACCAGTGGCGAAGGCGGTTCTCTGGACCTTTCCTGACGCTGAGGAGCGAAAGCGTGGGGAGC…
>652 G3_32026
GAATATTGGGCAATGGGGGGAACCCTGACCCAGCGACGCCGCGTGAAGGAAGAAGGCTTTCGGGTTGTAAACTTCTTTGACCAGGGACGATAATGACGGTACCTGGTGAACAAGCCACGGCTAACTACGTGCCAGCAGCCGCGGTAATACGTAGGTGGCGAGCGTTGTCCGGAATTACTGGGTGTAAAGGGCGCGTAGGCGGGACTGCAAGTCAGATGTGAAATTTCCCGGCTTAACCGGGAGCGTGCATTTGAAACTGTGGTTCTTGAGTGATGGAGAGGCAAGTGGAATTCCTAGTGTAGCGGTGAAATGCGTAGATATTAGGAGGAACACCAGTGGCGAAGGCGACTTGCTGGACATCAACTGACGCTGAAGCGCGAAAGCGTGGGGAGCAAACAG…
>653 G1_70980
GGGAATCTTGCACAATGGAGGGAACTCTGATGCAGCGACGTCGCGTGAACGATGAAGGCTTTCGAGTCGTAAAGTTCTGTCCTATGGGACGATAATGACGGTACCATAGGAGGAAGCCCCGGCTAACTACGTGCCAGCAGCCGCGGTAATACGTAGGGGGCGAACGTTGTCCGGATTTATTGGGCGTAAAGGGTACGCAGGCGGCCATATAAGTCAGATGTGAAAGGCCAAGGCTTAACCTTGGTTAGCATTTGAAACTGTGTGGCTTGAGTTAAGGAGAGGAAAGTGGAATTCCTGGTGTAGCGGTGAAATGCGTAGATATCAGGAGGAATACCAGTGGCGAAGGCGACTTTCTGGACTTATACTGACGCTGAGGTACGAAAGCGTGGGGAGCAAACA…
>654 G6_15810
GGAACAATAAGCATTTCTGTTGAAGGCGGAACTGAAGCATACACCATTGTCTGGACAAAAGATGGTGAAACATTCACTACTGAAGACGGATACAACTTAACCGGATTAGAACCCGGAAGCTATGCTGTAACAGTAACCGACGCAAACGGATGTGTAGCAGAATTGGAAGACATCGTCATTACACAGCCCGATGAATTGGTTGTTGAACTTGATGGCGAACCTGCCAATGTTACCTGTCATGATGCAGCAGACGGAACAATAAGCATTTCTGTTGAAGGCGGAACTGAAGCATACACCATTGTCTGGACAAAAGACGGTGAAACATTCACTGCTGAAGACGGATACAACTTAACCGGATTAGATACCCTTGTAGTCATCCTCCT
>655 G1_151
GGAATATTGGACAATGGGCGCAAGCCTGATCCAGCAATGCCGCGTGGGTGAAGACGGCCTGCGGGTTGTAAAGCCCTTTAGGTGGGGAAGAAGGGGGAAGCGCGAACACCGTTTCACTTTGACATTACCCACGGAATAAGCACCGGCTAACTCCGTGCCAGCAGCCGCGGTAATACGGAGGGTGCGAGCGTTAATCGGAATGACTGGGCGTAAAGCGTGCGTAGGCGGTAACGTTAGTCAGGCGTGAAAGCCCTGGGCTCAACCGGGGAATGGCGGTTGAAACGGCGTAACTGGAGTGGGCTAGAGGACTGTGGAACTCCCGGTGTAGCGGTGAAATGCGTAGAGATCGGGAAGAACACCGATGGCGAAGGCAGCGGTCTGGGGCCACACTGACGCTGA…
>656 G1_54029
GGAATATTGGGCAATGGACGCAAGTCTGACCCAGCGACGCCGCGTGAAGGACGAAGGCATTCGTGTTGTAAACTTCTTTGGAGAGGGACGAAATTGACGGTACCTCTCGAACAAGCCACGGCTAACTACGTGCCAGCAGCCGCGGTAATACGTAGGTGGCAAGCGTTATCCGGAATTACTGGGTGTAAAGGGCGCGCAGGCGGCCTTGCAAGTCGGATGTGAAAGATCAAGGCTCAACCTTGACAGGTCATCCGAAACTGTAAGACTTGAGTGTCAGAGGGGAAAGTGGAATTCCTAGTGGAGCGGTAAAATGCGCAGATATTAGGAGGAACACCGGTGGCGAAGGCGACTTTCTGGCTGACAACTGACGCTGAGGCGCGAAAGCGTGGGGAGCAAACA…
>657 G8_16337
AAATCTATATTTTACCTTGCCGAACGATTGCGTCGTGAGGGGTTGAGACAGTGAAGGGGTGTACTTTTTACCCTATAGGGGTTGTTCATTCGCCAGTGAAAGACCCGGTTCACCCTGATCTTTTGAAGGATGTAGAGGCTAAGATCGAGATTAAACCTTTTTATGAGCTGGGATTAGATACCCCCGTAGTCTTAACGCT
>658 G1_82980
AATATTGCGCAATGGGCGAAAGCCTGACGCAGCAACGCCGCGTGCGGGATGACGGCCTTCGGGTTGTAAACCGCTTTCAGCAGGGACGAAGCAACACGTGACGGTACCTGCAGAAGAAGCACCGGCTAACTACGTGCCAGCAGCCGCGGTGATACGTAGGGTGCGAGCGTTGTCCGGAATTATTGGGCGTAAAGAGCTTGTAGGCGGTCTGTTGCGTCGGAAGTGAAAACTCAGGGCTTAACCCTGAGCCTGCGTTCGATACGGGCAGACTTGAGGAAGGTAGGGGAGAACGGAATTCCTGGTGGAGCGGTGGAATGCGCAGATATCAGGAGGAACACCAGTGGCGAAGGCGGTTCTCTGGACCTTTCCTGACGCTGAGAAGCGAAAGCGTGGGGAGCA…
>659 G3_18959
GGGAATATTGGACAATGGGCGAAAGCCTGATCCAGCAACGCCGCGTGAGGGATGACGGCCTTCGGGTTGTAAACCTCTTTCAGCACCGACGAAGCGAAAGTGACGGTAGGTGCAGAAGAAGGACCGGCCAACTACGTGCCAGCAGCCGCGGTAATACGTAGGGTCCGAGCGTTGTCCGGAATTATTGGGCGTAAAGGGCTCGTAGGCGGTTTGTCGCGTCGGGAGTGAAAACTCAGGGCTCAACCCTGAGCGTGCTTCCGATACGGGCAGACTAGAGGTATGCAGGGGAGAACGGAATTCCTGGTGTAGCGGTGGAATGCGCAGATATCAGGAGGAACACCGGTGGCGAAGGCGGTTCTCTGGGCATTACCTGACGCTGAGGAGCGAAAGCATGGGGAG…
>66 G1_1187
GGGAATTTTGGACAATGGGCGCAAGCCTGATCCAGCCATGCCGCGTGTCTGAAGAAGGCCTTCGGGTTGTAAAGGACTTTTGTCAGGGAAGAAAAGGCTGTTGCTAATACCGACAGTTGATGACGGTACCTGAAGAATAAGCACCGGCTAACTACGTGCCAGCAGCCGCGGTAATACGTAGGGTGCGAGCGTTAATCGGAATTACTGGGCGTAAAGCGAGCGCAGACGGTTACTTAAGCAGGATGTGAAATCCCCGGGCTCAACCTGGGAACTGCGTTCTGAACTGGGTGACTAGAGTGTGTCAGAGGGAGGTAGAATTCCACGTGTAGCAGTGAAATGCGTAGAGATGTGGAGGAATACCGATGGCGAAGGCAGCCTCCTGGGATAACACTGACGTTC…
>660 G1_18141
GGAATATTGGTCAATGGAGGGAACTCTGAACCAGCCATGCCGCGTGCAGGATGACTGCCCTATGGGTTGTAAACTGCTTTTGTCGGGGAATAAACCTCTCTACGAGTAGAGAGCTGAATGTACCCGAAGAATAAGGATCGGCTAACTCCGTGCCAGCAGCCGCGGTAATACGGAGGATCCGAGCGTTATCCGGATTTATTGGGTTTCAAGGGTGCGTAGGGGGCTTTTTATGTCAGGGGTGAAATACGGCAGCTCAACTGTCGCAGTGCCTTTGATACTGAAGAGCTTGAATGTGGTTGAAGATGGCGGAATGAGACAAGTAGCGGTGAAATGCATAGATATGTCTCAGAACTCCGATTGCGAAGGCAGCTATCTAAGCCATTATTGACGCTGATGCAC…
>661 G2_15756
AATATTGCACAATGGAGGAAACTCTGATGCAGTGACACCGCGTATAGGAAGAAGGTCTTAGGATTGTAAGCTATTGTCGTGTGAGAAGAAAATGACCATCACAGGAGGAAGCCCTGGCTAAATATGTGCCAGCAGCCGCGGTAATACATATGGGGCGAGCGTTATCCGGATTTATTGGGTGTAAAGGGTGCGTAGGCGGGAAAATAAGTCAGTATGTGAAATCCCTCGGCTCAACTGAGGAACTGCAACTGAAACTATTTTTCTTGAGTGTTGAAGGGGAAAGTGGAATTCCTAGTGTAGCGGTGAAATGCGTAGAGATTAGGAGGAACACCAGTGGCGAAGGCGACTTTCTGGGCAACAACTGACGCTGAGGCGCGAAAGTGTGGGGAGCAAACAGGA…
>662 G3_19973
GGGATCTTGCACAATGGGCGAAAGCCTGATGCAGCGACGCCGCGTGAGCGAAGAAGGCCTTCGGGTTGTAAAGCTCTGTCTGGAGGGACGAAAGAAATGACGGTACCTCCGGAGGAAGCCACGGCTAACTACGTGCCAGCAGCCGCGGTAATACGTAGGTGGCGAGCGTTGTCCGGAATTACTGGGCGTAAAGGGCGCGCAGGCGGCCTGTTAAGTCGGACGTGAAATCCCCTGGCTCAACTGGGGGAGGTCGTTCGAAACTGGCGGGCTTGAGTGCGGGAGAGGGAAGCGGAATTCCCGGTGTAGCGGTGAAATGCGTAGATATCGGGAGGAACACCAGTGGCGAAGGCGGCTTCCTGGACCGTAACTGACGCTGAGGCGCGAAAGCTGGGGGAGCGA…
>663 G2_22495
AATCTTGCGCAATGGGCGAAAGCCTGACGCAGCAATTCCGCGTGGGGGACGAAGGCCCTCGGGTCGTAAACCCCTTTTGTGAGGGAAGAAGTTCTGACGGTACCTCACGAATAAGACACGGCTAACTACGTGCCAGCAGCCGCGGTAATACGTAGGTGTCAAGCGTTGTCCGGATTTATTGGGCGTAATGCGCCCGCAGGCGGCTTGGTAAGTTTGAGGTGAAATCTCCCGGCTCAACTGGGAGGGTGCCTCGAAAACGACCAGGCTTGAGGCAGGGAGAGGGATGTGGAATTCCAGGTGTAGTGGTGAAATGCGTAGATATCTGGAGGAACACCAGTGGCGAAGGCGGCATCCTGGCCCTGTCCTGACGCTCAGGGGCGAAAGCGTGGGGAGCAAACC…
>664 G1_47165
AATATTGGACAATGGGTGCAAGCCTGATCCAGCCATCCCGCGTGTAGGAAGACGGCCCTATGGGTTGTAAACTACTTTTATCTGGGGATAAACCTACTTACGTGTAAGTAGCTGAAGGTACCAGATGAATAAGCACCGGCTAACTCCGTGCCAGCAGCCGCGGTAATACGGAGGGTGCAAGCGTTATCCGGATTTATTGGGTTTAAAGGGTCCGTAGGCGGACTGATAAGTCAGTGGTGAAATCCGACAGCTTAACTGTCGAACTGCCATTGATACTGTTAGTCTTGAGTAAGGTTGAAGTGGCTGGAATAAGTAGTGTAGCGGTGAAATGCATAGATATTACTTAGAACACCAATTGCGAAGGCAGGTCACTAAGTCTTAACTGACGCTGATGGACGA…
>665 G1_25390
GGAATATTGCGCAATGGGCGGAAGCCTGACGCAGCAACGCCGCGTGTGGGAAGAAGGTCTTCGGATTGTAAACCACTGTCTAGGGGGACGAAGGACTGGGGGAGGCAATGCCCCCGGGGTGACGGTACCCCTGGAGGAAGCCCCGGCTAACTACGTGCCAGCAGCCGCGGTAATACGTAGGGGGCGAGCGTTGTCCGGAATTACTGGGCGTAAAGGGCGCGTAGGCGGCTGGGTGTGTCAGGTGGGAAATACCGGGGCTGAACTCCGGGGCTGCACCTGAAACTACCCGGCTTGAGGGCAGGAGAGGGGAGTGGAATTCCCGGTGTAGCGGTGAAATGCGTAGATATCGGGAGGAACACCAGTGGCGAAGGCGACTCCCTGGACTGGCCCTGACGCTGA…
>666 G1_28246
AATATTGCGCAATGGAGGGAACTCTGACGCAGCGACGCCGCGTGAGCGATGAAGGTCTTCGGATCGTAAAGCTCTGTCCTTGGGGAAGAAGGGAGCCGTAAGGCTTCTTGACGGTACCCATGGAGGAAGCCCCGGCTAACTACGTGCCAGCAGCCGCGGTAATACGTAGGGGGCAAGCGTTGTCCGGAATTATTGGGCGTAAAGGGTGCGTAGGCGGCCCTTTAAGTCAGATGTGAAAGCCCACGGCTTAACCGTGGGACTGCATTTGAAACTGGAGGGCTTGAGTGTCGGAGAGGGCAGTGGAATTCCCAGTGTAGCGGTGGAATGCGTAGATATTGGGAGGAACACCAGTGGCGAAGGCGACTGCCTGGACGATAACTGACGCTGAGGCACGAAAGC…
>667 G8_3960
GGGCGTGGAATTCCGGGTGGAGTGGTGAAATGCGTAGAGATCCGGAGGAACACCAGAGGCGAAGGCGGCGCCCTGGGCTGCACCTGACGCTGAGCCGCGAAAGCCAGGGTAGCGAACGGGATTAGATACCCTTGTAGTCGCGAATCCC
>668 G2_8930
AATTTTCGGCAATGGGGGGAACCCTGACCGAGCAACGCCGCGTGAATGACGAAGTACTTCGGTATGTAAAGTTCTTTTATTAAGGAAGAAAGTGCAGTGGAAAAACTGTATAGACGGTACTTATTGAATAAGCCCCGGCTAACTATGTGCCAGCAGCCGCGGTAATACATAGGGGGCAAGCGTTATCCGGAATTATTGGGCGTAAAGGGTGCGTAGGCGGCCTATTAAGTTTAAGGTGTAAGTGCAAGGCTCAACCTTGTGATGCTTTAGAAACTGGTAGGCTAGAGGACAGTAGAGGCAAGTGGAATTCCATGTGTAGCGGTAAAATGCGTAAATATATGGAGGAACACCAGTGGCGAAGGCGACTTGCTGGGCTGTGTCTGACGCTGAGGCACGAAA…
>669 G1_919
GGAATATTGCGCAATGGGCGAAAGCCTGACGCAGCGACGCCGCGTGGGGGATGAAGGTCTTCGGATTGTAAACCCCTTTCGGGAGGGAAGATGGAGCGAGCAATCGTTCGGACGGTACCTCCAGAAGCAGCCACGGCCAACTTCGTGCCAGCAGCCGCGGTAATACGAAGGTGGCAAGCGTTGTTCGGATTCACTGGGCGTACAGGGTGTGTAGGCGGTTTGGTAAGCCTTCTGTTAAAGCTTCGGGCCCAACCCGGAAAGCGCAGAGGGTACTGCCAGGCTAGAGGGTGGGAGAGGAGCGCGGAATTCCCGGTGTAGCGGTGAAATGCGTAGAGATCGGGAGGAAGGCCGGTGGCGAAGGTGGCGCTCTGGAACATACCTGACGCTGAGACACGAAAG…
>67 G3_10511
GGAATATTGGACAATGGTCGGAAGACTGATCCAGCCATGCCGCGTGAAGGTTACGGTCCTATGGATTTTAAACTTCTTTTGTATGGAAGCAATAAGGTGCACGTGTGCATCGATGAGAGTACCATACGAATAAGCATCGGCTAACTCCGTGCCAGCAGCCGCGGTAATACGGAGGATGCAAGCGTTATCCGGATTTATTGGGTTTAAAGGGTGCGTAGGCGGATTGATAAGTCAGCGGTGAAACTCACAGGCTCAACCTGTGCCGTGCCGTTGAAACTGTTAATCTTGAATGCGGATGCTGTGGGAGGAATGTGTAGTGTAGCGGTGAAATGCATAGATATTACACAGAACACCGATTGCGAAGGCATCTCACAAAGCCGTGATTGACGCTGAGGCACG…
>670 G1_12881
GGAATCTTAGGCAATGGACGAAAGTCTGACCTAGCGACGCCGCGTGAGGGAAGAAGGCCTTCGGGTTGTAAACCCCTGTCATGGGGGAAGAAGTAAGTGACGGTACCCCAAGAGGAAGCCCCTGCTAACTACGTGCCAGCAGCCGCGGTAATACGTAGGGGGCGAGCGTTATCCGGAATTATTGGGCGTAAAGGGCGAGTAGGCGGTCTGTTAAGTCTGATGTGAAAGTGCGGGGCTTAACCCCGTAAAGCATTGGAAACTGTACGGCTTGAGGACAGGAGAGGAAAGTGGAATTCCACGTGTAGCGGTGAAATGCGTAGATATGTGGAGGAACACCAGTGGCGAAGGCGACTTTCTGGACTGTAACTGACGCTGAGGCGCGAAAGCGTGGGGAGCGAA…
>671 G8_13383
GGGCGTGGAATTCCGGGTGGAGTGGTGAAATGCGTAGAGATCCGGAGGAACACCAGAGGCGAAGGCGGCGCCCTGGGCTGCACCTGACGCTGAGCCGCGAAAGCCAGGGTAGCGAACGGGATTAGATACCCTTGTAGTCGCGAATGAC
>672 G8_3055
AATTTTGGACAATGGGGGAAACCCTGATCCAGCCATCCCGCGTGTGCGATGAAGGCCTTCGGGTTGTAAAGCACTTTTGGCAGGAAAGAAATGGCGTGTGTTAATACCATGCGCAGATGACGGTACCTGCAGAATAAGCACCGGCTAACTACGTGCCAGCAGCCGCGGTAATACGTAGGGTGCAAGCGTTAATCGGAATTACTGGGCGTAAAGCGTGCGCAGGCGGTCCGGAAAGAAAGATGTGAAATCCCAGGGCTCAACCTTGGAACTGCATTTTTAACTACCGGACTAGAGTATGTCAGAGGGAGGTGGAATTCCACGTGTAGCAGTGAAATGCGTAGATATGTGGAGGAACACCGATGGCGAAGGCAGCCTCCTGGGATAATACTGACGCTCATG…
>673 G1_4906
GGAATATTGGACAATGGATGGAAATCTGATCCAGCCATGCCGCGTGAAGGATATTGCCCTATGGGTTTTCAACTTCTTTTGTATGGGAGCAATATGCGCTACGCGTAGCGTGATGAGAGTACCATACGAATAAGCACCGGCTAACTCCGTGCCAGCAGCCGCGGTAATACGGAGGGTGCAAGCGTTATCCGGATTTATTGGGTTTAAAGGGTGCGTAGGCGGATTATCAAGTCAGCGGTGAAATGTATAGGCTTAACCTATAACGTGCCGTTGAAACTGGTAGGCTAGAATACGGTTGCCGTGGGAGGAATGTGTAGTGTAGCGGTGAAATGCATAGATATTACACAGAACACCGATTGCGAAGGCATCTCACGAAACCGTCATTGACGCTGAGGCACG…
>674 G1_67350
AATATTGGTCAATGGAGGCAACTCTGAACCAGCCACGTCGCGTGAAGGATGACGGCCCTACGGGTTGTAAACTTCTTTTGTAAGGGAATAAAGTTTAGTACGTGTACTATTTTGCATGTACCTTACGAATAAGGATCGGCTAACTCCGTGCCAGCAGCCGCGGTAATACGGAGGATCCGAGCGTTATCCGGATTTATTGGGTTTAAAGGGTGCGCAGGCGGAAGATTAAGTCGGTGGTGAAATTTTGCAGCTCAACTGTAAAAGTGCCATTGATACTGGTTTTCTTGAGTGTGGATGAAGTAGGCGGAATTTGTGGTGTAGCGATGAAATGCATAGATATCACGAGGAACTCCGATTGCGCAGGCAGCTTACTAAACCATAACTGACGCTCAGGCACGA…
>675 G25_5660
AGGGAGCGTATAATGTAGGTGTGTATTTTATTTAGGCAACCGTTCTCCTGCACAGGCTCTCTGGTTGCGCGTCCGGTCGGGCTCAGCCCGGGGAAGATGAGCGTGGCCAATCACAGTCGGCTCGGTCAAGCAATCTGTGGGATCCTGGTGTGGTAAAGCCGTGTATCGCAAGACAGGGACGAATCCGTGCACCATGTCGACGACGAAGCAAAGCTCAGCACAAGGCAAGGTGAACCCGGTGTTCTCTCTGAGCTCTGGTGCATTTGCTGGGGCCGTAGAAGGATTCGCAACGTACCCCATCGAGTACACAAAGACCGTAGCACAATTTTCGACAAAAGCTGGGGAAAAGGTGCGTGTGGCTACGAACGTCGTCACATGGCTGACAGAGACGGCAGCCGC…
>676 G1_16311
GGAATATTGCACAATGGGCGAAAGCCTGATGCAGCGACGCCGCGTGAGGGATGAAGGCCTTCGGGTTGTAAACCTCTTTCAGCAGGGAAGAAGCGAAAGTGACGGTACCTGCAGAAGAAGCACCGGCTAACTACGTGCCAGCAGCCGCGGTAATACGTAGGGTGCGAGCGTTGTCCGGAATTATTGGGCGTAAAGAGCTTGTAGGCGGTTTGTCGCGTCTGCAGTGAAAATCCGGGGCTCAACCCCGGACTTGCTGTGGGTACGGGCAGACTAGAGTATGGTAGGGGAGACCGGAATTCCTGGTGTAGCGGTGGAATGCGCAGATATCAGGAGGAACACCGATGGCGAAGGCAGGTCTCTGGGCCATAACTGACGCTGAGAAGCGAAAGCATGGGGAGC…
>677 G2_19450
AATATTGCACAATGGGCGGAAGCCTGATGCAGCGACGCCGCGTGAGGGATGACGGCCTTCGGGTTGTAAACCTCTTTCGCTAGGGAAGAAGCCTTCGGGTGACGGTACCTGGATAAGAAGCACCGGCTAACTACGTGCCAGCAGCCGCGGTAATACGTAGGGTGCGAGCGTTGTCCGGAATTACTGGGCGTAAAGAGCTCGTGGGTGGTTTGTCGCGTCGTCTGTGAAATTCCGGGGCTTAACTCGGGGCGTGCAGGCGCTACGGGCAAGCTGGAGTGCTGTAGGGGAGACTGGAATTCCTGGTGTAGCGGTGGAATGCGCAGATATCAGGAGGAACACCGATGGCGAAGGCAGGTCTCTGGGCAGTTACTGACACTGAGGAGCGAAAGCATGGGTAGC…
>678 G3_11178
GGAATATTGCGCAATGGGCGAAAGCCTGACGCAGCAACGCCGCGTGAGGGACGACGGCCTTCGGGTTGTAAACCTCTTTCAGCAGGGAAGAAGCGAAAGTGACGGTACCTGCAGAAGAAGCACCGGCTAACTACGTGCCAGCAGCCGCGGTAATACGTAGGGTGCAAGCGTTGTCCGGATGTATTGGGCGTAAAGAGCTCGTAGGCGGTTAGTCACGTCGGATGTGAAATCCCAGAGCTTAACTCTGGGCCTGCATTCGATACGGGCTGACTAGAGTGTTGTAGGGGAGACTGGAACTCCTGGTGTAGCGGTGAAATGCGCAGATATCAGGAAGAACACCGGTGGCGAAGGCGGGTCTCTGGGCAACTACTGACGCTGAGGAGCGAAAGCGTGGGGAGC…
>679 G3_47642
GGAATATTGCACAATGGGCGCAAGCCTGATGCAGCGACGCCGCGTGAGGGATGACGGCCTTCGGGTTGTAAACCTCTTTCACCAGGGACGAAGCGCAAGTGACGGTACCTGGAGAAGAAGCACCGGCCAACTACGTGCCAGCAGCCGCGGTAATACGTAGGGTGCGAGCGTTGTCCGGAATTACTGGGCGTAAAGAGCTCGTAGGTGGTTTGTCGCGTTGTTCGTGAAAACTCACAGCGCAACTGTGGGCGTGCGGGCGATACGGGCAGACTGGAGTACTGCAGGGGAGACTGGAATTCCTGGTGTAGCGGTGGAATGCGCAGATATCAGGAGGAACACCGGTGGCGAAGGCGGGTCTCTGGGCAGTAACTGACGCTGAGGAGCGAAAGCGTGGGGAGC…
>68 G2_23931
GAATTTTGGACAATGGGCGCAAGCCTGATCCAGCCATGCCGCGTGCGGGAAGAAGGCCTTCGGGTTGTAAACCGCTTTTGTCAGGGAAGAAAAGGTTCTGGCTAATACCTGGGACTCATGACGGTACCTGAAGAATAAGCACCGGCTAACTACGTGCCAGCAGCCGCGGTAATACGTAGGGTGCAAGCGTTAATCGGAATTACTGGGCGTAAAGCGTGCGCAGGCGGTTATGCAAGACAGAGGTGAAATCCCCGGGCTCAACCTGGGAACTGCCTTTGTGACTGCATGGCTAGAGTACGGTAGAGGGGGATGGAATTCCGCGTGTAGCAGTGAAATGCGTAGATATGCGGAGGAACACCGATGGCGAAGGCAATCCCCTGGACCTGTACTGACGCTCAT…
>680 G1_4850
GGGAATATTGCACAATGGGCGGAAGCCTGATGCAGCGACGCCGCGTGAGGGATGACGGCCTTCGGGTTGTAAACCTCTTTCGATAGGGACGAAGCTTTTGTGACGGTACCTATAGAAGAAGCACCGGCTAACTACGTGCCAGCAGCCGCGGTAATACGTAGGGTGCGAGCGTTGTCCGGAATTACTGGGCGTAAAGAGCTCGTAGGCGGTTTGTCGCGTCGGCTGTGAAATCCTAGGGCTTAACCCTGGACGTGCAGGCGATACGGGCAGGCTTGAGTGCTACAGGGGAGACTGGAATTTCTGGTGGAGCGGTGAAATGCGCAGATATCAGGAAGAACACCGATGGCGAAGGCAGGTCTCTGGGTAGTAACTGACGCTGAGGAGCGAAAGCATGGGTAG…
>681 G2_34537
AATATTGGGCAATGGGGGAAACCCTGACCCAGCAACGCCGCGTGAAGGAAGAAGGTCTTCGGATTGTAAACTTCTTTGATCAGGGACGAACAAAATGACGGTACCTGAGGAACAAGCCACGGCTAACTACGTGCCAGCAGCCGCGGTAATACGTAGGTGGCAAGCGTTATCCGGATTTACTGGGTGTAAAGGGCGTGTAGGCGAGTTTGTAAGTCAGATGTGAAATATCCGGGCTTAACTCGGAAACTGCATCTGAAACTATAAAACTTGAGTACTGGAGAGGATAGTGGAATTCCTAGTGTAGCGGTAAAATGCGTAGATATTAGGAGGAACACCAGTGGCGAAGGCGACTATCTGGACAGTAACTGACGCTGAGGCGCGAAAGCGTGGGGAGCAAAC…
>682 G3_5657
GGAATTTTGGACAATGGGCGCAAGCCTGATCCAGCCATGCCGCGTGCGGGAAGAAGGCCTTCGGGTTGTAAACCGCTTTTGTCAGGGAAGAAACGCTCTGGGCTAATACCCCGGGGTAATGACGGTACCTGAAGAATAAGCACCGGCTAACTACGTGCCAGCAGCCGCGGTAATACGTAGGGTGCAAGCGTTAATCGGAATTACTGGGCGTAAAGCGTGCGCAGGCGGTTGTGTAAGACAGAGGTGAAATCCCCGGGCTCAACCTGGGAACTGCCTTTGTGACTGCAAGGCTTGAGTGCGGCAGAGGGGGATGGAATTCCGCGTGTAGCAGTGAAATGCGTAGATATGCGGAGGAACACCGATGGCGAAGGCAATCCCCTGGGCCTGCACTGACGCTCA…
>683 G1_56016
AATATTGCGCAATGGGGGCAACCCTGACGCAGCCATGCCGCGTGAATGAAGAAGGCCTTCGGGTTGTAAAGTTCTTTCGGTGACGAGGAAGGTTGTTGTGTGAATAGCACAACAAATTGACGTTAATCACAGAAGAAGCACCGGCTAACTCCGTGCCAGCAGCCGCGGTAATACGGAGGGTGCGAGCGTTAATCGGAATAACTGGGCGTAAAGGGCACGCAGGCGGACTTTTAAGTGAGGTGTGAAATCCCCGGGCTTAACCTGGGAATTGCATGTCAGACTGGGGGTCTAGAGTACTTTAGGGAGGGGTAGAATTCCACGTGTAGCGGTGAAATGCGTAGAGATGTGGAGGAATACCGAAGGCGAAGGCAGCCCCTTGGGAATGTACTGACGCTCATG…
>684 G8_6726
GGAATTTTCGGCAATGGGCGCAAGCCTGACCGAGCAACGCCGCGTGAACGAAGAAGGTTTTCGGATCGTAAAGTTCTGTTGTAAGGGAAGAACGAGCAAAACAGGGAATGGTTTTGAAGTGACGGTACCTTACCAGCAAGTCACGGCTAACTACGTGCCAGCAGCCGCGGTAATACGTAGGTGGCAAGCGTTATCCGGAATTATTGGGCGTAAAGGGTGCGCAGGCGGTTGATTAAGTTTAAGGTGAAAGTTCGGGGCTCAACCCCGTGATGCCTTAGAAACTGGTCGGCTCGAGTGCAGGAGAGGTGAGTGGAATTCCATGTGTAGCGGTAAAATGCGTAGAGATATGGAGGAACACCAGTGGCGAAAGCGGCTCACTGGCCTGTAACTGACGCTGAG…
>685 G8_5526
GGGAATATTGGACAATGGGCGAAAGCCTGATCCAGCAATGCCGCGTGAGTGATGAAGGCCTTAGGGTTGTAAAGCTCTTTTACCCGGGATGATAATGACAGTACCGGGAGAATAAGCTCCGGCTAACTTCGTGCCAGCAGCCGCGGTAATACGAGGGGAGCTAGCGTTATTCGGAATTACTGGGCGTAAAGCGCACGTAGGCGGCTTTGTAAGTTAGAGGTGAAAGCCCAGAGCTCAACTCTGGAATTGCCTTTAAGACTGCATCGCTTGAATCCAGGAGAGGTGAGTGGAATTCCGAGTGTAGAGGTGAAATTCGTAGATATTCGGAAGAACACCAGTGGCGAAGGCGGCTCACTGGACTGGTATTGACGCTGAGGTGCGAAAGCGTGGGGAGCAAAC…
>686 G1_17855
GGAATATTGGTCAATGGGCGAGAGCCTGAACCAGCCAAGTCGCGTGAAGGACGACGGTTCTATGGATTGTAAACTTCTTTTGTAGAGGAATAATGGCAGCTACGTGTAGCTGAGATGCATGTACTCTACGAATAAGTATCGGCTAACTCCGTGCCAGCAGCCGCGGTAATACGGAGGATACGAGCGTTATCCGGAATTATTGGGTTTAAAGGGTGCGTAGGTGGCGTATTAAGTCAGTGGTGAAAAGCTGCAGCGCAACTGTAGTCTTGCCGTTGAAACTGATATGCTAGAGAGGAGACGAGGTATGCGGAATGTGTGGTGTAGCGGTGAAATGCATAGATATCACACAGAACGCCGATTGCGAAGGCAGCGTACCAGGCTCCGTCTGACACTGAAGCA…
>687 G1_1496
GGAATCTTCCGCAATGGACGAAAGTCTGACGGAGCAACGCCGCGTGAGTGATGACGGCCTTCGGGTTGTAAAGCTCTGTTAATCGGGACGAAAGGCCTTCTTGCGAATAGTGAGAAGGATTGACGGTACCGGAATAGAAAGCCACGGCTAACTACGTGCCAGCAGCCGCGGTAATACGTAGGTGGCAAGCGTTGTCCGGAATTATTGGGCGTAAAGCGCGGGCAGGCGGATAGGTAAGTCTGTCTTAAAAGTTCGGGGCTTAACCCCGTGATGGGATGGAAACTGCCAATCTAGAGTATCGGAGAGGAAAGTGGAATTCCTAGTGTAGCGGTGAAATGCGTAGATATTAGGAAGAACACCAGTGGCGAAGGCGACTTTCTGGACGAAAACTGACGCTGA…
>688 R9_5020
GGAATCTTGCACAATGGGGGAAACCCTGATGCAGCGACGCCGCGTGAGCGATGAAGCCCTTCGGGGTGTAAAGCTCTTTCGACGGGAACGATAATGACGGTACCCGGAGAAGAAGCTGCGGCTAACTACGTGCCAGCAGCCGCGGTAATACGTAGGCAGCAAGCGTTGTTCGGAGTTACTGGGCGTAAAGCGTGCGTAGGCGGTGCCCTTAGTCTGTTGTGAGATCTCCTGGCTCGACTGGGAGGGTGCGGTGGAAACTGGGGTGCTTGAGAGTGGGAGAGGTTAGCGGAATTCCTGGTGTAGCGGTGAAATGCGTAGATATCAGGAGGGACACCGGTGGTGTAGACGGCTGACTGGACCACGACTGACGCTGAGGCACGAAAGCGTGGGTAGCAAACA…
>689 G6_7165
GGAATCTTCCGCAATGGACGAAAGTCTGACGGAGCAACGCCGCGTGTATGACGAAGGCCTTCGGGTTGTAAAGTACTGTCTTCAGGGACGAACGGTAAGTATGTAAAGAATGTACTTACATGACGGTACCTGAGGAGGAAGCCCCGGCTAACTACGTGCCAGCAGCCGCGGTAATACGTAGGGGGCAAGCGTTGTCCGGAATCATTGGGCGTAAAGGGCGCGTAGGCGGATACTTAAGTCTGGTGTGAAAACCTAGGGCTCAACCCTGGGACTGCATCGGAAACTGGGTATCTTGAGGACAGGAGAGGAAAGTGGAATTCCACGTGTAGCGGTGAAATGCGTAGATATGTGGAGGAACACCAGTGGCGAAGGCGACTTTCTGGACTGTAACTGACGCTG…
>69 G1_1373
AATATTGCGCAATGGACGGAAGTCTGACGCAGCGACGCCGCGTGAGCGATGAAGGCCTTCGGGTCGTAAAGCTCTGTCCTTGGGGAAGAAGGTCTTCGGACTTGACGGTACCCAAGAAGAAAGCCCCGGCTAACTACGTGCCAGCAGCCGCGGTAATACGTAGGGGGCGAGCGTTGTCCGGAATTACTGGGCGTAAAGGGTGCGTAGGCGGCCCTTTAAGTCAGATGTGAAAGGCCACGGCTTAACCGTGGGATTGCATTTGAAACTGGAGGGCTTGAGTGTCGGAGAGGGTAGTGGAATTCCCAGTGTAGCGGTGAAATGCGTAGATATTGGGAGGAACACCAGTGGCGAAGGCGACTACCTGGACGATAACTGACGCTGAGGCACGAAAGCTAGGGG…
>690 G2_22490
AATATTGGGCAATGGGGGGAACCCTGACCCAGCGACGCCGCGTGTGTGAAGAAATCCTTCGGGATGTAAAGCCCTGTTGTATGGGAAGAGTAGAAGACGGTACCATACGAGGAAGCCCCGGCAAACTACGTGCCAGCAGCCGCGGTCATACGTAGGGGGCAAGCGTTGTCCGGAATTACTGGGCGTCAAGCGCACGCAGGCTGACTTATAAGTCGGTAGTATAATGCGGAGGCTCAACTTGCGTTTATCTATCGATACTGTAAGACTAGAGTATGTGAGAGGGAAGTGGAATTCCCGGTGTAGCGGTGAAATGCGTAGATATCGGGAGGAACACCAGTGGCGAAGGCGACTTCCTGGCACAATACTGACGCTCATGTGCGAAAGCTAGGGTAGCGAACG…
>691 G1_12299
AATATTGCGCAATGGGGGAAACCCTGACGCAGCAACGCCGCGTGAAGGAAGAAGGTCTTCGGATTGTAAACTTCTTTGGTGAGGGACGAAGAGATGACGGTACCTCAGGAACAAGCCACGGCTAACTACGTGCCAGCAGCCGCGGTCATACGTAGGTGGCGAGCGTTGTCCGGAATTACTGGGTGTAAAGGGCGTGTAGGCGGGGGCATAAGTCAGATGTGAAATCCCGGGGCTTAACTCCGGGGCTGCATCTGAAACTATGTTTCTTGAGTGCTGGAGAGGGAAGCGGAATTCCTAGTGTAGCGGTGAAATGCGTAGATATTAGGAGGAACACCAGTGACGAAGGCGGCTTCCTGGACAGTAACTGACGCTGAGGCGCGAAAGCGTGGGGAGCGAACA…
>692 G25_28476
GAATTTTCGGCAATGGGGGGAACCCTGACCGAGCAACGCCGCGTGAACGAGGAAGGTCTTTGGATCGCAGAGTTCTGTTGTAAGGGAATAAACCATCATATAGGGAATGATATGATGCTGACGGTACCTTACCAGAAAGCCACGGCTAACTACGTGCCAGCAGCCGCGGTAATACGTAGGTGGCGAGCGTTATCCGGAATTATTGGGCGTAAAGGGTGCGTAGGCGGCCTGTCAAGTCTGTGGTGAAATCGTGGGGCTCAACCCCATCAAGCCAGAGAAACTGGGAGGCTGGAGAGCAGTAGAGGCAAGTGGAATTCCATGTGTAGCGGTAAAATGCGTAGATATATGGAGGAACACCAGTGGCGAAGGCGGCTTGCTGGACTGCTACTGACGCTGAGG…
>693 G1_43249
GGAATCTTCCACAATGGACGCAAGTCTGATGGAGCAACGCCGCGTGAGTGAAGAAGGTTTTCGGATCGTAAAGCTCTGTTGTTGGTGAAGAAGGATAGAGGTAGTAACTGGCCTTTATTTGACGGTAATCAACCAGAAAGTCACGGCTAACTACGTGCCAGCAGCCGCGGTAATACGTAGGTGGCAAGCGTTGTCCGGATTTATTGGGCGTAAAGCGAGCGCAGGCGGAAAAATAAGTCTGATGTGAAAGCCCTCGGCTTAACCGAGGAACTGCATCGGAAACTGTTTTTCTTGAGTGCAGAAGAGGAGAGTGGAACTCCATGTGTAGCGGTGGAATGCGTAGATATATGGAAGAACACCAGTGGCGAAGGCGGCTCTCTGGTCTGCAACTGACGCTGA…
>694 G8_3141
GGGTTATGTTGGGTTCAGAATCTGGCGTGAGAGCCTGGCAGTCTCCACCCTCATTCCTCACTGCCGTTTTTTTTTTTTTTGAGACAGAGGCTCACTGGATCGCCCAGGCTGGAGTGTAATGCACAATTTTGGCTCACTGCAACGGGGCTGTCAGGTTCAAGTGATTGTCCTGCCTCAGCCTCCCTAGTAGCTGGGATTAGATACCCCGGTAGTCGCGAATGAC
>695 G2_8955
GAATCTTGGGCAATGGGGGGAACCCTGACCCAGCGACGCCGCGTGAGGGATGAATGTTTTCGGATTGTAAACCTCTGTTGTACTGGAAGAAGAGCGTGACGGTACCGTACGAGTAAGCCCCGGCAAACTACGTGCCAGCAGCCGCGGTAACACGTAGGGGGCGAGCGTTGTCCGGAATTACTGGGCGTAAAGGGCGCGCAGGCGGTTATGTTAGTCTGCTGTGAAAAGCATCGGCTTAACCGGTGTCTTGCGGCGGATACTGCATAGCTTGAGTACTGGAGAGGGAAGTGGAATTCCCGGTGTAGCGGTGAAATGCGTAGATATCGGGAGGAACACCGGTGGCGAAGGCGGCTTTCTGGCCAGTTACTGACGCTCATGCGCGAGAGCTGGGTTAGCGAA…
>696 G3_7063
GGAATTGTTCGCAATGGGCGAAAGCCTGACGACGCAACGCCGCGTGGGGGATGAAGGTCTTCGGATTGTAAACCCCTGTCGTGTGGGAAGAACGACCTCGTGGTGAACAGCCATGGGGTTTGACGGTACCACGTGAGGAAGCCCCGGCTCACTCTGTGCCAGCAGCCGCGGTAATACAGAGGGGGCAAGCGTTGTTCGGAATTACTGGGCGTAAAGGGCGCGTAGGCGGCCTACTAAGTCATACGTGAAATCCCACGGCTCAACCGTGGAACTGAGTCTGAGACTGGAAGGCTTGAATTCGGGAGAGGGATGCGGAATGCCAGGTGTAGCGGTGAAATTCGTAGATATCTGGAGGAACACCGGTGGCGAAGGCGGCATCCTGGACCGACATTGACGCTG…
>697 G1_8510
AATATTGGACAATGGGCGAAAGCCTGATCCAGCCATGCCGCGTGTGTGAAGAAGGCCTTCGGGTCGTAAAGCACTTTAAGTTGGGAGGAAGGGCTCATAGCGAATACCTGTGAGTTTTGACGTTACCAACAGAATAAGCACCGGCTAACTTCGTGCCAGCAGCCGCGGTAATACGAAGGGTGCAAGCGTTAATCGGAATTACTGGGCGTAAAGCGCGCGTAGGTGGCTTGATAAGTTGGATGTGAAATCCCCGGGCTCAACCTGGGAACTGCATCCAAAACTGTCTGGCTAGAGTGCGGTAGAGGGTAGTGGAATTTCCAGTGTAGCGGTGAAATGCGTAGATATTGGAAGGAACACCAGTGGCGAAGGCGACTACCTGGACTGACACTGACACTGAGG…
>698 G1_6079
AATATTGGACAATGGGGGCAACCCTGATCCAGCAATGCCGCGTGGGTGAAGAAGGCCTGCGGGTTGTAAAGCCCTTTGGGCGGGGAGGAACGGCGTCGGGCGAACAGCCCGGCGCCCTGACGTCACCCGCAAAACAAGCACCGGCTAACTCCGTGCCAGCAGCCGCGGTAATACGGAGGGTGCGAGCGTTAATCGGAATTACTGGGCGTAAAGCGTGCGTAGGCGGTCCGGTCAGTCAGCCGTGAAAGCGCCGGGCTCAACCTGGGAACGGCGGTTGGGGCGGCCGGGCTGGAGTGGGCTAGAGGATCGTGGAATTCCGGGTGTAGCGGTGAAATGCGTAGAGATCCGGAGGAACACCGATGGCGAAGGCAGCGGTCTGGGGCCACACTGACGCTCAGG…
>699 G8_1713
TTAAAAAGCCCAGCAGGAAGTCAATGTTCAGACTGCGTTCATGGGCCTCGTCAATAATGATGGTGTCGTAGCGACTTAATAAAGGATCGCGCTGGGACTCGGCCAGCAAGATCCCGTCCGTCATCAATTTGATGGCCGAGCGCGGCCCGGTCTTGTCATTAAAGCGGATTAGATACCCCTGTAGTCTTAACGAG
>7 G1_86
AATAGTCTACAATGGCCGGAAGGCTGATAGTGCGACGCCGCGTGAACGAAGGAGCCCTTCGGGGTGTAAAGTTCTTTTCTATACGAGCAGTACTATATAGGTGAATAATTTATATAGGGGGATAGTAGTATAGGAATAAGCAACGGCTAACTCCGTGCCAGCAGCCGCGGTAACACGGGGGTTGCGAGCGTTGTCCGGAATTACTAGGCGTAAAGGGCAGTCAGGCGGATCTGCGAGTTTTTTGTTAAAGGCTACGGCTCAACCGTAGTAAGGCAGGAGATACTGTAGATCTGGAATTTGGTAGAGGAAGACAGAATTCCTGGTGTAGCGGTGGAATGCGCAGAGATCAGGAGGAATACCGAAGGCGAAGGCAGTCTTCTGGGCCGATATTGACGCTTA…
>70 G1_847
GGGAATATTGGACAATGGGCGAAAGCCTGATCCAGCCATGCCGCGTGTGTGAAGAAGGTCTTCGGATTGTAAAGCACTTTAAGTTGGGAGGAAGGGCAGTAAGTTAATACCTTGCTGTTTTGACGTTACCAACAGAATAAGCACCGGCTAACTTCGTGCCAGCAGCCGCGGTAATACGAATGGTGCAAGCGTTAATCGAAATTACTGGGCGTAAAGCGCGCGTAGGTGGTTCGTTAAGTTGGATGTGAAAGCCCCGGGCTCAACTTGGGAACTGCATCCAAAACTGGCGAGCTAGAGTATGGCAGAGGGTGGTGGAATTTCCTGTGTAGCGGTGAAATGCGTAGATATAGGAAGGAACACCAGTGGCGAAGGCGACCACCTGGGCTAATACTGACACTG…
>700 G3_35107
GGAATATTGCACAATGGGGGGAACCCTGACGCAGCAACGCCGCGTGAGTGAAGAAGGCCTTCGGGTCGTAAAACTCTGTCATTGGGGAAGAAGGAAGTGACGGTACCCAATGAGGAAGCCCCGGCTAACTACGTGCCAGCAGCCGCGGTAATACGTAGGGGGCGAGCGTTGTCCGGAATTACTGGGCGTAAAGGGTGCGTAGGCGGCCGATTAAGTCAGATGTGAAATACCACGGCTCAACTGTGGGGGTGCATAGGAAACTGGTTGGCTTGAGTGCAGGAGAGGAAAGTGGAATTCCTAGTGTAGCGGTGAAATGCGTAGAGATTAGGAGGAACACCAGTGGCGAAGGCGACTTTCTGGACTGTAACTGACGCTGAGGCACGAAAGCGTGGGGAGCAA…
>701 G1_12284
AATTTTGGGCAATGGGCGAAAGCCTGACCCAGCGACGCCGCGTTGGGGATGAAGTCCTTCGGGGCGTAAACCCATGTTGTAGGGGAAGAAGAAAGTGACGGTACCCTACGAGAAAGCCCCGGCCAACTACGTGCCAGCAGCCGCGGTAAAACGTAGGGGGCGAGCGTTGTCCGGAATTACTGGGCGTAAAGGGCGAGGAGGCGGTCTGTTAAGGCAGGTGGGAAATTTCAGGGCTCAACCCTGAAACTGCGCTGGAAACTGGCAGGCTAGAGGACAGGAGAGGGAAGTGGAATTCCCGGTGTAGCGGTGAAATGCGTAGATATCGGGAGGAACACCAGTGGCGAAGGCGGCTTCCTGGACTGTACCTGACGCTGAGGAGCGAAAGCTGGGGGAGCAAAC…
>702 G1_9595
GGAATATTGGACAATGGGCGAAAGCCCGATCCAGCAACGCCGCGTGGAGGATGAAGGCCTTCGGGTCGTAAACTTCTTTAGAGGGAGACGAGAAAGGACGGTATCCCTAGAATAAGCGACGGCAAACTACGTGCCAGCAGCCGCGGTAACACGTAGGTCGCGAGCGTTATCCGGATTTACTGGGCGTAAAGCGCTTGTAGGCGGTTCTGTAAGTCGGGCGTGAAATCTCCGGACTTAACCCGGAGTGGCCGTTCGATACTGCAGGGCTTGAGGATGCTAGAGGGTGGTGGAATTCCAGGTGTAGTGGTGAAATGCGTAGATATCTGGAGGAACATCCGTGGCGAAGGCGGCCACCTGGGGCATTCCTGACGCTGAGAAGCGACAGCTAGGGGATCAAAC…
>703 G1_64303
GAGAATAGTCTACAATGGGCGAAAGCCTGATGCAGCAACGCCGCGTGAGGGAAGACGGTTTTCGGATTGTAAACCTCTGTCTTCGGTGAAGAAACAAATGACGGTAGCCGAGGAGGAAGCCACGGCTAACTACGTGCCAGCAGCCGCGGTAATACGTAGGTGGCGAGCGTTGTCCGGAATTACTGGGTGTAAAGGGAGCGCAGGCGGGGAGGCAAGTCAGCTGTGAAAACTATGGGCTTAACCCATAGACTGCAGTTGAAACTGTTTTTCTTGAGTGGAGTAGAGGTAGGCGGAATTCCGAGTGTAGCGGTGAAATGCGTAGATATTCGGAGGAACACCAGTGGCGAAGGCGGCCTACTGGGCTCTAACTGACGCTGAGGCTCGAAAGTGTGGGGAGCA…
>704 G8_26584
GGAATATTGCGCAATGGGGGGAACCCTGACGCAGCAACGCCGCGTGAGCGAAGAAGGCCTTCGGGTCGTAAAGCTCTGTCAAGAGGGACGAAGTCTAGCTGGTAAATAGCCATCTAGGTGACGGTACCTAAAGAGGAAGCCCCGGCTAACTACGTGCCAGCAGCCGCGGTAATACGTAGGGGGCGAGCGTTGTCCGGAATTACTGGGCGTAAAGGGCGTGTAGGCGGTTAAATAAGTCCGATGTGAAAACTGCGGGCTCAACCCGGAGAGTGCATCTGAAACTGTGTAACTTGAGGGTAAGAGAGGAAAGTGGAATTCCTAGTGTAGCGGTGAAATGCGTAGATATTAGGAGGAACACCAGTGGCGAAGGCGACTTTCTGGCTTAACCCTGACGCTGAG…
>705 G2_44031
[truncated: 391 more rows]
