# Supplementary material for: Long-Term Biogas Production from Glycolate by Diverse and Highly Dynamic Communities
Source: Microorganisms. 2018 Oct 4;6(4):103. doi: 10.3390/microorganisms6040103 (PMC6313629; doi:10.3390/microorganisms6040103)
Supplement: Supplementary file 1 [file microorganisms-06-00103-s001.zip › microorganisms-356095-suppl-proofreading done/S9.xlsx]

## Sheet: Data
Sample information
#SampleID	BarcodeSequence*	LinkerPrimerSequence	ReversePrimer	Sub-community	SamplingDate	# Input Seq	# Filtered after Q-scan	Median sequence length	Chimeras (denovo)	Non chimeras (denovo)
R4A	GTGC	GGTGGTGTMGGATTCACACARTAYGCWACAGC	TTCATTGCRTAGTTWGGRTAGTT	G1	2016	165367	155982	433	116	155866
R5A	GCTG	GGTGGTGTMGGATTCACACARTAYGCWACAGC	TTCATTGCRTAGTTWGGRTAGTT	G2	2016	130211	129082	431	15	129067
R7A	ATTG	GGTGGTGTMGGATTCACACARTAYGCWACAGC	TTCATTGCRTAGTTWGGRTAGTT	G3	2016	84255	79436	433	248	79188
R9A	GCGC	GGTGGTGTMGGATTCACACARTAYGCWACAGC	TTCATTGCRTAGTTWGGRTAGTT	NA	2016	192092	179142	431	328	178814
R11A	GTAA	GGTGGTGTMGGATTCACACARTAYGCWACAGC	TTCATTGCRTAGTTWGGRTAGTT	G8	2016	199509	185446	439	313	185133
R12A	ATCA	GGTGGTGTMGGATTCACACARTAYGCWACAGC	TTCATTGCRTAGTTWGGRTAGTT	G6	2016	161808	149596	433	350	149246
R13A	ATGT	GGTGGTGTMGGATTCACACARTAYGCWACAGC	TTCATTGCRTAGTTWGGRTAGTT	G25	2016	2474	2409	433	7	2402
R16A	GCCA	GGTGGTGTMGGATTCACACARTAYGCWACAGC	TTCATTGCRTAGTTWGGRTAGTT	G26	2016	105632	97368	431	96	97272
Alpha Diversity
	Sub-community	Observed OTUs	Shannon	Dominance	Equitability	Gini
R4A	G1	125	1.20372	0.483461	0.172805	0.996943
R5A	G2	596	2.01541	0.398716	0.218611	0.989986
R7A	G3	162	1.20602	0.483614	0.164311	0.996536
R9A	NA	189	1.53395	0.438242	0.202843	0.996213
R11A	G8	194	1.2074	0.478522	0.15887	0.9966
R12A	G6	159	1.17946	0.485305	0.161286	0.996751
R13A	G25	94	2.19024	0.3749	0.334154	0.992092
R16A	G26	190	1.39105	0.460423	0.183761	0.996159
Rarefaction Curve:

## Sheet: Taxonomy
L2 - phylum level
#OTU ID	G1A	G2A	G3A	R9A	G8A	G6A	G25A	G26A
k__Archaea;p__Euryarchaeota	1	1	1	1	1	1	1	1
L3 - class level
#OTU ID	G1A	G2A	G3A	R9A	G8A	G6A	G25A	G26A
k__Archaea;p__Euryarchaeota;Other	0.000128315	0.0488816	0.00165429	0.000285213	0.00110191	0.00140707	0.0865945	0.00384489
k__Archaea;p__Euryarchaeota;c__Methanobacteria	0.999602	0.950506	0.994633	0.99953	0.994728	0.996583	0.907577	0.990028
k__Archaea;p__Euryarchaeota;c__Methanococci	0	0	0	0	0	6.70035e-06	0	1.02805e-05
k__Archaea;p__Euryarchaeota;c__Methanomicrobia	0.000256631	0.000565598	0.00334647	0.000167772	0.00379187	0.0018426	0.00541216	0.00561313
k__Archaea;p__Euryarchaeota;c__Thermoplasmata	1.28315e-05	4.64875e-05	0.000366217	1.67772e-05	0.000378107	0.000160808	0.00041632	0.000503742
L4 - order level
#OTU ID	G1A	G2A	G3A	R9A	G8A	G6A	G25A	G26A
k__Archaea;p__Euryarchaeota;Other;Other	0.000128315	0.0488816	0.00165429	0.000285213	0.00110191	0.00140707	0.0865945	0.00384489
k__Archaea;p__Euryarchaeota;c__Methanobacteria;o__Methanobacteriales	0.999602	0.950506	0.994633	0.99953	0.994728	0.996583	0.907577	0.990028
k__Archaea;p__Euryarchaeota;c__Methanococci;o__Methanococcales	0	0	0	0	0	6.70035e-06	0	1.02805e-05
k__Archaea;p__Euryarchaeota;c__Methanomicrobia;Other	0	2.32437e-05	3.78845e-05	0	2.16061e-05	0	0	2.05609e-05
k__Archaea;p__Euryarchaeota;c__Methanomicrobia;o__Methanomicrobiales	0.000230968	0.000286673	0.00117442	9.50709e-05	0.00186893	0.00167509	0.0020816	0.00505798
k__Archaea;p__Euryarchaeota;c__Methanomicrobia;o__Methanosarcinales	2.56631e-05	0.000255681	0.00213416	7.27012e-05	0.00190134	0.000167509	0.00333056	0.000534583
k__Archaea;p__Euryarchaeota;c__Thermoplasmata;o__Methanomassiliicoccales	1.28315e-05	4.64875e-05	0.000366217	1.67772e-05	0.000378107	0.000160808	0.00041632	0.000503742
L5 - family level
#OTU ID	G1A	G2A	G3A	R9A	G8A	G6A	G25A	G26A
k__Archaea;p__Euryarchaeota;Other;Other;Other	0.000128315	0.0488816	0.00165429	0.000285213	0.00110191	0.00140707	0.0865945	0.00384489
k__Archaea;p__Euryarchaeota;c__Methanobacteria;o__Methanobacteriales;Other	0	0.000550102	1.26282e-05	0	0	4.69024e-05	0.00041632	1.02805e-05
k__Archaea;p__Euryarchaeota;c__Methanobacteria;o__Methanobacteriales;f__Methanobacteriaceae	0.999602	0.949956	0.99462	0.99953	0.994728	0.996536	0.907161	0.990018
k__Archaea;p__Euryarchaeota;c__Methanococci;o__Methanococcales;Other	0	0	0	0	0	6.70035e-06	0	1.02805e-05
k__Archaea;p__Euryarchaeota;c__Methanomicrobia;Other;Other	0	2.32437e-05	3.78845e-05	0	2.16061e-05	0	0	2.05609e-05
k__Archaea;p__Euryarchaeota;c__Methanomicrobia;o__Methanomicrobiales;Other	0	7.74791e-06	0	5.5924e-06	0	0	0	0
k__Archaea;p__Euryarchaeota;c__Methanomicrobia;o__Methanomicrobiales;f__Methanocorpusculaceae	0.000160394	9.2975e-05	0.00069455	5.03316e-05	0.00117213	0.00151428	0.00041632	0.00393741
k__Archaea;p__Euryarchaeota;c__Methanomicrobia;o__Methanomicrobiales;f__Methanomicrobiaceae	7.05734e-05	0.00018595	0.000467243	3.91468e-05	0.000696796	0.000160808	0.00166528	0.00112057
k__Archaea;p__Euryarchaeota;c__Methanomicrobia;o__Methanomicrobiales;f__Methanospirillaceae	0	0	1.26282e-05	0	0	0	0	0
k__Archaea;p__Euryarchaeota;c__Methanomicrobia;o__Methanosarcinales;F__Methanosaetaceae	0	0	2.52564e-05	0	1.0803e-05	0	0	4.11218e-05
k__Archaea;p__Euryarchaeota;c__Methanomicrobia;o__Methanosarcinales;F__Methanosarcinaceae	2.56631e-05	0.000255681	0.00210891	7.27012e-05	0.00189053	0.000167509	0.00333056	0.000493462
k__Archaea;p__Euryarchaeota;c__Thermoplasmata;o__Methanomassiliicoccales;f_Methanomassiliicoccaceae	1.28315e-05	4.64875e-05	0.000366217	1.67772e-05	0.000378107	0.000160808	0.00041632	0.000503742
L6 - genus level
#OTU ID	G1A	G2A	G3A	R9A	G8A	G6A	G25A	G26A
k__Archaea;p__Euryarchaeota;Other;Other;Other;Other	0.000128315	0.0488816	0.00165429	0.000285213	0.00110191	0.00140707	0.0865945	0.00384489
k__Archaea;p__Euryarchaeota;c__Methanobacteria;o__Methanobacteriales;Other;Other	0	0.000550102	1.26282e-05	0	0	4.69024e-05	0.00041632	1.02805e-05
k__Archaea;p__Euryarchaeota;c__Methanobacteria;o__Methanobacteriales;f__Methanobacteriaceae;Other	0.000134731	0.0068724	0.000101025	0.0205353	5.40152e-05	3.35017e-05	0	0.0013159
k__Archaea;p__Euryarchaeota;c__Methanobacteria;o__Methanobacteriales;f__Methanobacteriaceae;g__Methanobacterium	0.999371	0.942363	0.994014	0.978933	0.994231	0.996141	0.905495	0.987263
k__Archaea;p__Euryarchaeota;c__Methanobacteria;o__Methanobacteriales;f__Methanobacteriaceae;g__Methanobrevibacter	6.41577e-06	0.000666321	0.000391473	1.67772e-05	0.000259273	0.000154108	0.00166528	0.00045234
k__Archaea;p__Euryarchaeota;c__Methanobacteria;o__Methanobacteriales;f__Methanobacteriaceae;g__Methanosphaera	0	7.74791e-06	6.31409e-05	0	1.0803e-05	3.35017e-05	0	7.19632e-05
k__Archaea;p__Euryarchaeota;c__Methanobacteria;o__Methanobacteriales;f__Methanobacteriaceae;g__Methanothermobacter	8.98207e-05	4.64875e-05	5.05127e-05	4.47392e-05	0.000172849	0.000174209	0	0.00091496
k__Archaea;p__Euryarchaeota;c__Methanococci;o__Methanococcales;Other;Other	0	0	0	0	0	6.70035e-06	0	1.02805e-05
k__Archaea;p__Euryarchaeota;c__Methanomicrobia;Other;Other;Other	0	2.32437e-05	3.78845e-05	0	2.16061e-05	0	0	2.05609e-05
k__Archaea;p__Euryarchaeota;c__Methanomicrobia;o__Methanomicrobiales;Other;Other	0	7.74791e-06	0	5.5924e-06	0	0	0	0
k__Archaea;p__Euryarchaeota;c__Methanomicrobia;o__Methanomicrobiales;f__Methanocorpusculaceae;g__Methanocorpusculum	0.000160394	9.2975e-05	0.00069455	5.03316e-05	0.00117213	0.00151428	0.00041632	0.00393741
k__Archaea;p__Euryarchaeota;c__Methanomicrobia;o__Methanomicrobiales;f__Methanomicrobiaceae;Other	0	0	1.26282e-05	0	1.0803e-05	6.70035e-06	0	4.11218e-05
k__Archaea;p__Euryarchaeota;c__Methanomicrobia;o__Methanomicrobiales;f__Methanomicrobiaceae;g__Methanoculleus	3.20788e-05	0.000178202	0.000265192	3.91468e-05	0.00049694	0.000154108	0.00166528	0.000925241
k__Archaea;p__Euryarchaeota;c__Methanomicrobia;o__Methanomicrobiales;f__Methanomicrobiaceae;g__Methanogenium	3.84946e-05	7.74791e-06	0.000151538	0	0.000156644	0	0	0.000143926
k__Archaea;p__Euryarchaeota;c__Methanomicrobia;o__Methanomicrobiales;f__Methanomicrobiaceae;g__Methanoplanus	0	0	3.78845e-05	0	3.24091e-05	0	0	1.02805e-05
k__Archaea;p__Euryarchaeota;c__Methanomicrobia;o__Methanomicrobiales;f__Methanospirillaceae;g__Methanospirillum	0	0	1.26282e-05	0	0	0	0	0
k__Archaea;p__Euryarchaeota;c__Methanomicrobia;o__Methanosarcinales;F__Methanosaetaceae;g__Methanosaeta	0	0	2.52564e-05	0	1.0803e-05	0	0	4.11218e-05
k__Archaea;p__Euryarchaeota;c__Methanomicrobia;o__Methanosarcinales;F__Methanosarcinaceae;Other	0	2.32437e-05	0	0	5.40152e-06	0	0	0
k__Archaea;p__Euryarchaeota;c__Methanomicrobia;o__Methanosarcinales;F__Methanosarcinaceae;g__Methanosarcina	2.56631e-05	0.000232437	0.00210891	7.27012e-05	0.00188513	0.000167509	0.00333056	0.000493462
k__Archaea;p__Euryarchaeota;c__Thermoplasmata;o__Methanomassiliicoccales;f_Methanomassiliicoccaceae;Other	6.41577e-06	3.87396e-05	0.000315704	1.67772e-05	0.000334894	0.000134007	0.00041632	0.00046262
k__Archaea;p__Euryarchaeota;c__Thermoplasmata;o__Methanomassiliicoccales;f_Methanomassiliicoccaceae;g__Candidatus Methanoplasma	6.41577e-06	7.74791e-06	5.05127e-05	0	4.32122e-05	2.68014e-05	0	4.11218e-05

## Sheet: Representative Seq
>denovo0 G3A_15
GCATACACTGACAACATCCTCGACGACTACACTTACTACGGTAAAGAATACGTTGAAGACAAATTTGGCGGATTATGCGAAGCACCAAACAACATGGATACTGTTCTGGATGTAGCATCCGAAGTAACCTTCTACGGTTTAGAACAGTACGAAGAATTCCCAGCACTACTTGAAGACCAGTTCGGTGGATCACAGAGAGCAGCCATCTGTGCTGCAGCATCTGGTTGTTCCACAGGATTTGCTACTGGAAACGCTCAGACTGCTCTAAGTGGATGGTACCTATCAATGTACCTGCACAAAGAACAGCACAGCCGACTTGGGTTCTATGGTTACGACCTGCAGGACCAGTGTGGAGCATCCAACGTATTCTCCATCCGTGGAGACGAAGGATTACCACTG…
>denovo1 G3A_38
GCTTACACTGACGACATCCTAGATGATTTCGTGTATTACGGTAAAGAATACGTGGATGGTAAATATGGCATTTGTGGAACCAAAGCAAGCACTGAAGTAGTTCACGACATAGCCGCCGAAGTAACCATGTACGGAATGGAACAATACGAATACCCCGCTCTCCTTGAAGACCATTTTGGAGGTTCTCAACGAGCTGCAGTTGTTTCTGCTGCTGCAGGATGTTCAGTTGCCTTTGCAACAGGGAACTCCAATGCTGGAATCAATGGATGGTACTTAAGTCAAATTCTCCACAAAGAAACCCACAGCAGACTCGGTTTCTACGGTTACGACTTGCAAGACCAGTGCGGAGCATCCAACTCCCTATCTATCAGGAGTGATGAAGGTTTGATCCACGAATTA…
>denovo10 G2A_1796
ATTGATAAATACTCCAGGTACTCCATGTTGGGAGAAAAGTAACTCTACAAATTCTGTTATACCCGGATTAGCTATGGATAACAATGGAAGTAAAAATACCACAAAAATTCTCAGTTTTGCAAAGATATCGCAACTAACAATCAACTACCCTAACTACGCAATGAACA
>denovo100 G8A_154245
GCCTACACTGACAACATGCTCGACGACTTCACCTACTACGGTAAAGAATACGTAGAAGACAAATATGGCGGAATATGCGAAGCACCAAACACCATGGACACAGTCCTAGACGTAGCTTCTGAAGTAACCTTCTACGGTCTAGAACAGTACGAAGACTACCCAGCACTACTTGAAGCCCTATTCGGTGGATCACAGAGAGCAGCCATCTGTGCAGCAGCATCTGGTTGTTCAACCGGATTTGCTACTGGAAACGCTCAGACTGCTCTAAGTGGATGGTACCTCTCTATGTACCTGCACAAAGAACAGCACAGCAGACTTGGATTCTATGGTTACGACCTACAGGACCAGTGTGGTGCATCCAACGTATTCTCCATCAGTGGAGACGAAGGATTACCACTT…
>denovo1000 G3A_42705
CCAACATTTGGTGGATTTGGTAGCAACGCAAATGCTCCTCCTGTCACAAATCAACCGTCATTTGGTGCGGCCTCAACTAATTCTACCGCTGCTGGGTTAGGTGCCCCAAAAAATCCAGCATTCGGTGGTCTTCAGACTACAGCTACCAACACAAGCACCTCGAATGCTCCATTTGGATCAGCTGCCACAAACAGCGTAGCCCCAACTTCAGGTGCTCAAGCTAAGCCAATGTTTGGTGGATTCGGTGCTGCTCCACCAAATCCAACTTCAGCAACCACCGGTACAGCTGCTGGTAAAGCTAGTTTTGGTGGATTTGGTTCTGTTACTAACAGTGCATCTGCTTCAACTACCCAAACTACGCAATGAATT
>denovo1001 G3A_42043
GCATAATCTGTCAACATCTGCTACGACTATACATACTACGGTAAAGAAAACGTTGAAGACAAAATTGGCGGAGTATGCGAAGCAACAAACAACATGGATACTGTTCTGGATGTAGCATCAGAAGTAACCTTCTAAGGTGTAGAACAGTACGAAGAATTCCCAGCACTACGTGAGGACCAGTTAGGAGGAACACAGAGAGCAACCATCTGTGCTGCAACATCTGGTTGTTGCACAGGCTTTGCTACTGCAAACGCTCAGACTGCTCTAAGTGGATGGTACGTAGCAATGTACCTGCACAAAGAACAGCACAGCCGACTTGGGTTCTATGGTTACGACCTGCAGGACCAGTGTGGAGCATCCAACGTATTCTCCATCCGTGGAGACGAAGGATTACCACTG…
>denovo1002 G3A_28364
GCTTACACTGACGACATCCTAGATGATTTCGTGTATTACGGTAAAGAATATGTGGATGGTAAATATGGCATCTGTGGAACCAAAGAAAGCACAGAAGTAGTTCTCGACATAGCCGCCGAATTAACTCTGTACGGAATGGAACAATACGAATACTCTGCTCTCCTTTAAGACCAGTTTGGAGGTTCTCAACGAGCTGCAGTTGTTTCTGCTGCTGCATGATGTTCAGTTGCCTTTGCAACAGGGAACTCCAATGCTAAAATCAATGGATGGTACTTAAGTCAAATTCTCCACAAAGAAACCGACAGCAGACTCGGTTTCTACGGTTACGACATGCAAGACCAGTGCGGAGCAACCAACTCCCTAACT
>denovo1003 G3A_28665
GCTTACACTGACGACATCCTAGATGATTTCGTGTATTACGGTAAAGAATACGTTGATGGTAAATATGGCATTTGTGGAACCAAAGCAAGCACTGAAGTAGTTCACGACATAGACGCCTAAGTAACCATGTACGGAATGGAACAATACGATTACCCCGCTCTCATTGAAGACAATTTTGGAAGTTATAAAATAACTGCAGTTGTTTATGCTGCTACAGCATGTACAGTTGCATTTGCAACAGGGAAATACAATGCTGGAATTAATGGATAGTACTTACGTCAAATTCTCCACAAAGAAACCCACAGCAGACTCGGTTTCTACGGTTACGACTTGCAAGACCAGTGCGGAGCATCCAACTCCCTATCTATCAGGAGTGATGAAGGTTTGATCCACGAATTA…
>denovo1004 G3A_33792
GCCTACACCGACAACATCCTCGATGAGTACACCTACTACGGCATGGACTACATCAAGGAGAAGTACAACGTCGACTGGAGGAACCCGAGCGTGGGCGACAAGGTCAAACCGACCCAGGACGTCGTCAACGACCTGGCAACCGAGGTCACCCTCAACGCCATGGAGCAGTACGAGCAGTTCCCGACCATGATGGAAGACCACTTCGGTGGATCCCAGCGTGCCGGTGTCATCGCCGCTGCCTGCGGTCTGACCTGTTCGATCGCAACCGGGAACTCGAACGCCGGTCTCAACGGCTGGTACCTCTCGATGCTCCTGCACAAGGACGGCTGGTCACGTCTTGGATTCTTCGGCTACGACCTCCAGGACCAGTGCGGATCGGCAAACTCGCTCTCCATGGAG…
>denovo1005 G3A_52738
GCATACACTGACAACATCCTCGACGACTACACTTACTACGGTAAAGAATACGTTGAAGACAAATTTGGCGGATTATGCGAAGCACCAAACAACATGGATACTGTTCTGGATGTAGCATCCGAAGTAACCTTCTACGGTTTAGAACAGTACGAAGAATTCCCAGCACTACTTGAAGACCAGTTCGGTGGATCACAGAGAGCAGCCATCTGTGCTGCAGCATCTGGTTGTTCCACAGGATTTGCTACTGGAAACGCTCAGACTGCTCTAAGTGGATGGTACTTGAGCCAGATCCTACATAAAGAAGCTCACAGCAGACTTGGTTTCTACGGTTACGACTTGCAGGACCAGTGTGGAGCATCCAACTCGCTCTCCATAAGGAGCGACGAGGGCCTGATCTTT…
>denovo1006 G3A_59309
GCAGACACCGATAACGTATTAGACGACTTCACTTACTTCGGTAAAGATTATGTCGAAGACAAATACGGTTACTTATGTGCAGCACCTAACAACATGGACACTGTTTTAGATGTAGGTACTGAAGTAGCATTCTACGCATTAGAACAATACGAAGAATACCCAGCTTTACTCGAAACTCACTTCGGTGGATCTCAAAGAGTTTCCGTTATTTCCGCAGCTGCTGGTTGTTCCACTGCATTCGCTACTGGTAATGCACAAACTGGATTAAGCGCATGGTACTTATCCATGTACTTACACAAAGAACAACACTCCAGATTAGGATTCTACGGTTTCGATTTACAAGATCAATGTGGTGCTGCTAACGTATTCTCCATCAGAAACGATGAAGGATTACCACTC…
>denovo1007 G3A_58663
GCATATACCGACAACATCCTCGATGAGTTCACCTATTACGGTATGGACTACATCAAGGACAAGTACAAAGTCGACTGGAAGGCCTGCAACGTGGCTGACAAGGTTAAACCAACCCAGGAAATAGTCAACGACATCGCTGGCGAGGTCACCCTTAATGCAATGGAGCAGTACGAACAGTTCCCAACCATGATGGAAGACCACTTTGGTGGTTCCCAGCGTGCGGGAGTTATCGCAGCAGCATCCGGTCTTTCTGTCGGTATTACAACTGCAAACTCCAACGCTGGTCTGAACGGCTGGTACCTGTCCATGCTCATGCACAAGGAAGGCTGGTCACGTCTTGGATTCTTCGGATACGACCTGCAGGACCAGTGTGGTTCCGCCAACTCACTCTCTGTCCGT…
>denovo1008 G3A_56848
CTAGGCATTGAAGCCGCACGTCATCGGGTCTCATGTAAATTCCTAAAGGCGAATGATTTGCTGTCACGCCTTCGAAAATCCCGAGAGGAAAATCGCCTTGACACCAGCCTTTGCTACTACGCTCGCTACCGGTTGCTGATTATTGATGAATTAGGTTTCTTGCCCATCCAAAAGGGAGACGAGAAGTTATTGTTTCAGGTCATCGATCAGCGCTACGAGAAGAAGAGTACCATCGTCACAACGAATGTACAATTTCCCGACTGGGGAGATTTATTCGAAGATCCGACTATTGCTCATGCCATCCTCGACAGACTTCTTCACCATTCTCATGTCTTGACAATTATTGGAGATTCTTACCGGACAAAAGATCTTGTTGGGACCCAGGTAAAGGAACGCCAA…
>denovo1009 G3A_44881
GACGAAGTACTTGTTGATGCGTTAGCACGTATCAAAAAAGCTGCTGAATCAATCGAAGGCGTTGATGCTACAATTGCATCTATCGAAGCTGAGAAAGCTGCTAAATAATTTGAAAATATAAAAAAAGGCCTCAAAATTGAGGCCTTTTTTATAATTAAAATTATTCTAAATTAAATAAAGCTGCCACCTCAGCCTCAGTCAGTTTTTTTGTATCATTCTGAAAATTATAAAAATCAGGTTTTGAATCAATAAAAATTTCCATATCTAATTTCAAGTATTTTACTTGTTCATTTAAAGAAAACACATTGATATTGCAGTAACTTTGATCTTTTGTTCTCCAAAAAATTGTTGTTCCACAAGCGTTACAAAAGCCTCTTTCACCCCATTCAGAAGAGTTAA…
>denovo101 G8A_153910
GCACGAGAACGGAAGTTTCTTTCGACGAACCTCTTAATGTGGATTGGGACGGAAATGAACTATTGCTGTCGGATATTCTGGGAACGGAAAGCGACATCGTCTACAATCATATCGAGGAAGAAGTGAATCGCAACCTGCTCTGGTATGCGATGAAAAAGCTGACTGTAAGGGAAAAGCAGATCATGGAGATGCGTTTTGGCCTGGTGAGCGGCCGGGAAATGACCCAAAAAGAAGTGGCCGACAGGATGGGTATTTCCCAATCCTATATTACCAGGCTGGAGAAAAAGATCATTATACGTCTGCAAAAAGAGATACGTAAATTGGGATAGGACAGCTTTCGACAGTATGAAAAAAGGGGGCGCTGTACATAAATAAGATAAGACTGACTTAGTTTGCTAA…
>denovo1010 G3A_44817
GCTTACACTGACGACATCCTAGATGATTTCGTGTATTACGGTAAAGAATACGTGGATGGCAAATATGTCATCTGTGGAACCAAAGCAAGCACTGAAGTAGTTCATGACATAGCCGCCGAAGTAACCATGTACGGAATGGAACAATACGAACACACCGCTCTCCTTGAAGACAATTTTGGAGGTTCTGAACGAACTACAGTTGTTTCTGCTGCTGCAGGATGTTCAGTTGCCTATGCAACAGAGAGCTCCAGCGCTAGAAACAATGGATAGTACGAAAGTACAAGAGTCCACACAGAAACCCACAGCAGACGCGGTTTCTACGGTTACAAC
>denovo1011 G3A_51332
GCATACACTGACAACATCCTCGACGACTACACTTACTACGGTAAAGAATACGTTGAAGACAAATTTGGCGGATTATGCGAAGCACCAAACAACATGGATACTGATCTGGATGTAGCATCCGAAGTAACCTTCTACGGTTTAGAACAGTACTAAGAATTCCCAGCACTACTTGAAGACCAGTTCGGTGGATCACAGAGAGCTGCCATCTGTGCCGCAGCAACTGGTTGTTCCAAAGGATTTGCGAAGGGAACCGGTCCGACTGCTCTAAGTGAATGGTACCAAGCAATGTACCTACACAAAAAGCAGCACAGCCGGCTTGGGTTCTATGGTTACGACCAGCAGGACCAGTGTGGAGCATCCAACGTAGTCTCCATCCGTGGGGACGAAGGATTACCACAG…
>denovo1012 G3A_48216
ATCCCAAAGTCATTGTGTGTATGCACTTCAACCGAAATTCCATTACCTAAATGCTTGAACATTTGCACCATATATCCTATAGTTTGGGGAAGTGCACATCCCATTGTATCTAAAATTGTTATAGAATCGGGTGGACAATGCTTCATCAATCCACCAATAAAATATTCCATATCCTCTTTACGTGCACGTGTAGTATCAAATGGAGACAAGGATACGTAAAGTCCCTTTTTTTTTGCAAATTCAATTGCATCTAAGCATTTGTCAAGTGCACTTTCAATATTCCAATTATACTGATATTTTAATTTAGGATATCCCACAGGGCACTCAATAACTATCCAAACTATGCAATGAATT
>denovo1013 G3A_49304
TGTGAAACGATAAGCAAAAAGCAAGGTTGCATAAGCAGGAAAATATATACCCGCGGTTACATAATACAGGTTCATTCATATATTCATCTCTTGCCTGACGAGCAGGCGTATCATTGAATTATTTTCATCTCATCTCTGGTTTTTTCCATGCGAGAGATGTAAAAGCGCAGGCAACCGTAACAACAGGAGGCAGCACAAAGCCTCCTCTCACGTAAGCAAACACCAAAAGTACGTTGTGGTGAGCACGAGAAAACAAAGGGCACAAGAATCTCCAGAACAGGAGAATATGCCCTGACGAGTACAAACACAGCAAAGCAGAATTCGACCACATTACCGTTGCAATAACTACCCTAACTATGCAATGAATT
>denovo102 G8A_182062
GCTTACACTGACGATATCCTAGACGACTTCGTCTACTACGGTATGGAATACGTGGATGGCAAATACGGTATCTGCGAAACCAAAGCAACCACCGAAGTTGTTCACGACATATCTGCAGAAGTAACCATGTACGGACTGGAACAGTACGAATACCCCGCTCTCTTGGAAGACCACTTCGGAGGTTCACAGCGAGCTGCTGTTGTTTCTGCTGCCGCCGGATGTTCAGTTGCCTTTGCAACAGGGAACTCCAATGCTGGAATCAATGGATGGTACTTAAGTCAAATTCTCCACAAAGAAACCCACAGCAGACTCGGTTTCTACGGTTACGACTTGCAAGACCAGTGCGGAGCATCCAACTCCCTATCTATCAGGAGTGATGAAGGTTTGATCCACGAATTA…
>denovo103 G8A_154667
GCATACACCGATAACATCCTCGATGAGTACACCTACTACGGTATGGACTACCTGAAGGACAAGTATGGGTATGACTACACTCACCCAGACCCCGCAGCAGTCATTGCTCCAACTCAGGACATCGTCAACGACATTGCAACTGAGGTCAACCTCAATGCAATGGAGCAGTACGAAGGTTACCCAACCATGATGGAAGATCACTTTGGTGGATCACAGCGTGCTGGTGTAATGGCAGCAGCATGTGGTCTGACCTGTTCCATTGGTACCGGAAACGCCAATGCCGGTCTGAACGGATGGTATCTTTCCATGCTCATGCACAAGGAAGGCTGGTCACGTCTTGGTTTCTTTGGCTACGACCTTCAGGACCAGTGTGGTTCAGCAAACTCCCTTTCGATGGAG…
>denovo104 G8A_154521
GCTTACACTGACGATATCCTAGATGATTTCGTGTACTACGGTATGGAATACGTGGATGGCAAATATGGTATCTGTGGAACCAAAGCAAGCACTGAAGTAGTTCACGACATAGCTGCAGAAGTAACCATGTACGGACTGGAACAATACGAATACCCCGCTCTCCTGGAAGACCACTTCGGAGGTTCACAGCGAGCTGCTGTTGTTTCTGCTGCTGCAGGATGTTCAGTTGCCTTTGCAACCGGTAACTCCAACGCTGGAATCAACGGATGGTACTTGAGTCAAATTCTACACAAAGAAGCCCACAGCAGACTCGGTTTCTACGGTTACGACTTGCAAGACCAGTGCGGAGCATCCAACTCCCTCTCTATCAGGAGTGATGAAGGTTTGATCCATGAACTA…
>denovo105 G8A_141499
GCATACACGGATAACATCCTTGAAGACTACACCTATTACGCGATCGACTACATCAAAGATAAGTACGGTGGCTTCTGTAAGCTTGACCCGAACAACTACGATGAGATGATGAAGCTCGGTGACAATGTCAACTCCTACGCCCTTGAGACATATGAGAAGTATCCGGCTGCAATGGAGACTCACTTCGGTGGTTCCCAGAGAGCAACCGTTTCTGCTGCTTCGACCGGCATCGCTGGTTCAATGGCAACCGGTATCACTGATTGTGGTCTAAATCTCTGGTATCTGGCTATGCTCCAGCATAAAGAGAGGACCGGAAGGCTCGGATTCTACGGATACGACCTTCAGGAACAGTGCGGTTCCGCGAACTCTTTCGCATACAGATCTGATGAAGGTCTGCCT…
>denovo106 G8A_12272
GCTTACACGGACGACATTTTGGACAACAACTTGTACTACAACGTCGATTACATCAACAAGAAGTACAACAACGCGGCCAAAACCGGAACCACAAACAAAGTGAGAGCGACAAACGAAGTCATTGAAGACATCGCGACCGAATCCACCCTCTACGGTATTGAAGAATACGAAAGATACCCGTCTGCTCTTGAAGCCCACTTCGGCGGTTCACAGAGAGCGACTTCCCTTGCGGCAGCGGCCGGTTGTGCGGTTTCTATCGCAACAGGAAACGGTGACGCAGGTCTTTCCGGCTGGTACCTCTCCATGTACCTCCACAAGGAAGCATGGGGCCGTCTCGGCTTCTACGGCTACGACTTGCAGGACCAGTGCGGTGCTTCTAACGTTTGTTCCTACCAAGGC…
>denovo107 G8A_141230
GCATACGCCAACGATGTCCTGGACGACTTCTGCTACTACGGCGTCGATTTCGCCAACGACAAGTTCGGCGGATTCGCCAAGGCACCCAAGCTGCTGGATACCGCCAAGGAGCTGGCCACTGAGGTCAACGCCTACGGTATGGAGCAGTATGAGGCATTCCCGACTCTGCTCGAGGATCACTTCGGTGGATCCCAGAGGGCTTCCGTTCTGGCAGCAGCATCCGGTATCACCTCCGCCATCGCCTCTGGCCACAGCCAGGTAGGCCTTGCCGGCTGGTACCTCTCCATGCTCCTGCACAAGGAAGGCTGGGGCAGACTGGGCTTCTTCGGCTACGACCTGCAGGATCAGTGCGGTCCAACCAACGTATTCTCCTACCAGTCAGACGAGGGCAATCCACTC…
>denovo108 G8A_12933
GCATATACTGACGACGTCCTCGATGACTACACTTACTACGGTAAAGAATACGTAGAAGACAAATACGGCGAATTATGTTAAGCACCTAACAATATGGATACTGTTCTTGATGTAGCAACTGAAGTAGCCTTCTATGGTTTAGAACAGTATGAAGATTACCCAGCACTACTTGAAACCCACTTCGGTGGATCACAAAGAGCATCTGTATGTTCTGCAGCTGCTGGTTGTTCAACAGCATTTGCTACTGGTAATGCTCAGACTGGTTTAAGTGGATGGTACTTATCTATGTACTTGCACAAAGAACAACATTGCAGATTAGGATTCTATGGTTTTGACTTGCAGGATCAATGTGGTGCTGCTAACGTATTCTCTATAAG
>denovo109 G8A_136856
GCCTACACTGACAACGTGCTCGACGACTTCACTTACTACGGTAAAGAATACGTTGAAGACAAATATGGCGGAATATGCGAAGCACCAAACAACATGGATACTGTTCTAGATGTTGCATCTGAAGTAAACTTCTACGCACTAGAACAGTACGAAGACTACCCAGCACTACTTGAAAACATGTTCGGTGGATCACAGAGAGCAGCCATCTTAGCAGCAGCATCTGGTTGTTCAACAGGATTTGCTACTGGAAACGCTCAGACTGCTCTAAGCGGATGGTACCTATCAATGTACCTGCACAAGGAACAGCACAGCAGACTTGGGTTCTATGGTTACGACCTGCAGGACCAGTGTGGAGCATCCAACGTATTCTCCATTCGTGGAGACGAAGGATTACCAATT…
>denovo11 G2A_3871
AACCAACTCCTGAAGAACTTGCCCGTATTCCTTTCCTTACCCTTGAAGATATAAATCCTAAAGCAGAAGCCTATCCCCTGGAACTGGAAAAAATCGGAACTAAAACTATCCTAACTATGCAATGAACA
>denovo110 G8A_15046
GCATACACCGATAACATCCTTGATGACTTTACCTATTACGGTATGGATTACCTCCATGACAAGTACAAGATCGATGTTAAGAACCCGAATCCGAAAGACAAGGTCAAAGCAACTCAGGAAGTTGTCAACGACATTGCAACTGAAGTCAACCTCTACGTTATGGAACAGTATGAACAGTTCCCGACGATGCTTGAAGACCACTTCGGTGGTTCCCTGCGTGCAGCTGTTCTTGGAGCGGCAAGCGGTATCACCACTTCCATTGCAACCGGAAATTCCAACGCCGGTCTGAATGGCTGGTATCTCTCGATGCTTATGCACAAGGATGGCTGGTCACGTCTTGGTTTCTTCGGCTACGATCTGCAGGACCAGTGCGGTTCCGCAAACTCACTCTCCATCAGA…
>denovo111 G8A_136089
GCTTACACTGACGATATCCTAGACGACTTCGTGTACTACGGTATAGAATACGTGGATGGTAAATATGGCATTTGTGGAACCAAAGCAACCACTGAAGTAGTTCACGACATAGCCGCAGAAGTAACCATGTACGGACTGGAACAATACGAATACCCCGCTCTCTTTGAAGACCACTTCGGAGGTTCTCAACGAGCTGCAGTTGTTTCTGCTGCTGCAGGATGTTCAGTTGCCTTTGCAACCGGTAACTCCAATGCTGGAATCAATGGATGGTACTTAAGCCAAATCCTACACAAAGAAACCCACAGCAGACTTGGTTTCTACGGTTACGACTTGCAGGACCAGTGTGGAGCATCCAACTCCCTCTCTATCAGGAGTGATGAAGGTTTGATCCTTGAATTA…
>denovo112 G8A_138865
GCTTACACTGACGACATCCTAGATGATTTCGTGTATTACGGTAAAGAATACGTGGATGTTAAATATGGTATCTGTGGTACCAAAGCAAGCACTGAAGTAGTTCACGCCATAGCCGTCGAAGTAACCATGTACGGACTGGAACAATACGAATACCCCGCTCTCCTTGATGACCATTTTGGAGATTCTAAACCAGCTACAGTTATTTCTGCTGCTGCAGGGTGTGCAGTTACCTTTGAAACAGAGAACTGCAATGCTGGAATCAATGGATGGTACTTAAGTCAAATTCTCCACAATGAAACCCACAGCAGACTCGATTTCTACGTTTACGACTTACAAGACAAGTGCGAAGCATCCAACTCCCTATCTATCAGGAGTGATGAAGGTTTGATCCACGAATTA…
>denovo113 G8A_147208
GCTTACAAGGAGGACATCCTAGATGATTTCGTGTATTACGGTAAAGAATATTTGTTTTGTTAATCTTTTTCTTGTGGTCTCTAAGTAAGCACTGAAGTAGTTCACGACATAGCCGCCGAAGTAACCATGTACGGAATGGAACAATACGCATACCCCGCTCTCCTTGAAGACCATTTTGGAGGTTCTCAACGAGCTGCAGTTGTTTCTGCTGCTGCAGGATGTTCAGTTGCCTTTGCAACAGGGAACTCCAATGCTGGAATCAATGGATGGTACTTAAGTCAAATTCTCCACAAAGAAACCCACAGCAGACTCGGTTTCTACGGTTACGACTTGCAAGACCAGTGCGGAGCATCCAACTCCCTATCTATCAGGAGTGATGAAGGTTTGATCCACGAATTA…
>denovo114 G8A_146974
GCATACACTGACAACATCCTCGACGACTACACTTACTACGGTAAAGAATATTTGTTTTACTAATTTTTTTGATGTGGTTTCTCACTAAACAACATGGATACTGTTCTGGATGTAGCATCCGAAGTAACCTTCTACGGTTTAGAACAGTACGAAGAATTCCCAGCACTACTTGAAGACCAGTTCGGTGGATCACAGAGAGCAGCCATCTGTGCTGCAGAATCTGGTTGTTCCACAGGATTTGCTACTGGAAACGCTCAGACTGCTCTAAGTGGATGGTAACTATCAATGTACCTGCACAAAGAACAGCACAGCCGACTTGGGTTCTATGGTTACGACCTGCAGGACCAGTGTGGAGCATCCAACGTATTCTCCATCCGTGGAGACGAAGGATTACCACTG…
>denovo115 G8A_10352
AAATTCACCGTTACCAGCAACCTGCTACAGGTAGAATGTCCCAAAGCCGCCATCGGGTTGAATAATAACAATAAATTTTATTTTAAGATAGCAACCGATGTGGATGAGCCCGGCAACATCATGTCGTATTATACATCGGGCAGTGTGATGCCGCTGGGCCGGTTGAGTTATATGTGCAACCTGGAAAACTGAATTGCCGATGTAAAAAAGCACCAGATAAAATCTAATTTTCTATGCAAAAAAAAGGGAAAACGTTTCTTCAACAAACAGTAGCTATGGGGCTCGCTTTTATGCTGATACCCATTTTGTCGATTACCCAAAACCCGCAAAAGGTAAAGGTTGTTCCTCTTACCAACGGTTCTGTTTATATAACTACCCTAACTATGCAATGAATT
>denovo116 G8A_9495
GCCTACACGGATAACATCCTTGATGACTTCACCTACTACGGAATGGACTACGCCAAGGACAAGTACAAGGTCGACTGGAAGAACCCGAGCCCGAGCGACAAGGTCAAGCCGACCCAGGAGATCGTCAACGATCTCGCAACCGAGGTCACCCTCAACGCCATGGAGCAGTACGAGCAGTTCCCGACCATGATGGAGGACCACTTCGGCGGGTCCCAGCGTGCCGGTGTCATCGCCGCCGCGTCCGGTCTCACGACCTCCATCACGACCGGCAACTCGAACGCCGGCTTAAACGGCTGGTACCTCTCCATGCTCCTGCACAAGGACGGATGGTCGCGTCTCGGCTTCTTCGGCTACGACCTGCAGGACCAGTGCGGTTCCGCGAACTCCCTCTCCATGGTC…
>denovo117 G8A_149186
ATTACAGTTTTTAGTGCAGAACTCATCTGGTTGTCTGCATTATTTTTCTCGTCTATAGACTGGGCATTTACCCACCTTGTACGAAGCTTCGCAACATTCTCAAATACTACAGATTCATGAGCTGCATATGCTTTTACTGTCTGCACAAGATTTGGTATCAAGTCATATCTTTTCTGAAGTAGAACGTCTATCTGACTCCATGCATTTTTCGTTCTCTGTCTTAACTTAACCAAGCTGTTATAATTTACACCAACAATCACTACCACCAAAATAATAATGGATATGGCCACATAAATATAATTCATTTACTCACCCTTTACCCTTCTATTTTTTTGCTTTTACTTATGCATGATTCTGAATAGTTATGTTTTATATTTTCAAAAGCAACCAGAAACAACA…
>denovo118 G8A_9749
ATTGCCCCATACGACAAAGCATTCTGCTTAAGATTCCTAAAAAACCTGGATCCTGCAGTAAGACCCACCGCCCCCACAAAGAGCGCAAGTCCCAGATCCCGAATAAGAGACGGAATCTCATAACCAAGATGGCCGAAGTAGAGCGCGGCAAGAAGCACCCCGGATGTCCCAAGGTGGATGCCTTTTATCCTTATGCCGCCTAAGAAGTAGCCGATCGCAGCGAGAAGGAATATGATCTCAAGTGTCCCCTGCATATACTCAAGCCCACCCTTCAGTGAATCCTTACAGATTCCAGCTTATTCTCTTCCTTGTGCTGACATACATAAGGTTATCCACACTTCAATACTTTGCCGCATGAGAATTCGCTTAGGACATTCGATATTGTCAACTACCCAAACT…
>denovo119 G8A_11384
GCTTACACTGACGACATCCTAGATTATTTCGTGTATTACGGTAAAGAATACGTGGTTGGTAAATATGGCTTTTTTGTAACCAAAGCAAGCATTGAAGTAGTTCACGACATAGCCGCCGAAGTAACCATGTACGGAATGGAACAATACGAATACCCCGCTCTCCTGTAAGACCATTTTGGAGGTTCTGAAAGAGCTGCAGTTGTTTCTGTTGCTGCATGATGTTCAGATGACTTTGAAAAAGGGAACTACAATGGTGGAATCAATGGATGGTACGTAAGTCAAATTATCCACAAAGAAACCCACAGCAGACTAGGTTTCTACGGTTACGACTTGCAAGACCAGTGCGGAGCATCCAACTCCCTATCTATCAAGAGTGATGAAGGTTTGAGCCACGAATTA…
>denovo12 G3A_555
GCATACACCGATGACATCCTCGACAACAACGTGTACTATGACGTTGACTACATCAACGACAAGTACAACGGTGCTGCAAACGTCGGCAAGGACAACAAGATAAAAGCAACCCTCGACGTCGTAAAGGACATCGCAACCGAATCCACAATCTACGGTATCGAGACCTACGAGAAGTTCCCGACTGCCCTTGAAGACCACTTTGGAGGTTCCCAGAGAGCAACCGTGCTCGCAGCCGCAGCCGGTGTCGCAACTGCCCTCGCAACCTCAAACGCCAATGCCGGACTCTCAGGCTGGTACCTCTCCATGTACCTGCACAAGGAAGCATGGGGCAGACTTGGATTCTTCGGATACGACCTGCAGGACCAGTGCGGTGCTACAAACGTTCTGTCCTACCAGGGC…
>denovo120 G8A_142668
GCCTACACCGACAACATCCTCGATGAGTACACCTACTACGGTATGGACTACATCAAGGACAAGTACAAGGTCGACTGGAGGAACCCGAACCCGGAGGACAGGATCAAACCGACCTACGATGTCGTCAACGACCTGGCAACCGAGGTCACCCTCAACGCCATGGAGCAGTATGAGCAGTTCCCGACCCTTATGGAAGACCACTTCGGTGGATCCCAGCGTGCCGGCGTCATCGCCGCCGCTTCCGGTCTGACCTGTGCTATCGGTACCGGCAACTCGAACGCCGGTCTCAACGGCTGGTACCTCTCGATGCTCGTGCACAAGGACGGCTGGTCACGCCTCGGATTCTTCGGCTACGACCTCCAGGACCAGTGTGGATCTGCAAACTCGCTCTCCATCCGT…
>denovo121 G8A_143084
GCATACACTGACAACGTGCTCGACGACTACACTTACTACGGTAAAGAATACGTAGAAGACAAATATGGCGGATTGACCGAAGCACCAAACACCATGGATACAGTCCTAGACGTAGCATCTGAAGTAACCTTCTACGCACTAGAACAGTTCGAAGAATACCCAGCACTACTTGAAGCCAAATTTGGTGGATCACAGAGAGCATCCATCTTAGCAGCTGCATCTGGTTGTTCAACAGCATTTGCTACTGGAAACGCTCAGACTGCTCTAAGCGGATGGTACCTCTCAATGTACCTGCACAAAGAACAGCACAGCAGACTTGGATTCTATGGTTACGACCTGCAGGACCAGTGTGGAGCCTCCAACGTATTCTCAATTAGAGGAGACGAAGGATTACCACCT…
>denovo122 G8A_10855
GCCTACACCGACAACATCCTCGAGGACTACGTGTATTACGCGATAGACCAGATCAAATCGAAGTACGGCGGACTGGCCAAACTGGACCCGACCGACAACGATAAGATCATGGACCTCGCAGAGGATGTCAACGGATACGCGCTCTCGTCATACGAGAAGTACCCCGCCGTCATGGAAACCCACTTCGGTGGATCCCAGAGGTCTACGGTAGCTGCCGCAGCCACTGGTATCGCTGGTTCAATGGCAACAGGTATCGCCGATGTCGGTCTGAACTGCTGGTACTACTCCATGCTTGATCACAAGGAGAGGTCTGGAAGACTCGGATTCTACGGATTCGACCTTCAGGATCAGTGCGGTTCAGCCAACTCTTATGCCTACAGGTCTGATGAAGGTCTACCG…
>denovo123 R9A_170529
TTACACTGACGACATCCTAGATGATTTCGTTTATTACGTTAAAGAATACGTGGATGGTAAATATGTCATTTGTGGAACCAAAGCAAGCACTGAATTAGTTCACGACATAGCCTCCGAAGTAACCATTTACGGAATGGAACAATACGAATACCCCGCTCTCCTTGAAGACCATTTTGTAGTTTCTCAACGAACTGCAGTTGTTTCTGCTGCTGCAGGTTGTTCAGTTGCCTTTGCAACAGGGAACTGCAATGCTGGAGTCAATGGATGGTACTTAAGTCAAATCATCAAAAAAGAAACCCACAGCAGACTCGGTTTCTACGGTTACGAATTGCAAGACCAGTGCGGAGCATCCAACTCCCAAGTTATCAGGAGTAATGAAGGTTT
>denovo124 R9A_163205
TTACACTGACGACATCCTAGATGATTTCGTGTATTACGGTAAAGAATACGTGGATGGTAAATATGGCATTTGTGGAACCAAAGCAAGCACTGAAGTAGTTCACGACATAGCCGCCGAAGTAACCATGTACGGAATGGAACAATACGAATACCCCGCACTACTTGAAACCATATTTGGTGGATCACAGAGGGCATCCATCATAGCAGCTGCATCTGGTTGTTCAACCGCATTTGCTACTGGAAACGCTCAGACTGGTCTAAGCGGATGGTACCTCTCTATGTACCTGCACAAGGAACAGCACAGCAGACTTGGATTCTATGGTTACGACCTTCAGGACCAGTGTGGTGCCTCCAACGTGTTCTCAATTAGAGGAGACGAAGGATTACCAACTGAACTAAG…
>denovo125 G8A_179368
GCTTACACTGACGACATCCTAGATGATTTCGTGTATTACGGTAAAGAATACGTGGATGGTAAATATGGCATTTGTGGAACCAAAGCAAGCACTGAAGTAGTTCATGACATAGCCGCCGAAGTAACCATGTACGGAATGGAACAACACGAATACCACGCTCTCCTTGAAGACCATCTTGGTGGTTCTCAACGATCTGCAGTTTTTTATGCTGCTGCAGGATGTACTGTTGCATTTGCAACATGGAACTCCAACGCTGGACTCAATGGATTGTACTTAAGTCAAATCATCCACTAAGCACCCCACAGCCGACTCGGTTTCTCCAGTTACGACTT
>denovo126 R9A_170970
TTACACTGACGACATCCTAGATGATTTCGTGTATTACGGTAAAGAATACGTGGATGGTAAATATGGCATTTGTGGAACCAAAGCAAGCACTGAAGTAGTTCACGACATAGCCGCCGAAGTAACCATGTACGGAATGGAACAATACGAATACCCCGCTCTCCTTGAAGACCATTTTGGAGGTTCTCAACGAGCTGCAGTTGTTTCTGCTGCTGCAGCATCTGGTTGTTCCACAGGATTTGCTATTGGAAACGCTCAGACTGCTCTAAGTGGATGGTACCTATCAATGTACCTGCACAAGGAACAGCACAGCCGACTTGGGTTCTATGGTTACGACCTGCAGGACCAGTGTGGAGCATCCAACGTATTCTCCATCCGTGGAGACGAAGGATTACCACTGGA…
>denovo127 G8A_179561
GCCTACACTGACAACGTGCTTGACGACTTCACCTACTACGGTAAAGAATACGTAGAAGACAAATATGGTGGAATGACCGAAGCACCAAACAACATGGACACAGTTCTAGATGTAGCTTCTGAAGTAAACTTCTACGCACTAGAACAGTTTGAAGAATACCCAGCACTACTTGAAACCATATTTGGTGGATCACAGAGAGCATCCATCTTAGCAGCTGCATCTGGTTGTTCAACCGCATTTGCTACTGGAAACGCTCAGACTGGTCTAAGTGGATGGTACCTCTCAATGTACCTACACAAAGAACAGCACAGCAGACTTGGGTTCTATGGTTACGACCTGCAGGACCAGTGTGGAGCATCCAACGTGTTCTCCATCCGAGGAGACGAAGGATTACCAACG…
>denovo128 G8A_179543
GCATACACAGACAACATCCTCGACGAGTTCACATACTACGGTATGGACTACATCAAAGACAAATATGGTGTAGACTACACTCACCCAGACCCCGCAAAGATTGTCAAGCCAACACAGGAAGTTGTAAACGACATCGCAACAGAGGTAAACCTCAATGCTATGGAGCAGTACGAACAGTACCCGACAATGATGGAAGACCACTTTGGTGGTTCACAGCGTGCCGGTGTAATGGCGGCAGCATGTGGTCTCTCCTGTTCAATTGCAACCGGAAACTCAAATGCAGGTCTTAACGGATGGTACCTTTCAATGCTTATGCACAAGGAAGGATGGTCACGTCTCGGATTCTTCGGATACGATCTTCAGGACCAGCGTGGTTCAGCAAACTCCCTTTCAATGGAG…
>denovo129 R9A_169333
ATACACTGACAACATCCTCGACGAGTACACACACTACGGTAAAGAATACGTTGAAGAGAAATTTGGCGGATTATGTGAAGCACCAAACAACATGGAGACAGTTATGGATATAGCATACGATGTAACACTATACGGTGTAGAACAGAATGAAGAATTCACAGCACTACTTGAAGACCAGTTCGGTGGTTAACAGAGAGCAGAAATCTGTGCTGCAGCATCTGGTTGTTCCACAGGATTTGCTACTGGAAACGCTCAGACTGCTATAAGTGGATGGTACCTATCAATGTACCTGCACAAAGAACAGCACAGCCGACGTGGGTTCTATGGTTACGACCTGCAGGACCAGTGTGGAGCATCCAACGTATTCTCCATCCGTGGAGACGAAGGATTACCACTGGA…
>denovo13 G3A_19669
GCATACACTGACGACATCCTTGACAACAACGTGTACTACAACGTTGACTACATCAACGACAAGTACAATGGAGCTGCAAACATAGGCACTGACAACAAGGTAAAGGCAACCCTCGATGTCGTAAAGGATATCGCAACCGAGTCCACACTCTACGGTATTGAGACCTACGAGAAGTTCCCGACTGCCCTTGAAGACCACTTCGGTGGATCCCAGAGAGCAACCGTGCTCGCAGCTGCAGCCGGTGTCGCAACTGCCCTTGCAACTGCAAACGCAAATGCTGGTCTCTCTGGCTGGTACCTCTCCATGTACCTCCACAAGGAAGCATGGGGCCGTCTCGGCTTCTTTGGATACGACCTGCAGGACCAGTGTGGTGCCACAAATGTTCTGTCCTACCAGGGC…
>denovo130 R9A_169959
ATACACTGACAACATCCTCGACGACTACACTTACTACGGTAAAGAATACGTTGAAGACAAATTTGGCGGATTATGCGAAGCACCAAACAACATGGATACTGTTCTGGATGTAGCATCCGAAGTAACATTCTACGGTTTATAACAGTACGAAGAATTCCCAGCACTACTTGACGACCAATTCGGTGGATCACATAGAGCAGCCATCTGTGCTGCAGCATCTGTTTGTTCCAAAGTATTAGGTACTGGAAACGATCAGAATGGTCTAAGTGGATAGTACCTATCAATGTACCTGAACAAAGAACAGCACAGCCGACTTGCGTTCTATGGTTACTAACTGCAGGAACAGTGTGGAGCATCCAACGTATTCTACAACCGTGGAGACGAAGGATTACCACTGGA…
>denovo131 G8A_169487
GCCTACACTGACAACGTGCTTGACGACTTCACTTACTACGGTAAAGAATACGTTGAAGACAAATATGGCGGATTATGCGAAGCACCAAACACCATGGATACAGTTCTGGATGTAGCATCTGAAGTAACCTTCTACGGTCTAGAACAGTATGAAGAATTCCCCGCACTACTTGAAGCCAAGTTCGGTGGATCACAGAGAGCAGCCATCGTAGCAGCAGCATCTGGTTGTTCCACAGGATTTGCTACTGGAAACGCTCAGACTGCTCTAAGCGGATGGTACCTCTCTATGTACCTGCACAAAGAACAGCACAGCAGACTTGGATTCTATGGTTACGACCTGCAGGACCAGTGTGGAGCCTCCAACGTATTCTCAATTAGAGGAGACGAAGGATTACCAACG…
>denovo132 G8A_169492
GCCTACACTGACGACATCCTTGACGACTTCGTCTACTACGGTAAAGAATACGTGGATGACAAATATGGCATTTGTGGAACCAAACCAACCACTGATGTAGTTCACGACATAGCCGCAGAAGTAACAATGTACAGCATTGAACAATACGAATACCACGCTCTCCTCCTAGACCACCTCGGAGGTTCTCAAAGGGCAGCAGTCGTTGCTGCTGCAGCAGGATGTTCAGTTGCCTTTGCAACAGGAAACTCCAATGCTGGAATCAATGGATGGTACCTAAGTCAGATTCTCCACAAAGAAACCCACAGCAGACTCGGATTCTACGGTTACGACCTGCAAGACCAGTGCGGAGCATCCAACTCCCTATCTATCAGGAGTGATGAAGGATTGATCCACGAACTA…
>denovo133 R9A_161688
ATACACTGACAACATCCTCGACGACTTCACTTACTACGGTAAAGAATACGTTGAAGACAAATATGGCGGATTGTCTGAAGCACCAAACAACATGGATACTGTCCTAGATGTTGCATCTGAAGTAACCTTCTACGCTCTAGAACAGTACGAAGACTTCCCAGCACTACTTGAAAACCTATTCGGTGGATCACAGAGAGCATCCATCGGTGCTGCAGCATCTGGTTGTTCCACAGGATTTGCTACTGGAAACGCTCAGACTGCTCTAAGTGGATGGTACCTATCAATGTACCTGCACAAAGAACAGCACAGCAGACTTGGATTCTATGGTTACGACCTGCAGGACCAGTGTGGAGCATCCAACGTATTCTCAATCCGTGGAGACGAAGGATTACCAATGGA…
>denovo134 R9A_171564
TTACACTGATGATATCTTAGACGACTTTGTATACTATGGTACTGAATATGTCGATGATAAATACGGTATCTGTGGTGCAAAAGCTACTGAAGATGTTGTTAATGACATAGCTACTGAAGTATCCTTATACTCTTTAGAACAATATGAGATTCCTACCTTATTAGAAGATCACTTCGGTGGATCCCAAAGAGCTTCTGTTATCGGTGCAGCAGCTGGTGTTTCATGTGCTTTCGCTACTGGAAACTCCAACGCTGGTGTTAACGGTTGGTATTTAAGCCAATTATTACACAAAGAAACTCACAGCAGATTAGGTTTCTATGGATTCGATTTACAAGATCAATGTGGATCCTCAAACTCCTTAGCTATTCGTGGAGACGAAGGTTTAATACATGAGTTAAG…
>denovo135 G8A_170362
GCTTACACTGACGCCATCCTAGATGATTTCGTGTATTACGGTAAAGAATACGTGGATGGTAAATATGGCATCTGTGGCACAAAAGCAAGCACTGAAGTAGTACACGACATAGCCGCCGAAGTAACCATGTACGGAATGGAACAATACGAATACCCCGCTCTCCTTGAAGACAATTTTGGAGTTTCTCAACGGTGTGCAGTGCGTTCTACGACTGCAGGTTGTTCAGTTGCCTTTGCAACAGGGAACTCCAATGCTGGCATCAATGGATGGTACTTAAGTCAAATTCTCCACAAAGAAACCCACAGCAGACTCGGTATCTACGGTTACAACTTGCAAGACCAGTGCGGAGCATCCAACTCCCTATCTATCAGGAGTGATGAAGGTTTGATCCACGAATTA…
>denovo136 R9A_166587
ATACACTGACAACATCCTCGACGACTACACTTACTACGGTAAAGAATACGTCGAAGACAAATTTGGCAGATTATGCGAAGCACCAAACAACATGGATACTGTTCTTGATGTAGCATCCGAAGTAACCTTCTACGGTTGAGTACAGTACTAAGAATTCCCAGCACTACTTGAAGACCAGATAGGTGGATCACAGAGAGCAGCCATCTGTGCTGCTGCATCTGGTTGTTCCGCAGGATTTGCTACTGGAAACGCACAGCCAGCTCTAAGTGGATGGTACCTATCGATGTACCTGCACAAAGAACAGCAGAGCAGACGTGGGTTCTATGGTTACGACGTGCAAGACCAGTGTGGAGCGTCCAACGCATTCTCCATACGTGGAGACGAAGGATTAACAGTGGA…
>denovo137 R9A_165032
TTACACTGACGACATCCTAGATGATTTCGTGTATTACGGTAAAGAATACGTGGATGGTAAATATGGCATTTGTGGAACCAAAGCAAGCACTGAAGTAGATCAAGACATAGCCCCCCAAGTAACCATGTAGGGAATCGAACAAAACGAACACCCCGCGCTCCTTGCAGAACATTTAGGAGGTTCTCAACTAGCTGCAGTTGTGTCTGCTGCTGCAGGATGTTCAGGTGCCTTTGCACCCGGAACTCACATGCTGGAATCAATGGATGGTACTTAAGTCAAATTCTCCACAAAGAAACCCACAGCAGACTCGGTTTCTACGGTTACGACTTGCAAGACCAGTGCGGAGCATCCAACTCCCTATCTATCAGGAGTGATGAAGGTTTGATCCACGAATTACGT…
>denovo138 R9A_165042
TTACACTGACGACATCCTAGATGATTTCGTGTATGACGGTAAAGAATACGTGGATGGTAAATATGGCATCTGTGGAACCAAAGCAAGCACGGAAGTAGTTCACGACATAGCCGCCGAAGTAACCAAGTACGGAATGGAACAAAACGAAGACCCAGCTCTCCTTGAAGACCATATTGGAGGTTCCCAACGAGCTGCAGTTGTCTCTGCTGCTGCAGGATGTTCAGTTGCCTTTGCAACAGGGCACTCCAATGCTGGTATCAATGGCTGCTACTTACGTCAACTTCTCCACAAAGACACCCACAGCAGACTCGGTTTCTACGGTTACGACTTGCAAGACCAGTGCGGAGCATCCAACTCCCTCTCTATCAGGAGTGATGAAGGTTTGATCCACGGATTACG…
>denovo139 G8A_175622
GCATACACCGACAACATCCTGGAGGACTATGTCTACTACGCCATCGATACCATAAAGGACAAGTATGGCGGCTTCTGCAAGCTTGACTCGAACAACTACGACAAGCTGATGGAGCTCGGAGACAACGTCAACACGTACGCCCTCGAGATGTATGAGAAATACCCCGCCGCCATGGAGGCCCACTTCGGTGGATCCCAGAGGTCGACTGTCGCAGCCGCGGCAGCCGGTATCGCCGGATCCATGGCCACCGGTAACGCCGACTGCGGTGTCAACATGTGGTATCTCTCCATGCTGCAGCACAAGGAGAGGACCGGAAGGCTCGGATTCTACGGATTCGACTTGCAGGACCAGTGCGGTTCCGCTAACTCGTTCTCCTACAGGTCCGACGAAGGTCTCCCC…
>denovo14 G2A_16487
ACGCTTTAATACGCGCATTCAGATCCCTCCCATTTCATTTTGGCTTTTCCAGAATTGAACTTCTGGTTAAGCCCCTGGCAAGGGGAGGTTCAAGCAGGCAATGCCAAATTGCCGACTCGTCATGATTTCTCCCCCGCCGCTATCAATAGATGGTTCGATGGAGCTTGCACAATGTCTTTTTGATTACGGAAATAGTTCTCGATTCTGTCCCGATTGCACGCACAAACGCTGTTCATCAAGCTCATCAAGTAAATGGCGCACCCGACACGATGCGAACCTGTGCCCTCTGCCTTCGGTGTCTTCATCAATTAGGCAAGCACTAAAACCTACTTTGCAAACTACCCTAACTATGCAATGAACA
>denovo140 G8A_173411
GCCTACACTGACAACGTGCTCGACGACTTCACTTACTACGGTAAAGAATACGTTGAAGACAAATTTGGCGGAATGTGCGAAGCACCAAACACCATGGATACAGTTCTAGATGTAGCTTCTGAAGTAAACTTCTACGGATTGGAACAGTATGAAGACTTCCCAGCACTACTTGAAGACCAATTCGGTGGATCACAGAGAGCATCCATCGTAGCAGCAGCATCTGGTTGTTCAACAGCATTTGCTACTGGAAACGCTCAGACTGCTCTAAGTGGATGGTACCTATCAATGTACCTGCACAAAGAACAGCACAGCAGACTTGGATTCTATGGTTACGACCTTCAGGACCAGTGTGGAGCATCCAACGTATTCTCAATTAGTGGAGACGAAGGATTACCAACT…
>denovo141 G8A_172988
ACTTTTACACTATTCGGTGCAATTTTATTAATCCTCTGTAAAACATTTTGGACATCTTTACTATTGAGTTCATTCATCAAAATTTTGCTATTTGGATTATGATTAGCAAAAACAAATAAAATTTCTGTGTCAATTGCATCTACTTTATCATTTTGATTCCATTGATATTCTTCTAACCCTGTTATAAGACCTAATTCACATTTCTGCTTAAATACCTCTAATACATCTAAATAAAATTCTCTTAACAAACTCTGATTACTCAAAAACATTTCAAAATCCATCAAATGCTTTTTAATACCAGAACTACCCAAACTATGCAATGAATT
>denovo142 R9A_167633
ATACACTGACAACATCCTCGACGACTACACTTACTACGGTAAAGAATACGTTGAAGACAAATTTGGCGGATTATGCGAAGCACCAAACAACATGGATACTGTTCTGGATGTAGCATCCGAAGTAACCTTCTACGGTTTAGAACAGTACGAAGAATTCCCAGCACTACTTGAAGACCAGTTCGGTGGATCACAGAGAGCAGCCATCTGTGCTGCAGGATGTTCAGTTGCCTTTGCAACAGGGAACTCCAATGCTGGAATCAATGGATGGTACTTAAGTCAAATTCTCCACAACGAAACCCACAGCAGACTCGGTTTCTACGGTTACGACTTGCAAGACCAGTGCGGAGCATCCAACTCCCTATCTATCAGGAGTGATGAAGGTTTGATCCACGAATTACG…
>denovo143 G8A_178158
GCATATACTGATAATGTATTAGATGACTTTACCTACTATGGTAAAGATTATGTAGAAGACAAATATGGTGACTTATGTTCCGCACCTAACAACATGGATACTGTTTTAGATGTCGGTACTGAAGTTGCTTTCTACGCATTAGATCAATACGAAGAATATCCAGCTTTACTTGAAACTCACTTCGGTGGATCTCAAAGAGCTTCCGTTATTTCCGCTGCAGCAGGTGCATCCACTGCATTTGCTACTGGTAATGCACAAACTGGTTTAAGCACATGGTACTTAGCTATGTACTTACACAAAGAACAACATTCCAGATTAGGATTCTACGGTTACGATTTACAAGATCAATGTGGTGCTGCTAACGTATTCTCCATCAGAAATGATGAAGGTTTACCACTC…
>denovo144 G8A_174890
GCCTACACTGACAACGTGCTTGACGACTTCACCTACTACGGTAAAGAATACGTTGAAGACAAATATGGCGGAATGTCCGAAGCACCAAACACCATGGATACAGTCCTAGACGTAGCATCTGAAGTAACCTTCTACGCACTGGAACAGTTCGAAGAATACCCAGCACTACTTGAAACCAGGTTTGGTGGATCACAGAGGGCATCCATCGTTGCAGCAGCATCTGGTTGTTCAACCGCATTTGCTACTGGAAACGCTCAGACTGGTCTAAGCGGATGGTACCTATCTATGTACCTGCACAAAGAACAGCACAGCAGACTTGGGTTCTATGGTTACGACCTGCAGGACCAGTGTGGAGCCTCCAACGTATTCTCAATTAGTGGAGACGAAGGATTACCAACG…
>denovo145 G8A_174940
GCATACACCGATAACATCCTCGAGGACTACGTGTACTACGCCATAGACCAGATCGAGAACAAGTATGGCGGTCTATGCAACATGGACCCAACCGACAACGAGAAGATCATGAAGCTCGCAGAGGATGTCAACGGATACGCTCTCTCGTCATACGAGAAGTACCCCGCTGTAATGGAGACTCACTTCGGTGGATCCCAGAGATCCACTGTAGCAGCCGCATCCACCGGTATCGCCGGTGCAATGGCGACTGGTGTTGCTGATTGTGGTCTGAACTGCTGGTACTACTCCATGCTCGAGCACAAAGAAAGGACCGGAAGGCTCGGATTCTACGGATTCGACCTTCAGGACCAGTGCGGTTCCGCTAACTCTTACGCCTACAGATCCGACGAGGGTCTACCG…
>denovo146 G8A_178306
ACATACACCGACAACATCCTCGAGGACTACGTCTACTACGGTATCGACCAGATCAACAAGAAGTACGGAGGATTCTGCAAGCTGGACCCCAACAACTACGACGAGCTCATGAACCTCGCCGAGGACGTTAACAGCTACTCCCTCGAGATGTACGAGAGGTACCCCGCTATCATGGAGACCCACTTCGGAGGATCCCAGAGGTCTATCGTCGCAGCCGCAGCCACCGGTATCGCCGGCGCTATGGCCACCGGTATCGCCGACTGCGGTCTGAACTGCTGGTACTACTCCATGCTCGAGCACAAGGAGAGGACCGGAAGGCTCGGATTCTATGGATACGACCTTCAGGACCAGTGCGGTTCCGCCAACTCTTTCGCATACAGATCCGACGAGGGTCTGCCC…
>denovo147 R9A_168088
CTACACTGACAACGTCCTCGACGACTACACCTACTACGGTAAAGAATACGTTGAAGACAAATTTGGCGGATTATGCGAAGCACCAAACAACATGGATACAGTTCTAGATGTAGCATCCGAAGTAACCTTCTACGGACTAGAACAGTACGAAGAATACCTAGCACTACTTGAAAACCAGTTCGGTGGATCACAGAGAGCATCCATCGGAGCTGCAGCATCTGGTTGTTCCACAGGATTTGCTACTGGAAACGCTCAGACTGCTCTAAGTGGATGGTACCTATCAATGTACCTACACAAAGAACAGCACAGCCGACTTGGGTTCTATGGTTACGACCTGCAGGACCAGTGTGGAGCCTCCAACGTATTCTCCATCCGTGGAGACGAAGGATTACCACCGGA…
>denovo148 G8A_466
CAGTTACGCCTAGGAACGATGTTTTATCGTGGTGAAGGCATCCCCGCCAACAGCATCCAAGCCTATATCGTTTTTAAAATGTCAGCAATTAATGGCTCAGATGAAGCCCTCGATAGTGCTGATCGCGTTGCCGCACAAATGCAAAATAATGAACTGGAAGTTGCCCATCAAGTTCTAGCGCAAATTTTTCGCAGCTACTTAATGGAACTCAGTAGCGAATCAGATAGCCTGCAGCCTCCGACTTTTTGATTTATTTTTGCCAATGCTTACGCGCCTCAGCGTAGGCATGATGTAATGCTCGGGTCTTTTCTGTTGCTGTATCGATTTGTGTAGCTGTAGCACCTGCCCCCATCAACTTGTCTGGATGATAGCGACTGATTTGCCGTCGATAGGCCTGTT…
>denovo149 G8A_498
GCATACACCGATAACATCCTCGATGAGTACACCTACTACGGCATGGACTACATCAAGGACAGGTACAACGTCGACTGGAGGAACCCAAGCGTGGACGACAAGGTCAGCCCGACCCAGGAGATCATCAACGACCTGGCAACCGAGGTCACCCTCAACGCCATGGAGCAGTACGAGCAGTTCCCGACCCTTATGGAAGACCACTTCGGTGGATCCCAGCGTGCCGGCGTCATCGCCGCTGCCTGTGGTCTGACCAGTTCCATTGCAACCGGGAACTCGAACGCCGGTCTCAACGGCTGGTACCTCTCGATGCTCCTGCACAAGGACGGCTGGTCCCGTCTCGGCTTCTTCGGCTACGACCTCCAGGACCAGTGTGGATCGGCAAACTCACTCTCCATGGAG…
>denovo15 G2A_10429
ATTTATGTTACCCAAATTGATAGTTTTATCACCATATCCTTCTATGCTGCGCGTTCCCGATGAGTCAGATACAGCACCGCTCCACTCACCAGAATAACTGATTACTAGCGAAACAGGGCCACCAGTTGAACTAGTTGTTGAGTAGTCACTGGAAGATGAGTCACTGCTTGAACTACTAGTGTCATAGTTATCATTTGTTACCGTGCTCCCCAAATAACCACTTACCAAAACTCCTAAAACTATCCTAACTACGCAATGAACA
>denovo150 G8A_181180
GCCTACACCGACAACATCCTCGATGAGTTCACCTACTACGGTATGGACTACATCAAGGACAAGTACAAGGTCGACTGGAAGAACCCGAGCGCGAAGGACAAGATCAAGCCGACCTACGACGTCGTCAACGACATGGCAACCGAGGTCACCCTCAACGCCATGGCGCAGTACGAGCAGTTCCCGACCATGATGGAGGACCACTTCGGCGGGTCCCAGCGTGCCGGTGTCATCGCCGCTGCGTCCGGTCTCACGCCCGCCATCGCAACCGGCAACTCGAACGCCGGTCTCAACGGATGGTACCTCTCGATGCTCCTGCACAAGGACGGCTGGTCGCGTCTCGGCTTCTTCGGCTACGACCTCCAGGACCAGTGCGGGTCTGCAAACTCGCTCTCCATCCGG…
>denovo151 G8A_161448
GCCGGACGCATCATGCAACGCGAATTAACCTCACTCGGAAAAGCGCTAGAAAAACCCGAGCACCCATGCATCTATGTTATGGGCGGCGCGAAAGCCGACGACAGTCTAGAAATCAGCAAATACGTGCTCGGAAACGGCGTCGCCGATTATGTCCTGCTCGGTGGAGTCACCGCGCAGCTTTTCTTAGCAGCAAAAGGCGTTGACCTAGGAAAACCCGCCATGGATTTCTTGGCGCAGAAAGAACTAACCCAGTATCTGCCAGGTATCAAAGCGTTAATTGAGCAATTCGGCGATAAAATCCGAACCCCAACAGACTTAGCAATCAATATTTACGGCGACAGAGCAGAAATCAACCTCGACCAACTACCCAAACTACGCAATGAATT
>denovo152 G8A_175
ATCAAGGGCAACTTAACCATTTTTGATTTGCCTGAACTTGAATTAACCTATGCCCCACCTTTTGGATCAGCCAAAGACCCTGTCAATATGCTAGGTTATGCTGCTATGAATCTGGCAGAAGGCTTGAGCGACAACATCCAATGGCATGAGCTCAAATCCTATCTGGCAAAAGGCTATCGAGTTTTAGACGTTCGACAAGCCCAAGAACTCGAACAAGGTAGCTTTCCAAACGCCCTGCATATCCCTTTAAACGACTTGAACGATAGACTGTCAGAATTAGACCCTGATCAAGCTTACATTGTCAGCTGCCAAAGTGGCCTACGGAGTTATCTATCCGAGAGACAACTCAAACAAGCAGGCTTTACTGTTAAAAATTTAGATGGCGCTTTCGCCCTCTAC…
>denovo153 G8A_33
GCATACACTGACAACGTATTAGATGACTTCTCATACTACGGTAAAGACTACGTAGAAGACAAATATGGTGGTTTAACTGAAGCTCCTAACAATATGGACACTGTTTTAGATGTAGGTTCCGAAGTAACATTCTACTCACTTGAACAATACGAAGAATACCCAGCATTACTTGAAACCCACTTCGGTGGATCTCAAAGAGCTGCTGTAGTATCTGATGCTGCTGGTATTTCCACAGCATTCGCTACCGGTAACGGTCAAACTGGTTTAAGTGCATGGTACTTAGCACAATACTTACACAAAGAACAACACTCCAGATTAGGATTCTACGGTTACGACTTACAAGTTCAATGTGGTGCAGCTAACGTATTCGCTATCAGAAACGACGAAGGTCTGCCAATT…
>denovo154 R9A_158029
CTACACAGACAACATCCTTGACGACTTCACCTACTATGGTAGAGAATACGTCGAAGACAAGTATGGTGGACTTACAGAAGCACCTAACACCATGGACACAGTCCTAGACGTGGCAAGTGAAGTCACATTCTATTCCCTAGAACAGTATGAGGATTACCCATCACTACTTGAAACACTATTTGGAGGATCACAGAGGGCATCTGTCGTAGCAGCAGCATCCGCTTGTTCAACAGCATTCGCAACAGGAAACGCACAGACCGCATTAAGCGGATGGTACTTGTCTATGTACCTACACAAGGAGCAGCACGCAAGACTTGGATTCTACGGATACGACCTCCAAGACCAGTGTGGTGCAGCCAACGTGTTCTCAATAAGAGGAGACGAAGGCTTACCATCAGA…
>denovo155 G8A_160010
CCTTCCACCACCGCCACTAAAACTCTCCCCAGCTCCGCTAGAGTACCCGGCCTAGGCACTATACCCTCTATATACGGATAGCTCCACCAAACCACCACACCCATAATAACCGCCGCAATTAGAACCCTAGCCACCGAACTAGCCAACCTACCTATAGCCAGTGGTGCCTCTGCCTTTCGATGCATAATCCAAAGCGATAAAATCAACCCACACAGACTCGCTATAGTTGTCGCTAGGGCCAGTCCTCCCTGCTCCAGGGGACCCACCAGCAAGAGATTGAGCACAATATTGATCCCAACTGTAACTACCCAAACTACGCAATGAATT
>denovo156 R9A_157561
CTACACTGACAACGTCCTTGACGACTTCACCTACTACGGTAAAGAATACGTCGAAGACAAATATGGTGGATTAACCGAAGCACCAAACACCATGGACACTGTCCTGGACGTTGCTTCTGAAGTAAACTTCTACGCACTAGAACAGTTTGAAGACTACCCAGCACTACTTGAAGACATGTTTGGTGGATCACAGAGAGCAGCCATCTTAGCTGCTGCATCTGGTTGTTCAACAGGATTTGCTACTGGAAACGCTCAGACTGGTCTAAGTGGATGGTACCTATCTATGTACCTGCACAAGGAACAGCACAGCCGACTTGGATTCTATGGTTACGACCTTCAGGACCAGTGTGGAGCATCCAACGTGTTCTCCATCCGAGGAGACGAAGGATTACCACTTGA…
>denovo157 G8A_158965
GATGCGCCCACACGGCCCTAAGCCGCCCAGGAGCTTTGCTTCGTCCCGAACACCAATTTGCCGGAGTTCAATCCGGGTACGAAACACAGAAGCCAAATCACGCACCAGTTCACGAAAATCCACCCGTCCCTCAGCAGTGAAATAGAAAATAATCTTGCCACGGTCGAAAGTATACTCCACATCCACCAGCTTCATGGACAACCCATGGGCAGAAATCTTTTCCTGGCAAATATGAAACGCCTCTTTTGTTTGGGCGCGATTTCTCTTTACTTGCTTACGATCTTCATCTGTGGTAATCCGCATCACTTGCTTAAGTGGAGCTACCACGTCTTCTTCCGGTACATTGCGCGGCCCCAACACCACTTCCCCAAACTCAACTCCACGGGCCGTCTCTACGAT…
>denovo158 G8A_158696
GCCTACACGGATAACATCCTCGACGAGTTCACCTACTACGGTATGGACTACATCAAGGACAAGTACAAGGTCGACTGGAAGAACCCGAGCCCGAGCGACAAGGTCAAGCCGACCCAGGATATCGTCAACGATATCGCGACCGAGGTCACCCTCAACACCATGGAGCAGTACGAGCAGTTCCCGACGATGATGGAGGACCACTTCGGCGGGTCCCAGCGTGCCGGTGTCATCGCCGCCGCATCCGGTCTCTCGACCTCCATCGCAACCGGAAACTCCAACGCCGGTCTGAACGCCTGGTACCTCTCCATGCTCCTGCACAAGGACGGATGGTCGCGTCTCGGCTTCTTCGGCTACGACCTCCAGGACCAGTGCGGTTCCGCAAACTCGCTCTCCATGGAG…
>denovo159 R9A_157659
ATACACCGATGACATCCTCGACAACAACACCTACTACAACGTTGACTACATCAACGACAAGTACAACGGTGCTGCAAAAGTCGGTAAGGGCAACAAGATAAAGGCAACCCTCGAAGTCGTAAAGGACATCGCAACCGAGTCCACAATCTACGGTATCGAGACCTACGAGAAGTTCCCGACTGCCCTTGAAGATCACTTCGGTGGTTCCCAGAGAGCAACCGTGCTCGCAGCCGCAGCAGGTGTCGCAACTGCCCTCGCAACTGGAAACGCCAATGCCGGTCTCTCAGGCTGGTACCTCTCCATGTACCTGCACAAGGAAGCATGGGGCAGACTCGGATTCTTCGGATACGACCTGCAGGACCAGTGCGGTGCTACAAACGTTCTGTCCTACCAGGGCGA…
>denovo16 G8A_16305
AGCCATCCCCGTCCAGCGCTCATACCGCTTACAAAGGCAACCAAATAGGATGTAGAAAGAAATGCGCCAGCCAATCCCACCATGATTCCATTAATGGCCAAAGCCTTAAAACGAAGGCTGACGGGAGAAATCCCCGCAGCTGAAAGGGCTTCTTCATTTTCTCCTGCCGCTTTAAGACGCATCCCGAAGACTGTTTTAAAATCAACGAACCAGAATATAAAAAAGAGAATAGCTGCCAGGAGGATAAGGAGGGAAAAATTTCCTATGTAGGGCAACGAAATGTCAGGAATACGTACCATCCGCGGATCCCGAAAGCCGCCTTTTACGTGAAAGACGCTCTTCATGAGAAGAATTGAAAGGCTGTCTGCCAGTATGTTGAGGGTCATACCAACTACCCTA…
>denovo160 R9A_158674
CTACACTGACAACGTGCTTGACGACTTCACCTACTACGGTAAAGAATACGTTGAAGACAAATTTGGCGGATTATGCGAAGCACCAAACAACATGGATACTGTTCTGGATGTAGCATCCGAAGTAACCTTCTACGGTATAGAACAGTACGAAGAATTCACAGCACTACTTGAAGACCAGTGCGGTGGATCACAGAGAGCAGCCAGCGGTGCTGCAGCATCTGGTGGTTACACAGGATTTACTACTGGAAACGCTCAGACTGCTCTAAGTGGATGGTACCGATGGATGTACCTGCACAAAGAACAGCGCAGCAGACTGGGGTTCTATGGTTACGACGTGCAGGACGAGTGTGGAGCATCCAACGTAGTCTCCATCCGTGGAGACGAAGGATTACCACTGGA…
>denovo161 G8A_2552
GGATACACTGACGACATTTTGGACAACAACTTGTACTACAACGTCGATTACATCAACAAAAAGTACAACCATGCCGCAAAAACAGGCACTGCAAACAAAGTGAAAGCAACCAACGAAATCATTGAAGATATCGCAACGGAATCCACACTCTTCGGTATCGAAGAATACGAGAGATACCCGTCTGCCCTTGAAGACCACTTCGGCGGTTCCCAGAGAGCAACTTCACTTGCAGCAGCAGCCGGTTGCGGTGTTTCACTTACAACAGGTAACGGTAACGCAGGTCTTTCCGGCTGGTACCTCTCCATGTACCTCCACAAGGAAGCATGGGGCCGTCTCGGCTTCTACGGCTACGACTTGCAGGACCAGTGCGGTGCTTCTAACGTTTGTTCCTACCAGGGC…
>denovo162 R9A_160715
ATACACTGACAACATCCTCGACGACTACACTTACTACGGTAAAGAATACGTTGAAGACAAATTTGGCGGATTATGCGAAGCACCAAACAACATGGATACTGTTCTGGATGTAGCATCCAAAGTAACCTTCTACGCTTTAGAACAGTACGAAGAATTCCCATCACAACTTGAAGACCAGTTCGGTGGCTCACATAGAGCAGGCCTCTGTGATGCAGTATTTGGTTGTTCCACAGGATTTGATAATGGAAACGCTCAGACTGATCTAAGTGGCTGGTACCTATCAATGTAACTGCACAAAGAACAGCACAGCCGACTTCGGTTCTATGGTTACGAACTGCAGGAACCGTGTGGAGCATCCAACGTATTCTCCATCCGTGGAGACGAAGGATTACCACTGGA…
>denovo163 R9A_175310
ATACACTGACAACATCCTCGACCACTACACTTACTACGGTAAAGAATACGTAGAAGACAAATTTGGCGGATTATGCGAAGTACCAAATAACATGGATATTGTTCTGGTTGTATCATTCGAAGTAACCTTCTACTTTTTACAACATTACGAAGAATTCCCACCACTACTTGAAAACGAGTTCGGTGGATCACAGAGAGCAGCCATCTGTTCTGCAGCATCTAGTTGTTCCGCAGGATTTACTACTGGAAACGCACAGACTGCTCTAAGTGGATAGGACAGATAAATGTACGAGAAAAAAGAAAAGAACAGAAGACTTGGGTTCTAGAGTGACGACCAGCAGGAACAGTGTGGAGCATGCAACGTATACTCCAT
>denovo164 G8A_180608
GCATACACCGATAACATCCTGGAAGACTACGTCTACCATGCTATCGACCTCATCAAAGATGAGTACGGCGGCTTCTGCGGTGTAAAACCCGATGACATGAAGAAGATCATGAAACTCGACGATGAAGTCACTGCGTACGCACTTGAGATGTACGATAGATACCCCGCAGTCATGGAGACCCACTTCGGTGGATCCCAGAGAGGTACCGTCACTGCAGCAGCAACCGGTATCGCAGCTGCTATGGCAACCGGAAACGCCGATATCGGTGTGAACGGATGGTATCTGTCCATGCTCCAGCACAAGGAGAGGACCGGAAGGCTCGGATTCTATGGATTCGATCTGCAGGATCAGTGCGGTTCTTCCAACTCGTTCTCCTACAGGTCCGATGAGGGTCTGCCC…
>denovo165 G8A_164830
GCATACACTGACAACATCCTCGACGACTACACCTACTACGGTAAAGAATACGTAGAAGACAAATATGGCGGAATATGCGAAGCACCAAACACCATGGATACAGTTCTAGATGTAGCATCTGAAGTAACCTTCTACGGATTGGAACAGTTCGAAGACTACCCAGCACTACTTGAAGACAAATTTGGTGGATCACAGAGAGCATCCATCTTAGCTGCTGCATCTGGTTGTTCAACAGCATTTGCTACTGGAAACGCTCAGACTGGTCTAAGCGGATGGTACCTATCAATGTACCTGCACAAAGAACAGCACAGCAGACTTGGATTCTATGGTTACGACCTGCAGGACCAGTGTGGAGCATCCAACGTGTTCTCCATCCGAGGAGACGAAGGATTACCACTT…
>denovo166 R9A_160498
TTATACTGACGACATCCTAGATGATTTCGTGTATTACGGTAAAGAATACGTGGATGGTAAATATGGCATCTGTGGAACCACAGCAAGCACTGAAGTAGTTCACGCCATAGCCGCCGAAGTAACCATGTACGGAATGTAACAATACGAATACACCGCTCTCCTTGAAGACCATTTTGTAGGTTCTCAACGAACTGCAGTTGTTTCTGCTCCAGTCGGATGTTCACGTGCCTTTTCAACAAGGAACTCCAAATCTGGAATCAAAGGATGGTACTTAAGTCAAATTCTCCACAAAAAAAACCAAAGCAGGCTCGGTTTCTACGGTTACCACTTGCAAGAACAG
>denovo167 G8A_53661
ACATATACTGATAACATCCTCGAAGATTACGTTTATCACGCAATCGACACTATCAAAGACAAATACGGTGGATTCTGCAAACTGGACCCCAACGACTACGACGAGCTCATGAACCTCGCCGAGGACGTGGACAGCTACTCCCTCGAGATGTACGAGAGGTACCCCGCAGTCATGGAGACGCACTTCGGAGGATCCCAGAGGTCCACCGTAGCGGCCGCGTCCACCGGTATCGCCGGTGCGATGGCCACCGGTGTCGCCGACTGCGGCCTGAACTGCTGGTACTACTCCATGCTCGAGCACAAGGAGAGGACCGGAAGGCTCGGATTCTACGGATTCGACCTCCAGGACCAGTGCGGTTCCGCTAACTCTTTCGCCTACAGATCCGACGAGGGTCTGCCG…
>denovo168 G8A_95459
GCATATACTGACAACATCCTTGACGACTACACTTACTACGGTAAAGAATACGTAGAAGACAAATATGGCGGAATGACCGAAGCACCAAACACCATGGATACAGTCCTAGACGTAGCATCCGAAGTAACCTTCTACGCATTAGAACAGTACGAAGACTACCCCGCACTACTTGAAGCCAAATTTGGTGGATCACAGAGAGCATCCATCTGTGCTGCAGCATCTGGTTGTTCCACAGCATTTGCTACTGGAAACGCTCAGACTGCTCTAAGTGGATGGTACCTATCAATGTACCTGCACAAAGAACAGCACAGCAGACTTGGATTCTATGGTTACGACCTTCAGGACCAGTGTGGAGCATCCAACGTATTCTCAATCAGTGGAGACGAAGGATTACCACTG…
>denovo169 G8A_53127
GCATACACTGATAACGTATTAGACGACTTCACCTACTATGGTAAAGATTACGTCGAAGACAAATACGGTGGATTAACTGAAGCACCTAACAACATGGACACTGTTCTTGATGTAGGTACTGAAGTAGCATTCTACGCATTAGAACAATACGAAGAATACCCAGCTTTACTTGAAACTCGCTTCGGTGGATCTCAAAGAGCATCCGTTATTTCCGCAGCTGCTGGTTGTTCCACTGCATTCGCTACTGGTAATGCACAAACTGGTTTAAGCGCATGGTACTTATCCATGTACTTACATAAAGAACAACACTCCAGACTCGGATTCTACGGTTTCGATTTACAAGACCAATGTGGTGCTGCTAACGTATTCTCCATCAGAAACGATGAAGGTTTACCACTC…
>denovo17 G6A_14937
TTAGTGACATGGCAGCCCTAGAAAAAGTTGGTTTTAATGAAGAAATACAAGAACTTGCCAAGGAAATACCAGTTATTGGAATTTGTGGGGGGTATCAAATGCTTGGAAAAAAGATCATTGACAAATCCCTTAAAGAATCAAATATTGGTAGTATAGATGGCATGGGAATTTTGGATATGAAAACCAGCTTTGGAGAATTTGACAAGGTCATTAACCAGAGTCAGGGCACTCTTATTGGGAATGGAATATTTAAAGACATTAAAGGTGAATTAGTGGAGGGTTATGAACTACACGAAGGCGTTTCCCAATTGGGAAAATCAAAACCATTTCTGAAAGTTATGAAAGGTTGTGGGAACTACCCAAACTACGCAATGAATG
>denovo170 G8A_52593
GCATACACTGACAACATGCTCGACGACTTCACTTACTACGGTAAAGAATACGTAGAAGACAAATATGGCGGATTAACCGAAGCACCAAACAACATGGACACTGTTCTAGATGTTGCATCTGAAGTAAACTTCTACGCACTGGAACAGTACGAAGAATACCCCGCACTACTTGAAACCCAATTCGGTGGATCACAGAGAGCATCCATCGTAGCAGCTGCATCTGGTTGTTCCACCGCATTTGCTACTGGAAACGCTCAGACTGCTCTAAGTGGATGGTACCTCTCAATGTACCTGCACAAAGAACAGCACAGTCGACTTGGATTCTATGGTTACGACCTGCAGGACCAGTGTGGTGCATCCAACGTGTTCTCAATTAGAGGAGACGAAGGATTACCAATT…
>denovo171 G8A_96750
GCATACACTGACAACGTATTAGACGACTTCTCCTACTTCGGTAAAGACTATGTAGAAGACAAATACGGTGGATTAACTGAAGCTCCTAACACTATGGACACTGTTTTAGATGTAGGTTCTGAAGTAGCATTCTACTCACTTGAACAATATGAAGAATACCCAGCTTTACTTGAAACCCACTTCGGTGGATCTCAAAGAGCTGCTGTTATCTCTGCAGCTGCAGGTATTTCAACTGCATTTGCTACCGGTAACGGTCAAACTGGTTTAAGTGCATGGTACTTAGCACAATACTTACACAAAGAACAACACTCCAGATTAGGATTCTACGGTTACGACTTACAAGATCAATGTGGTGCAGCCAACGTATTCGCTATCAGAAACGACGAAGGTCTGCCAATT…
>denovo172 G8A_57509
TATTACATTAAAAATGAATACGGCAAATTTACATATTATTTACATTAAAACATCAATATGATTTTAATTTAATAATGGATTCTTCCGGATTTTCAGAATGAAACACGGAACTTCCTGCGACCAGTACATCGGCACCTGCATCGTAGAGTTTGGCTGCATTGGATGTCGTGACACCTCCATCAACCTGAATCAAGGTCGGGGCATTTCGTTTTAAGACGAGCTCTTTCAGACCGGTTATTTTTTATACGTGTTCGAAATGAATTTTTGGCCTCCAAATCCGGGATTGACTGACATGAGCAAAACCAAATCCAGATCCGGAATAATTTCTTCCAACAAGTGAATGGGCGTATGTGGATTTAGCGTCACTCCGGCTTTCATACCTGCTTTGTGGATTTCTTC…
>denovo173 G8A_56908
GCCTTAACACCCTCCGGCAGAGAATCCTACCGCATCAGCTTGTCACAACAGCCCACCCAACTAACCTTGAATCAACGTTAACAGCTACAACCCCATGCCCCATCATCCCTTTTCCCTGCTGCGAGTGACAGCCCTTTGCCTGACTTTTCTGTTGGCTGGCACTGCCTTCGCAGCCAACGACAAAGTCGTCATTCCTCCGGCTCAGGTCTCCGGCATTCCCTCCACCCTGAAATGCCATGACTTCTACAAGAAATATGTGGATGCAGACGGCATACCCATCATTGCCTCCGAACGGGTCAGGGATGAAGCCTTGCTCGTAGCCCGTACCATCATCCTGGAAATGCTCTACAAACGAGCCGATGTGAAACAAGCGTTGGTGGAAAAAGGGAGCCGTATCAT…
>denovo174 G8A_59470
TGACTACTTTCCAATGCTGGAATAATGCCTTCCAAACGACATAATAATGCAAATGCTTCCAAGGCTTCTTCATCAGTAATACTATCATAATGCACCCTTTTAACTTCATATAAATATGCATGCTCTGGTCCAACAGCAGGATAATCCAAACCAGCTGATATCGAATATGCTTCAGTTTCCATAAGATAGGTCTTCATCCCATGAATAATTCCTATTTTTCCTGAAGCAAAAGCCGATGAATGCTGTTGACTTGAAATGCCTTTCCCCGCTGCCTCAACACCATATAAATCCACTGTATCATTTATAAATGCACTAAACATACCAATACTATTACTTCAACTACCCTAACTACGCAATGAATT
>denovo175 G8A_59311
GGAGTTGGCATAGGACCAAGCAGCATCACATCCGCACCAGCAGCAGACAAGCCAGCTTGCAGCGCCGACTCAATCATATAACCCGAAATTCGGGTATCTTTACCAATTAAAATACGGCATTTACCTTGCTTACGAAACGCCATACCAGCAGCCCAACCGAGCTTAAGCATAAACTCTGGAGTAATTGGATGCGTACCCACACGACCACGAATACCGTCAGTACCAAAATACTTCTTTGTCATTATTTTATTCCTTTGCCGCGGACTGCACCGCATTAAATATCTTCAGTACATCCATGGTTTCAGCCACATCATGTACTCGTAAAATTTTCGCCCCACGCTCCAGCGCCATTACAGCCAAAGCCAAACTATCCTAACTATGCAATGAATT
>denovo176 G8A_58333
GCATACACTGACAACATCCTCGACGACTACACTTACTACGGTAAAGAATACGTCGAAGACACTTACGGAGACTTATGCGCAGCACCTAACAACATGGACACCGTTCTTGATGTAGGTACTGAAGTAGCATTCTACGCATTAGAACAATACGAAGAATACCCAGCTTTACTCGAAACTCACTTCGGTGGATCTCAAAGAGCATCCGTTATTTCCGCAGCTGCTGGTTGTTCCACTGCATTCGCTACTGGTAATGCACAAACTGGTTTAAGCGCATGGTACTTATCCATGTACTTACACAAAGAACAACACTCCAGATTAGGATTCTACGGTTTCGATTTACAAGATCAATGTGGTGCAGCTAACGTATTCTCCATCAGAAACGATGAAGGTTTACCACTC…
>denovo177 G8A_55267
GCCTACACTGACAACGTGCTTGACGACTTCACCTACTACGGTAAAGAATACGTAGAAGACAAATATGGCGGAATGACCGAAGCACCAACCACCATGGACACAGTCCTAGACGTTGCTTCTGCAGTAAACTTCTACGCACTCGAACACTTTGAGGACTACCCCGCACTACTTGAACCCACATCTTATGGATCACAGAACGCATCCATCGTAGCAGCTGCATCTGGTTGCTCAACCGCATCTGCTCCTGGAAACTCTCAGGCTGGTCTAAGCGGATGGTACCTCTCTATGTACCTACACAAGGAACAGCACAGCAGACTTGGATTCTATGGTTACGACCTTCAGGACCAGTGTGGTGCCTCCAACGTGTTCTCAATTCGCGGAGACGAAGGATTACCAACT…
>denovo178 G8A_102207
AGCGGATGGAGCGGTTCATCACCTCGCTGATACGGTCGCTAAAATAGGTGGCCGCATAGCGCACCGTGTCTGATAGGGGAAAGCCTTCTTCTGGTCTGGCAAAAGGGGCATAGATCAGGTAATTGCTTTCCCTGTCTTCATGCTCCAGTAGCACCTTGGTGCGCAGGTAATTGTTGCCAGTCAATTTCAGCAGTTTGCCATTGATGGCGATGCCGTCAATCTCTTCCGCCCGATCCGCTGTAGGGTCAAACCAGAACACCAGCCGGTGCCCTTCGGCGAAAAGTTCATTGATGCGCGTTGCGTCCGCGGTGAGGGTCATTTATGCTTTCTCCTTCAATAGTTACAAAAAAGTCACGATCTATTGCCAACTTAAGTCTAAAAATTGTTTTGTCAGAAAAA…
>denovo179 G8A_42943
GCATACACCGACAACATCCTCGAGGACTACGTCTACTACGGTATCGACCAGATCAACAAGAGGTATGGAGGATTCTGCAAACTGGACCCCAACGACTACGACGAGCTCATGAACCTCGCCGAGGACGTGGACAGCTACTCCCTCGAGATGTACGAGAGGTACCCCGCAGTCATGGAGACGCACTTCGGAGGATCCCAGAGGTCCACCGTAGCGGCCGCGTCCACCGGTATCGCCGGTGCGATGGCCACCGGTGTCGCCGACTGCGGCCTGAACTGCTGGTACTACTCCATGCTCGAGCACAAGGAGAGGACCGGAAGGCTCGGATTCTACGGATTCGACCTCCAGGACCAGTGCGGTTCCGCTAACTCTTTCGCCTACAGATCCGACGAGGGTCTGCCG…
>denovo18 G2A_1611
TCCACTCAGCGCTGTAGGATCACTAAGCCCGACTTTCGTCTCTGCTCGGCGCGTCGGCCTTGCAGTCAAGCTCCCTTGTGCCTTTACACTCGACGGTTGGTTTCCATTCAACCTGAGGGAACCTTTGGGCGCCTCCGTTACTCTTTCGCAGGCGACCGCCCCAGTCAAACTACCCTAACTATGCAATGAACA
>denovo180 G8A_44855
GCTTACACTGACGACATCCTAGATGATTTCGTGTATTCCGGTAAAGAATACGTGGATGGTAAATATGGCACTTGTGGAACCAAAGCAAGCACTGAAGTAGTTCATGACCTAGCCGCCGAAGTAACCATGTACGGAATAGAACAATACGAATACCCCGCTCCCCTTTAAGACCATTTTGGAGATTCTCAACGAGCTGTAGTTGTTTCTGCTCCTGAAGCAGTTTCAGTTGCCTTTTCAACAGGGAACTCCAATGCTGGAATCAATGGATGATACTTAAGTCAAGTTCTCAACAAAGAAACCAACAGCAGACTCGGATTCTACGGTTACGACTTGCAAGACCAGTGCGGAGCATCCAACTCCCTATCTATCAGGAGTGATGAAGGTTTGATCCACGAAGTA…
>denovo181 G8A_103939
GCCTACACTGACAACGTCCTCGACGACTACACCTACTACGGTAAAGAATACGTCGAAGACAAATTTGGCGGAATGACCGAAGCACCAAACAACATGGACACAGTCCTAGACGTTGCATCTGAAGTAACCTTCTACGCCTTGGAACAGTACGAAGAATACCCAGCACTACTTGAAACCATATTTGGTGGATCACAGAGGGCATCCATCGTAGCAGCAGCATCTGGTTGTTCCACCGCATTTGCAACTGGAAACGCTCAGACTGCTCTACGCGGATGGTACCTCTCTATGTACCTGCACAACGAACAGCACAGCAGACTTGGGTTCTATGGTTACGACCTTCAGGACCAGTGTGGTGCCTCCAACGTGTTCTC
>denovo182 G8A_99838
GCATACACTGACAACATCCTCGACGACTACACTTACTACGGTAAAGAATACGTTGAAGACAAATTTGGCGGATTATGCGAAGCACCAAACACCATGGACACAGTCCTAGACGTTGCTTCTGAAGTAAACTTCTACGCACTGGAACAGTTTGAAGACTACCCCGCACTACTTGAAACCATATTTGGTGGATCACAGAGGGCATCCATCGTAGCAGCTGCATCAGGTTGTTCAACCGCATTGCTACTGGAAACGCTCAGACTGGTCTAAGCGGATGGTACCTCTCTATGTACCTGCACAAGGAACAGCACAGCAGACTTGGATTCTATGGTTACGACCTTCAGGACCAGTGTGGTGCCTCCAACGTGTTCTCAATTAGAGGAGACGAAGGATTACCAACTG…
>denovo183 G8A_99134
GCATACACTGACAACATCCTCGACGACTACACTTACTACGGTAAAGAATACGTGGATGGTAAATATGGCATTTGCGGAACCAAAGCAAGCACTGAAGTAGATCACGACATAGCCGCCGAAGTAACCACGTACGGAATGGAACAATACGAATATCCCGCTCTCCTTGAAGACCATTTTGGATGTTCTCAACAAGCTGTAGTTGTTTCTGCTGCTGCAGAATGTTCAGTTGCCTTTGCAACAGGGGACTCCAATGCTGGAATCAATTGATGGTACTTAAGACACATTCTCCACACAGAAACCCGCAGTAGCATCGGTTTCTACGGTTACGACTTGCAAGACCAGTGCGGAGCATACAACTCCCTATCGATCAGGAGTGATGAAGGTTTGATCAACGAATTA…
>denovo184 G8A_50245
CCTAAAATAAAACCTAACATTGCCGCTTCGGCTCTACCTGTCATTAATGCAACTAAACCCAGTGTCCAGGCAGCACTGCCCGTTACTCCCGCACAAAGCCCGTCTATGCCGTCTAAAACTCTTATACCATTAGTAACACCAACTATCCAACATAGCGTGAAAGGTATGGACAATGATCTTAGAAAGAATAGGCCATCATTGCCGCTGCCAACATTTCCAATAACATCAACTCGCATCCCGGCTGATATTACTATTATCGCAGCCACGATCTGGCTAAGTAACCTTGTTGACGAAGAAATATCGTATTTTTCATCCAACACACCTACTACAACTAGCAACTACCCTAACTACGCAATGAATT
>denovo185 G8A_47315
GCATACACTGACAACGTGCTTGACGACTTCACCTACTACGGTAAAGAATACGTAGAAGACAAATATGGCGGAATGACCGAAGCACCAAACACCATGGACACAGTCCTAGACGTAGCTTCCGAAGTAAACTTCTACGCACTGGAACAGTATGAAGAATTCCCAGCACTACTTGAAACCATATTCGGTGGATCACAGAGAGCAGCCATCGTAGCAGCTGCATCTGGTTGTTCAACCGCATTTGCTACTGGAAACGCTCAGACTGCTCTAAGCGGATGGTACCTATCAATGTACCTGCACAAAGAACAGCACAGCAGACTTGGGTTCTATGGTTACGACCTTCAGGACCAGTGTGGTGCATCCAACGTATTCTCCATTCGTGGAGACGAAGGATTACCACCT…
>denovo186 G8A_100514
GCCTACACGGATAACATCCTTGATGACTTCACCTACTACGGAATGGACTACCTCCACGACAAGTACAAGGTCGACACCAAGAATCCGAACGCAAAAGACAAAGTCAAAGCAACCCAGGAAGTTGTCAACGACATCGCAACCGAAGTCAACCTTTACGGTATGGAACAGTATGAACAGTTCCCGACCATGATGGAAGACCAATTCGGCGGTTCCCAGCGTGCAGCAGTCCTTGCAGCAGCATGTGGTACTACCACTTCTATCGCAACCGGTAACTCCAACGCAGGTCTCAACGCATGGTACCTGTCCCAGCTCATGCACAAGGACGGATGGTCCAGACTTGGTTTCTTCGGTTACGACCTTCAGGACCAGTGCGGTTCCGCAAACTCTCTCTCCATCAGA…
>denovo187 G8A_48497
GCCTACACGGATAACATCCTTGATGACTTCACCTACTACGGAATGGACTACCTCCACGACAAGTACAAGGTCGACACCAAGAATCCGAACGCAAAAGACAAAGTCAAAGCAACCCAGGAAGTTGTCAACGACATCGCAACCGAAGTCAACCTTTACGGTATGGAGCAGTATGAACAGTTCCCGACCATGATGGAAGACCACTTCGGCGGTTCCCAGCGTGCAGCCGTTCTTGCAGCAGCATCCGGTATCTCCACGTCGATTGCAACCGGAAACTCCAACGCCGGTCTCAACGGCTGGTATCTGTCCATGCTTCTGCACAAAGACGGCTGGTCCAGACTTGGTTTCTTCGGCTACGATCTGCAGGACCAGTGCGGTTCAGCCAACTCCTACGCCTACAGA…
>denovo188 G8A_76200
GCATACACCGACAATGTATTAGACGACTTCACCTACTATGGTAAAGATTATGTCGAAGACAAATACGGTGACTTATGTGCTGCACCTAACAACATGGACACTGTTTTAGATGTAGGTACTGAAGTAGCATTCTACGCATTAGAACAATACGAAGAATACCCAGCTTTACTCGAAACTCACTTCGGTGGATCTCAAAGAGCTTCCGTTGTTTCCGCAGCTGCTGGTGCTTCTACTGCATTCGCTACTGGTAATGCACAAACTGGTTTAAGTGCATGGTACTTAGCTATGTACTTACACAAAGAACAACATTCCAGATTAGGATTGTACGGTTTCGATTTACAAGATCAATGTGGTGCTGCTAACGTATTCTCCATCAGAAACGATGAAGGTTTACCACTC…
>denovo189 G8A_74399
CATTGGCTTGAAGTCCCGCCAGTTTTCTGCTGGGGCCGAGGAAAAAGGCGAGACTAAAGGCGATGGCAACAAGCTGGGAGAGAACGAGTCTGTTGGGCAGGAGGACAAGCGCCATGGTTATAACCAGTAGGCCGAGGATGCTGAAATAGTTGAGGGACTGATACTGTCTTAAGGTCAATAGGTAGGTAACTACCATTGAGATTTGAAAGAAAGTGACCAGGTAAACAAAGTGCTTGTGCTTGGTTATACGCCGAGCAGTGAAGGAAACTGCTATAGAAATAAAAATAAACACCAGCCTGATGGGTGTTATTTTCATAAACAGTCCTGTATTTCGTTCGGTGAAATAACTGTTCGCGAGAAAAAGGGCGAGGAGCGCGCCACAAAAGAGGGCAATATAGG…
>denovo19 G26A_16526
CTACACGGATAACATCCTTGATGACTTCACCTACTACGGAATGGACTACCTCCACGACAAGTACAAGGTCGACACCAAGAATCCGAACGCAAAAGACAAAGTCAAAGCAACCCAGGAAGTTGTCAACGACATCGCAACCGAAGTCAACCTTTACGGTATGGAGCAGTATGAACAGTTCCCGACCATGATGGAAGACCACTTCGGCGGTTCCCAGCGTGCAGCCGTTCTTGCAGCAGCCTCCGGTATCTCCACGTCGATTGCAACCGGAAACTCCAACGCCGGTCTCAACGGCTGGTATCTGTCCATGCTTCTGCACAAAGACGGCTGGTCCAGACTTGGTTTCTTCGGCTACGATCTGCAGGACCAGTGCGGTTCCGCAAACTCACTCTCCATCAGACC…
>denovo190 G8A_74285
GCATACACCGATAACATCCTCGAAGATTACGTCTACCACTCCATCGATGTCATCAACGACAAATACGGCGGATTCGGCGGACTCAACCCCGAGAACACGGACAAACTCATGGAACTCGGAGACGAGATCAACGCATACGCACTCGAGATGTACGAGAGATACCCTGCAATCATGGAAACCCACTTCGGTGGATCCCAGAGAGCAACCGTTACCGAAGCCACAACCGGTAGCGCAGGCGCAATGGCAACAGGTGTTGCAGACTGAGGTCTGAACTGCTGGTACTTGTCTATGCTCCAGCACAAGGAGAGGACCGGAAGGCTCGGATTCTACGGATACGACTTGCAGGACCAGTGCGGTTCCTCCAACTCCTTCAGCTACAGGTCCGATGAGGGTCTGCCC…
>denovo191 G8A_78480
AGATCAACAAGGTGTGTTAGCGGAATGGCCATTGTTAATTACAGGTATGGACTTTAGTATCGAAGATAAGATAACTAAGATCAAGGAAACTGTTACTGTAGGAGAACGTGTCTTTGGTTGGTGGGATGGCGCTGAATTATTCCCTAGCATTCGTGGTGAAAATCCATTACAAGTTCGTCGTCCTGATTTTGAGTTAATCTCTTTTGATGAACAAACCCTACACTTAACGATTAAGGAATTTACTCCTTATCCTAACATGGATAAAGAACATATCGAACTAAGCTTTGCTTTTAATTACACTCATGTAAATGGTGAGGATAAGAAGATGTCCGAAATCATAGGTTTCTATGCCAATGATGTAAGACCTTTCAAAGAAGCTTGGGAAACTTATCATGCACA…
>denovo192 G8A_77741
GCCTACACTGACAACGTGCTTGACGACTTCACCTACTACGGTAAAGAATACGTAGAACACAAATATGGTGGAATGACCGAAGTACCAAACACCATGGACACAGTCCTAGACGTTGCTTCTGAAGTAAACTTCTACGCACTCGAACAGTTTGAAGACTACCCCGCACTACTTGAAACCATATTTAGTCGACCCCAGAGTTCATCCATCTTAGCAGCTGCATCTGGTTGTTCAACCACATTCGCTACTTGAAACGCTCAGACTTGTCTAAGCGGATGGTACCTCTCTATGTACCTTCACCAGGATCAGAACAGCAGACTTGTATTCTTTGGTTACGACCTTCAGAACCAGTGTGGTGCCTCCAACGTGTTCTCAATTAGAGGAGACGAAGGATTACCAACT…
>denovo193 G8A_66649
GCATACACCGACAACATCCTTGAGGACTATGTTTACTACGCGATAGATCAGATCAAATCCAAGTACGGCGGACTATGCAAATTAGACCCGACCGACAACGAAGAGATCATGAATCTCGCAGAGGACGTCAACAGATACGCTCTCTCGTCCTACGAGAAGTACCCCGCTGTTATGGAGACCCACTTCGGTGGATCCCAGAGGTCCACTGTTGCAGCCGCATCCACCGGTATCGCCGGTGCAATGGCTACCGGTGTCGCAGACTGTGGTCTGAACTGCTGGTACTACTCTATGCTCGAGCACAAAGAAAGGTCTGGAAGACTTTGATTCTACGGATTCGACCTTCAGGACCAGTGCGGTTCCGCTAACTCTTACGCCTACAGATTCGACGAGGGTCTACCG…
>denovo194 G8A_68001
GGTTACACTGACGATATTCTCGACAACAACCTCTACTATGCAGCAGATTATGTAAACAGAAAATACAACCAAGCAGCAAAAGTTGGAACAAAGAACAAACTTAAACCAACAATGGACTTGATTGAAGACATTGCAACCGAATCACCACTCTACGGAATGGAACAATACGAGAAATTCCCATCCGCTCTTGAAGACCACTTCGGAGGTTCACAAAGAGCAACATCCCTTGCAGCTTCTGCAGGATGTGCAGTAGCACTCGCAACAGGAAACAGTAACGCCGGTCTTTCCGGATGGTACTTATCCATGTACTTGCACAAAGAAGGCTGGGGACGTCTTGGATTCTACGGATACGACTTACAAGACCAATGTGGTGCTTCAAACGTCTGTTCATTCCAAGGT…
>denovo195 G8A_73356
GCCTACACCGACAACATCCTCGACGAGTTCACCTACTACGGTATGGACTACGCCAAGGACAAGTACAACGTCGACTGGAAGAACCCGAGCTCGAGCGACAAGGTCAAGCCGACCCAGGAGATCGTCAACGACCTGGCAACCGAGGTCACCCTCAACGCCATGGAGCAGTACGAGCAGTTCCCGACCATGATGGAGGACCACTGCGGCGGGTCCCAGCGTGCCGGTGTCAGCGCCGCCGCATCCGGTATGACGAACTCTATCACGACCGGAAACTCGAACGCCGGCTTAAACGGCTGGTATCTCTCCATGCTCCTGAACAAGGACGGATGGTCGCGTCTCGGCTTCTTCGGCTACGACCTGCAGGACCAGTGCGGTTCCGCGAACTCCCTCTCCATGGTC…
>denovo196 G8A_71522
AAAACCTCAGGTACTTTCAAAATCGGTCGTGAAAAGAAAGACTTTAAAAAGTCCATCTACAGCGACAAGAAAACTGGCATGTGGGAAGCTGGCATCACGTGGGCTCCGCTAACCTATTCAACCTTTACCCTCAACACCCGTCGCGGTTTTGATGAAGGTGAAGATAACGCCAGCACCATCAAAAGCGAAAACACCCGCTTAGGTTGGAAACATAACTGGATGGAACGCCTGTACTCTGAAGCTAGCTACGCCCGTGGCGACCGCAAGTACCAAGAGTCTTCTCGTCACGACAAACGTGATGACTACGGTTTGAGCCTCACTTACCAAACACGTCGCTGGTTGGATGTTGGCGTGGGTTACACCTATGCTGATAACTATCCAAACTATGCAATGAATT
>denovo197 G8A_87727
GCCTACACTGACAACATCCTTGACGACTACACCTACTACGGTAAAGAATACGTAGAAGACAAATATGGCGGAATGAGCGAAGCACCAAACACCATGGATACAGTCCTAGACGTAGCATCTGAAGTAACCTTCTACGCACTAGAACAGTATGAAGACTACCCCGCACTACTTGAAGCCATATTCGGTGGATCACAGAGGGCAGCCATCTTAGCAGCAGCATCTGGTTGTTCAACAGCATTTGCTACTGGAAACGCTCAGACTGCTCTAAGTGGATGGTACCTATCAATGTACCTGCACAAGGAACAGCACAGCCGACTTGGATTCTATGGTTACGACCTGCAGGACCAGTGTGGAGCATCCAACGTATTCTCCATTCGAGGAGACGAAGGATTACCAATT…
>denovo198 G8A_61218
GCTTACACTGACGACATCCTCGATGAGTACACCTACTACGGTATGGACTACATCAAGGACAAGTACAAAGTCGACTGGAGGAACCCGGACCCGAGCGACAGGATCAAGCCGACCTACGACGTCGTCAACGACCTGGCAACCGAGGTCACCCTCAACGCCATGGAGCAGTACGAGCAGTTCCCGACCCTTATGGAAGACCACTTCGGTGAGTCCCAGCGTGCCGGCGTTATCGCCGCGGCTTCAGGCCTGAACTGTTCTATCGGTACCGGAAACTCGAACGAGGGACTGAACGGCTGGTACCTCTCGATGCTCGTGCACAAGGACGGATGGTCACGTCTCGGATTCTTCGGCTACGACCTCCAGGACCAGTGTGGATCTGCAAACTCGCTCTCCATCCGT…
>denovo199 G8A_60482
GCATACACAGACAACATCCTCGACGAGTTCACATACTACGGTATGGACTACATCAAAGACAAATACGGCGTAGACTACACACACCCAAGCCCCGCAAAGACTGTCAAGCCAACACAGGAAGTTGTAAACGACATCGCAACAGAGGTCAACTTAAACGGTATGGAGCAGTATGAGCAGTACCCGACAATGATGGAAGACCACTTTGGTGGTTCACAGCGTGCCGGTGTTCTTGCAGCTGCCTGCGGTCTGTCCTGTTCAATTGCAACAGGAAACTCCAATGCAGGTCTTAACGGCTGGTATCTTTCAATGCTCATGCACAAGGAAGGATGGTCACGTCTCGGATTCTTCGGCTACGACCTTCAGGACCAGTGCGGTTCAGCAAACTCACTCTCAATGGAG…
>denovo2 R9A_168
CTACACTGACAACGTGCTTGACGACTTCACCTACTACGGTAAAGAATACGTAGAAGACAAATATGGTGGAATGACCGAAGCACCAAACACCATGGACACAGTCCTAGACGTTGCTTCTGAAGTAAACTTCTACGCACTGGAACAGTTTGAAGACTACCCCGCACTACTTGAAACCATATTTGGTGGATCACAGAGGGCATCCATCGTAGCAGCTGCATCTGGTTGTTCAACCGCATTTGCTACTGGAAACGCTCAGACTGGTCTAAGCGGATGGTACCTCTCTATGTACCTGCACAAGGAACAGCACAGCAGACTTGGATTCTATGGTTACGACCTTCAGGACCAGTGTGGTGCCTCCAACGTGTTCTCAATTAGAGGAGACGAAGGATTACCAACTGA…
>denovo20 G26A_9455
TACAACAGGTGCCTGGAACAACTATACTGATCCCATCACTGTGCCCCTGTCAGCCTATTCAGGACAGCAAATCAAGCTGGCCTTCAACGCTCAGAGTGCACCCGGTGATGGATTGTGGTATGTGTGGTTTATCGATAACGTACACATCGGAAACCCCGACATGACCCTCAAGTTCAATAGCAGTGACTTCACCGTCAAGAGTCTGTCAAAAGAGCAGAGCAATCGCAACCTTGCGATGTACAACACCGGCATCACACTGCCTGCCAGCAAAGCTCAGATGCTGAACCCTGACCTCGTAGAAGAACACGTCAGCGTTCCTGAAACCAAGAACGACCGCGTAATCATCGGCTACAGAGTCTGGCGTTTGCTGCAGGGACAAGAAGCCAACGAATCTGCTTG…
>denovo200 G8A_90167
GCCTACACTGACAACGTCCTCGACGACTACACCTACTACGGTAAAGAATACGTTGAAGACAAATTTGGTGGAATATGCGAAGCACCAAACAACATGGATACAGTCCTAGATGTAGCATCCGAAGTAACCTTCTACGGTCTGGAACAGTATGAAGAATACCCAGCACTACTTGAAGACATCTTTGGTGGATCACAGAGAGCAGCCATCTTAGCCGCTGCATCTGGTTGTTCCACCGGATTTGCTACTGGAAACGCTCAGACTGCTCTAAGTGGATGGTACCTATCTATGTACCTGCACAAAGAACAGCACAGCAGACTTGGATTCTATGGTTACGACCTGCAGGACCAGTGTGGTGCATCCAACGTATTCTCAATCCGTGGAGACGAAGGATTACCACTG…
>denovo201 G8A_90273
GCATACACCGATAACGTACTAGACGACTTCACCTACTACGGTAAAGAATACGTCGAAGACAAATACGGTGGATTAACTGAAGCACCTAACAACATGGACACAGTTCTTGATGTAGGTACTGAAGTAAAATTCTACGCATTAGAACAGTTTGAAGAATACCCAGCTTTACTCGAAACCCAATTTGGTGGATCTCAAAGAGCATCCGTTGTTTCCGCTGCTTCTGGTTGTTCCACTGCATTCGCTACTGGAAATGCACAGACTGGTCTAAGCGCATGGTACTTATCTATGTACCTACACAAAGAACAACACTGCAGACTTGGATTCTACGGTTTCGATTTACAAGATCAATGTGGTGCATCTAACGTATTCTCCATCAGAAACGATGAAGGTTTACCACTC…
>denovo202 G8A_82605
AAACCAGCTGATCATAAGTATTCGCTTTTTCGTGGCGAACTGCGCTTCAAGGAAGCAATTGCCCAGTTTTATCAGGATGAATATGGTGTCACCATTGATCCGTACACGGAAGTGGCCATTTTAGCTGGATCAAAAATTGGTTTAGTTGAATTACCTTGGGCGTTAATGAATCCGGGAGAGTTGCTCTTGTTACCTAATCCAGGATACCCAGATTATTTGTCAGGGGCAGCGCTGGGACGAGTAAGATATGAATCTGTTACGCTGAAACGCGAGAATGATTTTTTGATTGACTATCATGATATTGATGACGAAACAGCTGAAGAGGCGAAGTTTCTTTATTTAAACTACCCAAACTACGCAATGAATT
>denovo203 G8A_62997
GCTTACACTGACGACATCCTAGATGATTTCGTGTATTACGGTAAAGAATACGTGGATGGTAAATATGGCATTTGTGGAACCAAAGCAAGCACTGAAGTAGTTCACGACATAGCCGCCGAAGTAACCATGTACGGAATGGAACAATACGAATACCCCGCTCTCCTTTAAGAGTAGTTTGGAGGTTAGCTACGAGCTGCAGTTATTTCTGCTGCTGAAGGATGTTCAGTTGCCTATGAAACAGGGAACTCCAATGCAGGAATCAATGGATGGTACTTAAGTGACATTCTCCACAAAGATACCCACAGCAGACTCGGTTTATACGGATAAGACTTGCAAGACCAGTGGAGAGCATCCAACTCCCTAGCTATCAGGAGTGATGAAGGTTTGATCCACGAATTA…
>denovo204 G8A_80317
GCCTACACTGACAACATCCTTGACGAGTTCACCTACTACGGTATGGACTACATCAAGGACAAGTACAAGGTCGACTGGAAGAACCCGAGCCCGGACGACAAGGTCAAACCGACCTACGACATCGTCAACGACATCGCGACCGAGGTCGCCCTCAACGGCATGGAGCAGTACGAGCAGTTCCCGACCATGATGGAGGACCACTTCGGCGGTTCCCAGCGTGCCGGTGTGCTTGCTGCTACCTGCGGTCTCTCCAGTTCTATCGCGACCGGCAACTCCAACGCCGGCCTGAACGCCTGGTACCTCTGCATGCTCCTGCACAAGGACGGATGGTCGCGTCTCGGCTTCTTCGGCTACGACCTCCAGGACCAGTGCGGGTCCGCGAACTCTCTCTCCATCCGT…
>denovo205 G8A_61430
CCAGGATGCGATGAGCCGACATCGAGGTGCCAAACCACTCCGTCGATGTGAACTCTTGGGAGTGATCAGCCTGTTATCCCCAGGGTAGCTTTTATCCGTTGAGCGATGGCATTCCCACTTAATACCACCGGATCACTAAGTCCTAGTTTCCTACCTGCTCCACCCGTCGGTGTCGCAGTCAAGCTCCCTTTTGCCTTTGCACTCTGCGAATGGTTTCCAACCATTCTGAGGGAACCTTTGAGCGCCTCCGATACCCTTTCGGAGGCGACCGCCCCAGTCAAACTCCCCGCCAGACATTGTCCCCCACCAGGCTAACTGGTGCAGGTTAGAAATCCGATACTGCAAGGGTGGTATCCCAACATTGACTCCATGGTAACTGGCGTTACCATCTCATAGTCT…
>denovo206 G8A_61555
GCATACACTGATAACATCCTCGACGACTTCGTCTACCACGGTATGGACTACATCCACGACAAGTACAACGTCGATGTTACCAACCCGAACCCGAACGACAAAGTCAAGCCAACCCAGGAAGTTGTCAACGACATCGGTACTGAAGTCAACCTCTACGGTATGGAGCAGTACGAGCAGTTCCCGACCATGATGGAAGACCACTTCGGTGGATCCCAGCGTGCAGCAGTCCTTGCAGCAGCATGTGGTACTACCACTTCTATCGCAACCGGTAACTCCAACGCAGGTCTCAACGCATGGTACCTGTCCCAGCTCATGCACAAGGACGGATGGTCCAGACTTGGTTTCTTCGGATACGACCTTCAGGACCAGTGCGGTTCCGCAAACTCTCTCTCCATCAGA…
>denovo207 G8A_62188
GCTTACACTGACGATATCCTAGACGACTTCGTGTATTACGGTATGGAATACGTGGATGGCAAATATGGTATTTGTGAAACCAAAGCAAGCACCGAAGTTGTTCACGACATAGCTGCCGAAGTAACCATGTACGGACTGGAACAATACGAATACCCCGCTCTCCTGGAAGACCAGTTCGGAGGTTCACAGCGAGCTGCTGTTGTTTCTGCTGCTGCAGGATCTTCTGTTGCCTTTGCAACAGGTAACTCCAACGCTGGAGTCAATGGATGGTACTTGAGTCAGATTCTACATAAAGAAACCCACAGCAGACTTGGTTTCTACGGTTACGACTTGCAGGACCAGTGCGGAGCATCCAACTCCCTCTCCATAAGGAGTGATGAGGGTTTGATCCTTGAACTA…
>denovo208 G8A_82921
GCTTACACCGATAACATCCTCGAAGACTACGTATACTACGCGATAGACCAGATCAACACCAAATACGGCGGTCTGTGCAAACTCGATCCCCGCGACGCCGAGGCCGTAATGAACCTCGCCGAAGACATCAACGGTTACGCACTCTCGTCCTACGAGAAATACCCGGCCGTTATGGAGACCCACTTCGGTGGATCCCAGAGGTCTACAGTCGCCGCAGCGTCCACCGGTATCGCCGGATCCATGGCAACCGGTATCGCCGACGTCGGTGTCAACTGCTGGTACTACTCCATGCTCGAGCACAAGGAGAGGCTCGGAAGACTCGGATTCTACGGATTCGACCTTCAGGACCAGTGCGGTTCCGCCAACTCCTTCGCTTACAGATCTGACGAAGGTCTGCCC…
>denovo209 G8A_22791
GCCTACACTGACAACGTGCTCGACGACTACACCTACTACGGTAAAGAATACGTAGAAGACAAATATGGTGGAATGAGCGAAGCACCAAACAACATGGACACAGTTCTAGATGTTGCATCTGAAGTAACCTTCTACGCACTGGAACAGTTCGAAGAATTCCCCGCACTACTTGAAACCATATTCGGTGGATCACAGAGAGCAGCCATCTGAGCTGCAGCATCTGGTTGTTCCACAGGATTTGCTACTGGAAACGCTCAGACTGCTCTAAGTGGATGGTACCTATCTATGTACCTGCACAAAGAACAGCACAGCAGACTTGGATTCTATGGTTACGACCTGCAGGACCAGTGTGGAGCATCCAACGTATTCTCCATCCGTGGAGACGAAGGATTACCACTG…
>denovo21 G8A_34087
GCATACACTGATAACATCCTCAACAACAACGTGTACTACGACGTTGACTACATCAACGACAAGTACAACGGTGCTGCAAACGTAGGCAAGGACAACAAAATAAAGGCAACCCTCGACGTCGTAAAGGACATCGCAACCGAGTCCACACTATACGGTATCGAGACCTACGAGAAGTTCCCAACTGCCCTTGAAGACCACTTTGGTGGATCCCAGAGAGCAACAGTACTCGCAGCTGCAGCCGGTGTCGCAGTTGCACTCGGAACTGCAAATGCAAACGCTGGTCTCTCCGGATGGTACCTCTCCATGTACCTGCACAAGGAAGCATGGAGCAGACTTGGATTCTTCGGTTTCGACCTTCAGGACCAGTGCGGTGCTACAAACGTTCTGTCCTACCAAAAC…
>denovo210 G8A_122629
GCATACACCGATGACATTCTCGACAACAACGTGTACTACGACGTTGACTACATCAACGACAAGTACAACGGTGCTGCAACCGTAGGTAAGGACAACAAAGTCAAGGCAACCCTCGACGTCGTAAAGGACATCGCAACCGAGTCCACACTCTACGGTATCGAGACCTACGAGAAATTCCCAACTGCCCTTGAAGACCACTTCGGCGGATCCCAGAGAGCAACCGTGCTCGCAGCCGCAGCCGGTGTCGCATGCGCACTCGGAACTGCAAACGCAAACGCCGGTCTCTCAGGGTGGTACCTCTCCATGTACCTGCACAAGGAAGCATGGGGCAGACTCGGATTCTTCGGATACGACCTGCAGGACCAGTGCGGTGCCACAAACGTTCTGTCCTACCAGGGC…
>denovo211 G8A_122492
GCTTACACCGACGATATTCTGGAAGACTACACCTACTGGGCTATCGACTTGATCAAGAACAAGTACGGTGGTCTATGCAACAGCGAACCTTCCATGGATCTCATGGAGAAGTTGGGCACCGAAGTCAACTCCTACGCTCTGGAGATGTACGAGAGGTACCCATCGGCCATGGAGGCTCACTTCGGTGGCTCTCAGCGTGCTACCGTCTGCGCTGCCGCTACTGGTATCGCTTGTGCCATGGCTACCGGCAACTCCGACTTCGGTATCAACGGTTGGTATCTATCCATGCTCCAGCACAAGGAGCGGTGGGGCCGCCTAGGCTTCTACGGCTTCGACTTGCAGGACCAGTGTGGATCGGCCAACTCGCTGTCATATCGTAGCGACGAGGGTCTGGTCTTC…
>denovo212 G8A_23235
GCCTACACCAACGATGTCCTGGATGACTTCTCCTACTATGGTGTGGACTACGCCAACGACAAGTTCGGCGGATTCGCCAAGGCACCCGCGACCATCGATGTCGCCAAGGAGCTGGCCACCGAGGTCACTCTGTACGGCATTGAGCAGTACGAGGCCTTCCCCACTCTGCTTGAGGATCACTTCGGCGGGTCCCAGAGGGCAGCCGTTCTGGCAGCCGCTTCCGGTATCACCTCTGCTATCGCCACTGGTCACTCCCAGATCGGCCTGGCCGGCTGGTATCTCTCCATGCTCCTACACAAGGAAGCCTGGGGCAGACTGGGATTCTTCGGCTACGACCTGCAGGATCAGTGCGGTCCAACCAATGTGTTCTCTTACCAGTCAGACGAGGGCAACCCATTG…
>denovo213 G8A_22997
GCCTACACCGACAACATCCTCGATGAGTTCACCTACTACGGTATGGACTACATCAAGGACAAGTACAAGGTCGACTGGAAGAACCCGAGCGCGAAGGACAAGGTCAAGCCGACCTACGACGTCGTCAACGACATGGCAACCGAGGTCACCCTCAACGCCATGGAGCAGTATGAGCAGTACCCGACCATGATGGAGGACCACTTCGGCGGGTCCCAGCGTGCCGGTGTCATCGCCGCTGCGTCCGGTCTCACGGCCGCCATCGCAACCGGCAACTCGAACGCCGGCCTGAACGCCTGGTACCTCTCGATGCTCCTGCACAAGGACGGCTGGTCGCGTCTCGGCTTCTTCGGCTACGACCTCCAGGACCAGTGCGGGTCTGCAAACTCTCTCTCCATCAGA…
>denovo214 G8A_123049
GCATACACTGACAACATCCTCGACGACTACACTTACTACGGTAAAGAATACGTTGAAGACAAATTTGGCGGATTATGCGAAGCACCAAACAACATGGATACTGTTCTGGATGTAGCATCCGAAGTAACCTTCTACGGTTTAGAACAGTACGAAGAATTCCCAGCACTACTTGAAGACCAGTTCGGTGGATCACAGAGAGCAGCCATCTGTGCTGCAGCATCTGGTTGTTCCACAGGATTTGCTACTGGAAACGCTCAGACTGCTCTAAGTGGATGGTACCTATCAATGTACCTGCACAAAGAACAGCACAGCCGACTTGGGTTCTATGGTTACGACCTGCAGGACCAGTGTGGATCCGCAAACTCGCTCTCCATCCGGGGCGACGAGGGTGCGATCGGC…
>denovo215 G8A_21886
GCTTACACTGACGACATCCTAGATGATTTCGTGTATTACGGTAAAGAATACGTGGATGGTAAATATGGCATTTGTGGAACCAAAGTAAGCACTGAAGTAGTTCACGACATAGTCGCCGAAGTAACCTTGTACGGAATGGAACAATACGAATACCACGCTCTCCTTGAAGACCATTTTGGTGGCTGTCACTGAGCTGAAGTTGTTTTTTCTGCTGAATGCAGTTCAGTTGCCTTTGCAACAAGGAACTCTAATGCGTGAATCAATGGATAGTACTTAAGTCAAATTCTCCACAAAGAAACCCACAGCAGACGCGGTTTCTACGGTTACGGCTTGCAAGACCAGTGCGAAGCATCCAACTCCCAATCTATCAGGAGTGATGAAGGTTTGATCCACGAATTA…
>denovo216 G8A_125495
GGTTACACAGACGACATTTTGGACAACAACCTGTACTACAACGTTGGTTATATCAACAAGAAGTACAACCACGCAGCAAAAACAGGCACTGCAAACAAAGTGAAAGCAACAAACGATATCATCAAAGATATCGCAACGGAATCTACACTCTTCGGTATCGAAGAATACGAGAAATATCCGTCTGCCCTTGAAGACCACTTCGGCGGTTCACAAAGAGCAACATCACTTGCAGCAGCCGCAGGGTGTGGTGTTTCACTTGCAACAGGAAACGGTAACGCAGGTCTTTCCGGCTGGTACCTCTCTATGTATCTCCACAAGGAAGCATGGGGACGTCTCGGATTCTACGGCTACGACTTGCAGGACCAGTGTGGTGCTTCTAACGTTTGTTCATACCAGGGC…
>denovo217 G8A_25253
ACATTGGCTGTTACTTGACTTGAGATGTTTGTTTCATTACAAGTTCCGCCGATATAAACTCCCATCTTTTTCTCTTGACAATATAAAGCTGCCTCAACAACATTATTAAGTCCACCCAAATCAGGAGTTTTAATTTGAATAATATGACCTGCTTGATGATCAGCAAAATATTTAATATCATCTAAATTATTACACCACTCATCAACAACAATCTATAAACTAAGTTTTCTTTTTGTAAGAAGAGCTCTAATCGCCTTTAAAGCGTGCATTGTCTTTTCTCTCCTACCAACATCAACCGGACCTTCAACTCTAACTTTAAAAGGCTTAGCAGCATTTTCAAGCAATTCTAAATAATCAACAATTTTTTTAATATCGTTATTAAAAGCCATCCCAATTGTA…
>denovo218 G8A_27202
GCATACACTGACAACATCCTCGACGACTACACTTACTACGTTAAAGAATACGTTGAAGACACATTTGGCGGATTATGCGAAGCACCAAACAACGTGGATACTGTTCTGGATGTAGCATCCGAAGTAACCTTCTACGGTTTAGAACAGTACGAAGAATTCCCAGCACTACTTGAAGACCAGTTCGGTGGATCACAGAGAGAAGCACTCTGTGTTGCAGCATCTGGTTGTTCAACAGGTTTGGCTACTGGAGACGCTCAGACTACTCTAAGTGAGAAGTACCTATCAATGTACCTGCACAAAGAACAGCACAGCCGACTTGGGTTCTATGGTTACGACCTGCACGACCAGTGTGAGGCAGCCAACATATTCTCCATCCGTGGAGACGAAGGATTACCACTG…
>denovo219 G8A_121084
CCACAGACCTTCTTCCTCATCGTCTACCCGATGCTCAAGTCGACAGCGATCACCGTAGCGATCCTCAATGCGATGTGGGTCTGGAATGACTACCTCTTACCCTATCTGACGATCGGCTTTGAGTATAAGACGATCCCGGTGGCGATCCAGTACTTGCGAGGAGCCTACGGGGCGGTGGATATGGGTGCGATGATGGCGATGCTGGTCCTCGCGATGATCCCGATTATTGCCTTCTATCTGGTGATGCAGCAGCATATCATCAAGGGGGTAATTGCCGGAGCGGTCAAGGGCTGAGCCCTTGCTCCGCCCCACCGTTGCACGTAGGATAGGGCATGCTTTATCTGGGTACCTGCTCCTTCAACTACCCAAACTATGCAATGAATT
>denovo22 G3A_31029
ATGACACTGCTTGCCCTTAACATCGAAATTCCAGTCACTTACCTTAAACCCACGAAAATTACTCTTGGCACTGTCAGTGGTTTTTCGGCGAGCTAGCACCGCAGCCCCCAAGGCACCCATAACAGCATGTTGTGTCGGAACCCAAACTTCCATTTGCAGAGCTTCTTCAAATGCTTGTTTCATACCAACATTGGCTGCAACTCCGCCCTGAAATAGAACTGGAGGAAAGATATCTTTTCCCTTAGCTACATTATTAAGATAGTTCCTAACCAGGGCTTGACAAAGCCCGCGAGCGATATCTTCCATGGAGTGTCCCAATTGCTGCTTATGAATCATGTCTGATTCGGCAAAAACAGCACAGCGCCCGGCTATTCGAACCGGATTTTGCGATCTCATAGC…
>denovo220 G8A_121074
GCATACACTGACAACATCCTCGACGACTACACTTACTACGGTAAAGAATACGTTGAAGACAAATTAGGCGGATTATGCAAAGCTCCCAACAACATGGATACTGTTCTGGATGTAGCATCCGAAGTAACCTTCTCCGGTTTAGAACAGTACGAATAATTCCCAGCACGACTTTAAGACCAGTTCGGTGGATCACAGAGAGCAGCCATCTGTGCTGCAGCATCTGGTTGTTCCACAGGATTTGCGACTGGTAACGCTCAGACTACTCTAAGTGGATGGTACCTAGAAATGTACCAGCCCAAAGCACAGCAGAGCCGACTTGGGTTCTATGGTTACGACATGCAGGACCAGTGTGGAGTATCGAACGTATTCGCCATCCGTGGAGACGAAGGATTACCACTG…
>denovo221 G8A_24172
GCCTACACTGACAACATCCTTGACGACTACACCTACTACGGTAAAGAATACGTTGAAGACAAATATGGTGGAATATGCGAAGCACCAAACAACATGGACACTGTCCTGGACGTAGCTTCCGAAGTAACCTTCTACGGTCTAGAACAGTACGAAGACTACCCAGCACTACTTGAAGACCAGTTTGGTGGATCACAGAGAGCAGCCATCGGAGCTGCAGCATCTGGTTGTTCAACCGGATTTGCTACTGGAAACGCTCAGACTGCTCTAAGTGGATGGTACCTATCTATGTACCTGCACAAGGAACAGCACAGCCGACTTGGATTCTATGGTTACGACCTGCAGGACCAGTGTGGAGCCTCCAACGTGTTCTCCATTCGAGGAGACGAAGGATTACCACTT…
>denovo222 G8A_24460
GCAACAACAGCAACAACAGCAACAACAACAACAACAACAACAACAACAACAACAACAACAGCAACAATAGCAAAAACAAAGACAACAACAGAAACAACAACAACAATAACAACAACAGCAACAACACCAACAACACCAACAACAACAACAACAGCAACAACAGCAACAACTATCGAACAGTAAAGGAGATAAGAAAATGAATACAATCAGAATCGACCATGCAACCAAAAGAATAATCATGGGTTCTCAGTACTACAAGAACTCATTAGACCCCCGAAACGAAGAATATACTATCCTTCAAGATGTTCGCCGTAACTATCCTAACTACGCAATGAATT
>denovo223 G8A_17079
GCATACACCGATAACATCCTCGATGAGTACACCTACTACGGTATGGACTACCTGAAGGACAAGTACGGATATGACTACACCAACCCAGACCCCAAAGCAGTCATCGCTCCAACACAGGATATCGTAAACGACCTTGCAACTGAGGTAAACCTCAATGCAATGGAACAGTACGAGCAGTATCCAACCATGATGGAAGATCACTTCGGTGGATCACAGCGTGCTGGTGTAATGGCAGCAGCCTGTGGTCTGACCTGTTCCATTGGTACCGGAAACTCCAATGCCGGTCTGAACGGATGGTATCTTTCCATGCTCATGCACAAGGAAGGATGGTCACGTCTTGGCTTCTTCGGCTACGACCTTCAGGACCAGTGTGGTTCAGCAAACTCCCTTTCCATGGAG…
>denovo224 G8A_17836
GCATACACCGATAACATCCTCGATGAGTACACCTACTACGGTATGGACTACCTGAAGGACAAGTACGGATTCGACTACACCCACCCAGACCCCAAAGCAGTCATTGCTCCAACACAGGATATCGTAAACGACATTACAACTGAGGTTAACCTCAATGCAATGGAGCAGTACGAGCAGTACCCAACCATGATGGAAGACTACTTTGGTGGATCCCAGCGTGCTGATGTAATGGGAGCAGCCTGTGGTATTACCTGTTACATCGGTACCGGAAACTCCAATGCCTGTCTGAACGGAGGGTACCTTTCTATGCACATGCACAAGGAAGGATGGTCACGGCTTGGTTTCTTCGGCTACGACCTTCAGGACCAGTGTGGTTCAGCAAACTCCCTTTCCATGGAG…
>denovo225 G8A_134470
GCATACACTGATAACGTATTAGACGACTTCACCTACTATGGTAAAGATTACGTCGAAGACAAATACGGTGACTTATGCGCAGCACCTAACACTATGGACACTGTTTTAGATGTAGGTACTGAAGTAGCATTCTACGCATTAGAACAATACGAATCTTACCCAGCTTTACTCGAAACTCACTTCGGTGGATCTCAAAGAGCATCCGTTATTTCCGCAGCTGCTGGTGCATCTACTGCATTCGCTACTGGAAACGCACAAACTGGTTTAAGCGCATGGTACTTAGCTATGTACTTACACAAAGAACAACACTCCAGACTCGGATTCTACGGTTTCGATTTACAAGATCAATGTGGTGCAGCTAACGTATTCTCCATCAGAAACGATGAAGGTTTACCACTC…
>denovo226 G8A_20426
GCATACACTGACAACATCCTCGACGACTACACTTATTACGGTAGAGAATACGTTGAAGACAAAATTGGCGGATTTTGCGAAGCACTACACAACATGGATACTGATCTGGATGTCGCATACGAAGTAACCTTCTACGGTTTAGAACAGTACGAAGAAGTCTCAGCACTACTTGAAGACCAGTTCGGTGGATAACAGAGAGCAGCCCTCTGTTCTGCAGTAACTGGTTGTTCCACAGGATATGCTACTAGAAACGCTCAGACTGCCCTAAGTTGATGGTACCTATCAATGTACCTGCACAAAGAACAGCACAGCCGACCTGGGTTCTATGGTTACGACCTGCAGGACCAGTGTGGAGCATCCAACGTATTCTCCAGCCTTGGAGACGAAGGATTACCACTG…
>denovo227 G8A_128321
GCATACACTGACAACATCCTTGACGACTACACCTACTACGGTAAAGAATACGTAGAAGACAAATATGGCGGAATATGCGAAGCACCAAACAACATGGATACAGTCCTAGACGTTGCATCTGAAGTAAACTTCTACGCTCTAGAACAGTTCGAAGACTACCCAGCACTACTTGAAAACAAATTTGGTGGATCACAGAGGGCAGCCATCTTAGCAGCAGCATCTGGTTGTTCCACCGGATTTGCTACTGGAAACGCTCAGACTGCTCTAAGTGGATGGTACCTCTCAATGTACCTGCACAAGGAACAGCACAGCAGACTTGGATTCTATGGTTACGACCTTCAGGACCAGTGTGGAGCCTCCAACGTGTTCTCCATTCGTGGAGACGAAGGATTACCACCG…
>denovo228 G8A_37589
GACGAGTAGCCACACGACCAGCCTTCAATGCCCAAGGTCGAAATTTATCCATCAAAGCGTTAATCTTACCACGCCAATCAACGTTCTTAACTTTCTCAAGAAGCCCTGAAATATCCTTACCCATTATCAGGTAAGCAAGAATCAAAAGTGAAATTGTAATCAACATATTGCTTATATTTTATTGTTCGTTTTATAATATAGAGAATAGTTTGATGAAATTCTATCTCTATGACACTGTTTTTTCTTCATCTTCTTTCGGAAGAGTTGTACTCATTATTGTGCCTATTCCTTTTGCTTTCTCAACTACCCTAACTATGCAATGAATT
>denovo229 G8A_110657
GCTTACACTGACGACATCCTAGATGATTTCGTGTATTACGGTAAAGAATACGTGGATGGTAAATATGGCATCTGTGGAACCAACGCAAGCACTGAAGTAGTTCACGACCTAGCCGCCGAAGTAACCATGTACGGACTGGAACAGTACGAATACCCCGCTCTCTTGCAAGACCACTTCGGCGGTTCCCAGCGAGCTGCTGTTGTGTCTGCAGCCGCCGGATGGTCTGTAGCCGTTGCAACCGGTAACTCCAACGCTGGAGTCAACGGATGGTACGTGAGCCAGATCCTACAGAAAGAAGCTCAGAGCAGACTTGGTTTCTACGGTTACGACGTGCAGGACCAGTGTGGAGCATCCAACTCGCTCTCCATAAGGAGCGACGAGGGCCTGATCTTTGAACTA…
>denovo23 G2A_21061
CTGGAAGCGGAGAAGAGGCGCGCCTACCAGCTTCGCCTGATCGAGCTGCGCAAAGAGATGATCGCCTCGCACGACATCCAGCGTGGCTTCTACCTGCACAACTACCCTAACTACGCAATGAACA
>denovo230 G8A_106666
GCCTACACTGACAACGTGCTTGACGACTTCACCTACTACGGTAAAGAATACGTAGAAGACAAATATGGCGGAATGTGCGAAGCACCAAACACCATGGATACAGTTCTAGATGTTGCATCTGAAGTAAACTTCTACGCACTGGAACAGTACGAAGAATACCCAGCACTACTTGAAGACATATTTGGTGGATCACAGAGGGCATCCATCTTTGCTGCAGCATCTGGTTGTTCCACAGGATTTGCTACTGGAAACGCTCAGACTGCTCTAAGTGGATGGTACCTATCAATGTACCTGCACAAAGAACAGCACAGCAGACTTGGGTTCTATGGTTACGACCTGCAGGACCAGTGTGGAGCATCCAACGTATTCTCAATTAGTGGAGACGAAGGATTACCAATT…
>denovo231 G8A_42775
CGCCGTCGTTATCCTTGAACATATCCGTAAAGAGTAGCACGCCGTCGCTACGTTTCATAAACGAGCCCAGCGCGGGTACGGTCACACGTTTCTCCGTTTGGAGTAGTTTTTTTATCTCTCGACTAATCATATTACTTTCTTTGGGGTCAAAATTACTACATTTCTGCGAATTTCTAAAATATGCGCCCCTTTTTATGGTGTGCGGCGATTGATAATCCCAAAAAGAATCGCCATATTTGCATTACAATCGCTGGTTTTGGCGCAATTCACCTCAATCTGACACGGATATGAAAAACATTACAAGAGTGCTTACCATAGTATGTTGTGCGCTCTGGCTATGTGGATGCACCAACGAAAGCACGCCCACCTCGGAGCATATCAGTATTGCACGCCTAAGAC…
>denovo232 G8A_40141
GCATACACTGACAACATCCTCGACGACTACACTTACTACGGTAAAGAATACGTTGAAGACAAATTTGGCGGATGATGCGAAGCACCAAACAACATGGATGCTGTTCTGGATGTAGCATCCGAAGTAACCTTCGACGGGGTAGAACAGGACGAAGAATTCCCAGCACTAGTTGAAGACCCGTGCGGAGGATCACAGAGAGCAGCAATCTGTGCTGCAGCACCTGGTTGTTCCAGAGGATTTGCTACTGGAAACGCTCATACTGCTCTAAATGGATGGTACCTATCACTGTGCCTGCACAAAGCACCGCACAGCCGACTTGGGTTCTATGGTTACGACCTGCAGGACCAGTGTGGAGCATCCAACGTCTTCTCCATCCGTGGAGACGAAGGCTTACCCCTG…
>denovo233 G8A_107995
ACTACCCGTACACGTACACGTTCTACATATCTTGGCAACCAATACAGTTCTGAGGAGAAAGAGAACACCGTAGCGCCACCTGATATGCTCTATGCGCGCTATCTCGACAAAGTGCATGTCGACCACCGTACATTTGTCGACGAAATCGACACTCTCTCAGTCGAACTCAAACCATTGGTTTTCACCTATTTCATTCGCTACGAGGTTACTTATGGTATGCAATATTTCGGTATTGCTCGTGGAGCCCTCTCAGGTATGGCTGGTTCGGTTTATCTCCACAATGGTCACACAACCGAGCAAGTCGTTACAGTGATTTACGACTGCGAAACAGTCGAAAACTACGGAGCTCAAGCCTTTGTTCGTTCATTCGGTATACCTAACTACCCTAACTACGCAATG…
>denovo234 G8A_40174
GCTTACACTGACAATATCCTGGACGACTTCACCTACTTCGGTAAAGAGTACGTGGAAGACAAATACGGAATTACTGAAGCACCAAACACCATGGACACTGTCCTGGATGTTGGTTCAGAAGTAACCTTCTACGCACTCGAGCAGTTCGAAGACTACCCAGCACTCCTCGAAACCATATTCGGTGGATCACAGAGGGCATCCATTGTTGCCGCAGCAGCTGGATGTTCAACTGCATTCGCTACTGGAAATGCTCAGACCGGTCTAAGCGCATGGTACTTATCCATGTACTTACACAAAGAACAGCACTCCAGACTTGGTTTCTATGGTTACGACCTGCAGGATCAGTGTGGTGCATCCAACGTATTCTCCATCCGTGGAGACGAAGGATTACCAACTGAA…
>denovo235 G8A_108954
GCTTACACTGACGACATCCTAGATGATTTCGTGTATTACTGTAAAGAATACGTGGATGGTAAATATGGCATCTGTGGAACCAAAGCAAGCACTGAAGTAGTTCACGACATAGCTGCCGAAGTAACCATGTACGGAATGGAACAATACGAATACCCCGCTCTCCTTGAAGACCATTTTGGAGGTTCTCAACAAGCTGCAGTTGTTTCTGCTGCTGCAGGATGTTCAGTTGACTTTTCAGCAGGGAACTCCAAAGATGGAATCAATCGAAGGTAATTAAGTCAAATAATCCAAAAAGAAACCCACAGCAGACTCAGTATCTAAGGTTACGAATTGAAAGAACAGTGCGGAGCATCCAAAGCCCTATCAATCAGGAGTGATGAAGGTTTGATCCACGAATTA…
>denovo236 G8A_40249
GCCTACACTGACAACATGCTTGACGACTTCACTTACTACGGTAAAGAATACGTTGAAGACAAATATGGCGGATTATCCGAAGCACCAAACAACATGGATACTGTTCTGGATGTAGCATCTGAAGTAACCTTCTACGCACTAGAACAGTATGAAGAATACCCCGCACTACTTGAAGACATGTTCGGTGGATCACAGAGAGCAGCCATCTGTGCAGCAGCATCTGGTTGTTCAACCGGATTTGCTATTGGAAACGCTCAGACTGGTCTAAGTGGATGGTACCTATCTATGTACCTGCACAAAGAACAGCACAGCCGACTTGGGTTCTATGGTTACGACCTGCAGGACCAGTGTGGAGCATCCAACGTATTCTCAATCCGTGGAGACGAAGGATTACCAACG…
>denovo237 G8A_116205
GCATACACCGACAACATCCTCGAGGACTACGTCTACTACGGTATCGACCAGATCAACAAGAAGTACGGAGGATTCTGCAAACTGGACCCGAACGACTACGACGAGCTCATGAACCTCGCCGAGGACGTTGACAGCTACGCTCTCTCGATGTACGAGAAATATCCCGCGATCATGGAAACCCACTTCGGTGGATCCCAGAGGGCAACCGTCGCGGCCGCATCCACCGGTATCGCCGGTGCTATGGCCACCGGTATCGCTGACTGCGGTCTGAACTGCTGGTACTACTCCATGCTCGAGCACAAGGAGAGGACCGGAAGGCTCGGATTCTACGGATACGACCTGCAGGACCAGTGCGGTTCCGCCAACTCTTTCGCCTACAGATCCGACGAGGGTCTGCCG…
>denovo238 G8A_116642
GCATACACCGATGACATCCTCGACAACAACACCTACTACAACGTTGACTACAACAACGACAAGTACAACGGTGCTGCAAAAGTCGGTAAGGACAACAAGATAAAGGCAACCCTCGAAGTCGTAAAGGACATCGCAACCGAGTCCACAATCTACGGTATCGAGACCTACGAGAAGTTCCCGACTGCCCTTGAAGATCACTTCGGTGGTTCCCAGAGAGCAACCGTGCTCGCAGCCGCAGCCGGTGTCGCAACTGCCCTCGCAACTGGAAACGCCAATGCCGGTCTCTCAGGCTGGTACCTCTCCATGTTTGATCACAAGGAAAGGACCGGAAGGCTCGGATTTTACGGATTCGACCTTCAGGACCAGTGCGGTTCAGCCAACTCCTACGCCTACAGATCT…
>denovo239 G8A_115309
GCATACACTGACAACATCCTCGACGACTACACTTACTACGGTAAAGAATACGTTGAAGACAAATTTGGCGGATTATGCGAAGCACCAAACAACATGGATACTGTTCTGGATGTAGCATCCGAAGTAACCTTCTACGGTTTAGAACAGTACGAAGAATTCCCAGCACTACTTGAGGGCCAGGGGGGGGGAGGGCAGGGGGGGGCCAGGGGGGCTGGGGCGGGGGGTTGTTCCACAGGATTTGCTACTGGAAACGCTCAGACTGCTCTAAGTGGATGGTACCTATCAATGTACCTGCACAAAGAACAGCACAGCCGACTTGGGTTCTATGGTTACGACCTGCAGGACCAGTGTGGAGCATCCAACGTATTCTCCATCCGTGGAGACGAAGGATTACCACTG…
>denovo24 G26A_1779
CTACACAGATAACATTCTGGATGACTTCACCTACTTCGGTAAGGAGTACGTGGAAGACAAATATGGACTCTGTGAGGCACCGAACACCCTGGACACGGTCCTTGATATTGCAACTGAGGTCACGTTCTACGGACTTGAACAGTACGAAGAATACCCAGCACTCCTGGAGGACCAGTTCGGAGGATCACAGAGGGCAGCCGTAGTTGCAGCCGCAGCTGGATGTTCAACAGCCTTTGCAACAGGAAACGCCCAGACAGGTCTGAGTGGATGGTACCTTTCAATGTACCTCCACAAGGAACAGCACTCCAGGCTTGGATTCTATGGTTACGACCTGCAGGACCAGTGCGGTGCATCCAACGTCTTCTCAATAAGGGGCGACGAGGGACTGCCACTGGAGCT…
>denovo240 G8A_115597
GCATATACTGATGATGTCTTAGATGACTTTACTTACTTTGGTAAAGATTATGTAGAAGACAAATACGGTGAATTATGTTCAGCACCTAACAATATGGATACTGTTCTTGATGTTGGTACTGAAGTTGCATTTTATGCTTTAGAACAATATGAAGATTACCCTGCTTTACTTGAAACCCACTTCGGTGGATCACAAAGAGCTTCTGTAATTTCTGCAGCTGCTGGTTGTTCAACCGCATTTGCTACTGGTAATGCTCAAACTGGTTTAAGTGGATGGTACTTATCTATGTACTTACACAAAGAACAACATTCCAGATTAGGATTCTATGGTTTTGACTTACAAGATCAATGTGGTGCTGCTAACGTATTCTCTATAAGAAACGATGAAGGTTTACCACTT…
>denovo241 G8A_117073
GCTTACACCGATAACATCCTTGAGGACTACGTATACTACGCAATTGATCACATGGAAACCAAACACGGCGGTATGTGCAAACTTGACCCCAGTGACTCCGAAGCTGTAATGAGCTTTGCCGAGGACATTAACGGTTACGCACTCTCGTCTTACGAGAATTATCCCGCTGTTATGGAAACTCACTTCGGTGGTTCACAGAGATCTACTGTTGCCGCAGCAGCTACCGGTATTGCCGGAGCTATGGCTACAGGTATCGCAGATGTTGGTTTCAATTGCTGGTACTACTCCATGCTCGAGCACAAGGAGAGGCTAGGAAGACTCGGATTCTACGGATTCGACCTTCAGGACCAGTGCGGTTCAGCCAACTCCTTCGCTTACAGATCTGATGAAGGTCTGCCC…
>denovo242 G8A_29531
GCATACACTGACAACGTGCTCGACGACTTCACCTACTACGGTAAAGAATACGTTGAAGACAAATATGGCGGATTATGCGAAGCACCAAACAACATGGATACTGTTCTGGATGTTGCATCTGAAGTAACCTTCTACGCTTTGGAACAGTTTGAAGACTTCCCAGCACTACTTGAAACCCAGTTCGGTGGATCACAGAGAGCATCCATCTGAGCTGCTGCATCTGGTTGTTCAACAGGATTTGCTACTGGAAACGCTCAGACTGCTCTAAGTGGATGGTACCTCTCTATGTACCTGCACAAAGAACAGCACAGCAGACTTGGATTCTATGGTTACGACCTGCAGGACCAGTGTGGTGCCTCCAACGTATTCTCCATCAGAGGAGACGAAGGATTACCAATT…
>denovo243 G8A_32131
CCTGCAACAAAACCAAATACAAAACTCATTATTATTCCTCCTTATTTGCGATCAATCAAAACTACATTGCTATAATGGGTGAGGTATGTGTCACCATTGACTACAATCTGCACGACATCACTATTTTCGAAATCCAACCACTTATCCACCTTACCGGTGACACAAGTACCGTCGAGCATATCAATCTTAACTTCATCAAAAGTGTAAGTGGTATCCCACCAGTCATGATTACCCCAAGCTCCAAACATCAACATCGTTGCCAGTAATCCAATCACAGCAAATACTGTAACTACAATCTTCTTCATTGCCACACCTCCTTTCTAATGCCATCTACCTGCATAACTACCCAAACTACGCAATGAATT
>denovo244 G8A_32110
GCCTACACTGACAACATCCTTGACGACTTCACCTACTACGGTAAAGAATACGTAGAAGACAAATATGGCGGAATGAGCGAAGCACCAAACAACATGGATACAGTCCTGGACGTAGCATCCGAAGTAACCTTCTACGCACTGGAACAGTTTGAAGAATACCCAGCACTACTTGAAAACAAATTCGGTGGATCACAGAGAGCATCCATCTGTGCTGCAGCATCTGGTTGTTCAACAGGATTTGCTACTGGAAACGCTCAGACTGGTCTAAGTGGATGGTACCTATCTATGTACCTGCACAAAGAACAGCACAGCCGACTTGGATTCTATGGTTACGACCTGCAGGACCAGTGTGGAGCATCCAACGTGTTCTCAATTCGAGGAGACGAAGGATTACCAATG…
>denovo245 G8A_114556
GCATACACTGACAACATCCACGACGACTACACTTACTACGTGAAAGAATCCGTTTAAGACAAATTAGGCGGATTATGCGAAGCACCAAATAACATGGATACTGTTCTGGATGTAGCATCCGAAGTAACCTTCTACGGTTTAGAACACTACGAAGACGTCCCAGCACTACTTGAAGACCAATTCGATGTAGTACACAGATCAGACATCTGTGCTGCAGCATCTGGTTGTTCGACAGGATTTGCTACTGGAAACGCTCAGACTGCTCTAAGTGGATGGTACCTATCAATGTACCTACACAAAGAACAGCACAGCCGACGTGGGTTCTATGGTTACGACCTGCAGAACCAGTGTGGAGCATCCAACGTATTCTCCATCCGTAGCGACGAAGGATTACCACTG…
>denovo246 G8A_32463
GCTTACACTGACTACATCCTAGATGATTTCGTGTATTACGGTAAAGAATACGTGGATGGTAAATATGGCATCTGTGGAACCAAAGCAAGCACTGAAGTAGTTCACGACATAGCCGCCGAAGTAACCATGTACGTAATGGAACAATACGAATACCCAGCTCTCCTTGAAGACCATTATGGAGGTTCTCAACGAACTACAGTTGTTTCTGATGTTACAGGATGTTCAGTTGCCTTTGCAACACGGAACTACAATGCTGGAATCCATGGATGGTACTTAAGTCAAATTAACCACAAAGAAACCCACAGAAGACTCGGTTTCTACGGTTACGAATTGAAAGAACAGTGCGGAGCATCCAACTCCCTATCTATCAGGAGGGATGAAGGTTTGATACACGAATTA…
>denovo247 G26A_18742
AACTAGCGGCGGTATTAACTTCAAATATCGTCCCGACTCTATGTCCGTATGGATTAAACGTACTGGAGCAAACGTGGACAAAGAAGACTTCTACCTACTCTACTATGCATGGTCTGGTACAGCGAAGTCAAGTAAATATAAAGGAAAGAATGGTAGTTGTACAAGTATCTCTCAAACCAATGAAGAGAGCGATATCCGTTTGGCCTTAGACGAGAATGAATGTGGCACAGACCAAAAAGCCAACCAAATTGCCGAAGGTATGTGGCGCGAGAAAAAAGAATATGGTGAATGGACCAATATTCGTGTGCCGATTTATTATTTCAGCAACGATGTACCAACGATGATGAACATCATCTTCTCTGCAAGTAACTATCCAAACTATGCAATGAATG
>denovo248 G26A_20421
CACTGACGATATCCTGGATGACTTCCTCTACTACGGAATGGAATACGTGGACGACAAATACGGTCTCTGCGGAACCAAAGCAACCACTGAAGTGGTTCACGACATAGCTTCAGAAGTAACCATGTACGGACTGGAACAGTACGAATACCCAGCACTCATGGAAGACCACTTCGGTGGATCCCAGAGGACTGCTGTTGTTTCCGCTACCGCCGGATGTTCTGTTGCCTTTGCAACCGGAAACTCCAACGCTGGTATCAACGGATGGTACTTAAGCCAGATCCTACACAAAGAAGCACACAGCAGACTTGGTTTCTACGGTTACGACCTGCAGGACCAGTGTGGTGCATCCAACTCTCTCTCCATCAGGAGCGACGAAGGTTTAATCCACGAATTACGTGG…
>denovo249 G26A_24391
GATGAGCTTGCGAGCCCGAATGTAGTTGTCGGGCATCCCAAAACCGATATTCCTGATGTTCGCCTGCACGATCGCGCCCAGGCACATCACACAGGGCTCAACAGTGGTGTAGATCACACACTCTCTGCCATAGTCATACAGAAAAGGCGCTGCTGAAATCAGGGCATTGAGTTCAGCATGGGATATGTAGCTGCGCTGGCTGAAGAACTCGTTGGACCCCCTGGCAATCACCTTTCCATCATGCACGATTACGGCCCCGATCGGCCTGTCCCCACGTTCGAAGGCCTTCTCCGCCTCCAAAAAAGCTTCCCTCATGTACTTCTCGTGGTCAAGCGAAGAAAAAGGCTCCACTTGGCAATTCCCCCCTAACTACCCTAACTACGCAATGAATG
>denovo25 G2A_26298
AGGATGTGATGAGCCGACATCGAGGTGCCAAACTCCCCCGTCGATGTGAACTCTTGGGAGGAATCAGCCTGTTATCCCCAGGGTAACTTTTATCCGTTGAGCGACGGCAATTCCACGTTCTACCGCCGGATCACTAAGTCCGTCTTTCGACTCTGCTCGACGTGTCGGTCTCGCAGTCAGGCTACCTTTTGCCTTTGCACTCGATGCACGGTTTCCGACCGTGCTGAGGTAACCTTTGAACGCCTCCGTTACTTTTTGGGAGGCGACCGCCCCAGTCAAACTACCCAAACTACGCAATGAACA
>denovo250 G26A_23806
ATACACTGACAACATCCTCGACGACTACACTTACTACGGTAAAGAATACGTTGAAGACAAATTTGGCGGCTTATGCGAAGCACCAAACAACATGCATACTGTTCTGGATGTAGCATCCGAAGTAACCTTCTACGCTTTAGCACAGTACGAAGAATTCTCAGCACTACTTTATGAGCAGTTCGGTGGATCACAGAGAGCAGCCATCTGTGCTACAGCATCTGTTTGTTACACAGGATTGGCTACTGGAAACGCTGAGACTGCTCTAAGTGGGTGATACCGATCAATGTACCTGCACAAAGAGCAGCACAGCCGACTTGGGTTCTATGGTTAAGACATGCAGAACCAGTGAGGAGCATCCAACGTATTCTCCATCCGTGGAGACGAAGGATTACCACTGGA…
>denovo251 G26A_21447
ATCGGCAATCAGAAATACTATGATAATATCTGCTGCCGCGTTTTTTATTGTCTTCTACGCAACCGAAAGATTTGCGGGTATCCAGGCTTTATACCTGGCGTACTCTGCCCATCTTATTATCAGAAGCGTAATGATGACCGTTATGTCTGGAAAAGAGGTCTTTGGAAAACTAATATCTGGATGAAACGGCATCCCAGTCAACTATCTGCATAAGGGCTGCAATATAATCAGCTCTTCTGTTTTGGTAATCGAGGTAGTATGCATGCTCCCATACATCTATTACCAACAGTGGCTCCATCCCCTTTGTAAGAGGAGTTCCGGCGTTGCTCTCTTTAATTATGGATAGTTTTCCCTCCTTATTCTTAACCAGCCATGCCCATCCTGATCCAAAAACAGATA…
>denovo252 G26A_22459
GCGTCAGTTGCGCTCACTCTCATCAGAGGAGTATCTCGCAAAGGTTGGCGAGAATGGAAACTTCCTGCTCAAGCACGGCACAGGTCACTTGCCTGGCAAGTCGGAGATTGACGTACCACTCTCATACGGTGACTACTACTTCATCGAGGCCGCAATGCGATACTTGGCGCTGTAAAATAAAGGACTTTTATATAAGTAAATTGGGTTGTTCGACAAATTTGCCGAACAACCCAATCTCTTTTATTGGAGGTAGTATCCATCTACTCTTTTTTCTCCTCCCAATGGAACGGAGCAAATTCGGTATTCGCATCACGCCACGAAGGTTTACGCATAGCATAGATTATAAATGGAATAACTACCCAAACTACGCAATGAATG
>denovo253 G26A_9559
GAGGTGAGCACGAAGCGGCGCAATCGGGACTAGCGTTGTATTCGGCGTAGTCGGTTTCTTCCGAGCTGCGCAGCGGGTGCGCGGCTTAGCCATCGACTTGGGCATGTCTTCACCAAGTACCGTCCGCACATTCCACTTGATCGGCGCATCTCCACCTTGGCAACGTTAGAAGCCATTGGACGCGCACGAGCGGACTGGCCAACATCGCCTCGAAACGTTTGATTTGAGGACAATTCCACCTGCAAGGATTTGCATCCGCAATCGCATGGCCTAGGTTTGCTCGTCGGTTTGACGCCCATTGGCGGAAAATGCACCGGTTTTCGCTAACTACCCAAACTACGCAATGAATG
>denovo254 G26A_9879
TTACACTGACGATATCCTAGATGACTTCGTCTATTACGGTAAGGAATACGTGGATGGTAAATACGGCATTTGTGGAACCAAAGCAAGCACCGAAGTAGTTCACGACATATCTGCCGAAGTAACCATGTACGGACTGGAACAATACGAATACCCCGCTCTCTTTGAAGACCACTTTGGAGGTTCTCAGCGAGCTGCAGTTGTTTCTGCTGCTGCAGGATGTTCTGTTGCCTTTGCAACAGGTAACTCCAACGCTGGAATCAATGGATGGTACTTGAGTCAGATTCTCCATAAAGAAGCTCACAGCAGACTCGGTTTCTACGGTTACGACTTGCAGGACCAGTGCGGAGCATCCAACTCCCTATCCATCAGGAGTGATGAGGGTCTGATCTTCGAATTACG…
>denovo255 G26A_15581
AGAAGCTCCTAGAATATATTCATCTCTGTAACCTAATTTTAAGGCACGAAGATCCTCTTTTCTTGCCTTAGCCAATTCATTAGGAGAGGGAAACGCATTATAGCTAATATTTAGCTTATCGTCCCTATAAGATTCTCCGTATGTTTCGCTTATTCTTTCTATGCAATTCTTGATAGATGGGATATTTTTATTTTGAGATATAATAAAGCTTATAAGCATCTCAAAGGAATCCTGCCTTAGTATTCGAATTCCGCTTCCGTAAATGGCTGCTTCTCTTAAAAACTCATCTGATCCATTAATCAATTCGTCAACTATCCAAACTATGCAATGAATG
>denovo256 G26A_15208
GTCAATCACTTATCCGAAGTGGTATGTCATTGCGCCCTCCTTTTTATGGGCTGGAGGTGTCGGATTTGCACGTATGTACGAGGGTGTTCATTACCCCACAGATATACTATGCGGTGCGGCGTTAGGAGCTGGAAGTGCATGGCTTAATTACAAACTGAACCAGTGGTTGATCCGAAAATATCAGCCGAAAAAATGGTTTTAACTAACTGAAATATGAAAACTGCCTTATACCTTATCCCGGTTACTTTGGGAGAGACAGAGATTAACAGGGTACTCCCGACCTACAATCGCGAAGTGATTCTTTCTATTCGACATTTCATTGTTGAGGATTTACGATCGGCGCGCCGCTTTTTAAAAAAGACAGACAGAGAGATTGATATTGACAAACTACCCAAACTA…
>denovo257 G26A_16416
ATACACCGACAACATCCTCGATGAGTACACCTACTACGGTATGGACTACATCAAGGACAAGTACAAGGTCGACTGGAGGAATCCAAACCCCGAGTACAGGGTCAAGCCGACCTACGATGTCGTCAACGACATGGCAACCGAGGTCGCCCTCAACGCCATGGAGCAGTACGAGCAGTTCCCGACCCTGATGGCAGACCACTTCGGTGGATCCCAGCGTGACGGCGTCATCGCCGCTGCCTGTGGTCGGACCTGTTCCATCGGTACTGGCAACTCCAACGCCGGGATGAACGGATGGTACCTCTCGATGCTCCTGCACAAGGACGGATGGTCACGTCTCGGCTTCTTCGGCTACGACCTCCAGGACCAGTGTGGGTCTGCAAACTCGCTCTCCATCCGGGG…
>denovo258 G26A_16558
TTACACTGACGATATCCTAGACGACTTCGTCTACTACGGTATGGAATACGTGGCTGGCAAATACGGTATCTTCGAAACCAAAGCAACCACCGAAGTTGTTCTCGACATATCTGCAGAAGTAACCATGTACGGACTGGAACAGTACGAATACCCCGCTCTCTTGGAGGACCACTTCGGAGGTTCACAGCGAGGTGCTGTTGTTGCTGCTGCCGACGGATGTTCTGTAGTCTTTGCAACTAGTACCAACAACGCTGGAGTCAGCGGATGGTACTTGAGCCAGATGCTACGTAAAGAAGCTCAGAGCAGACGTGATTTCTACGGTTACTAGCTGAAGAACCAGTGGGGAGCATCCAACTCGGTCTGCATAAGGAGCGACGAGGGCCAGATCTTTGAACTACA…
>denovo259 G26A_34467
TTACACTGACGACATCCTAGATGATTTCGTGTATTACGGTAAAGAATTTTTTTCTTTTTTTTTTTTTCTCTTTTTTTCTCCTTTTAGCACTGAAGTAGTTCACGACATAGCCGCCGAAGTAACCATGTACGGAATGGAACAATACGAATACCCCGCTCTCCTTGAAGACCATTTTGGAGGTTCTCAACGAGCTGCAGTTGTTTCTGCTGCTGCAGGATGTTCAGTTGCCTTTGCAACAGGGAACTCCAATGCTGGAATCAATGGATGGTACTTAAGTCAAATTCTCCACAAAGAAACTCACAGCAGACTCGGTTTCTACGGTTACGACTTGCAAGACCAGTGCGGAGCATCCAACTCCCTATCTATCAGGAGTGATGAAGGTTTGATCCACGAATTACG…
>denovo26 G2A_1884
ATCCTAAACACAACTACCCAAACTACATTACCTGCTAAAATCACCATCACACCATGGAACTACTTCCAAAAATACTTGGGAACATTCACCATCCAACAAACCAAAGATGCAGCCACCGATGTCAAAACATACATAGAAACCAACAAAAAACTACCCAACACCGTCAAAATCAACGGAATAGAC
>denovo260 G26A_36072
ACCCAACACAATAACAATACTAGACACAAGCAACATAACATACAAACTCTGGATGTACAACTCAACCAACAAAAATACATCAGAATACGACAACACACTCCTAAAACCAGTCAACCTGACAGTAACATCAAACGGATACACCAGCAAAAATACTGCCAAACTGGAAGAAACCATAAAATATACACCAGCCAAAAGTGGAACAGGCAGCATAACCGCAACAATAGAAAATGCCACCTATACAATTTATTTAAATGTCAATAAGGCTGATTCAAACCTTTCACTTGTCGACGAAGAAGTGCCATACTCAAAAAATACAACACTCACACTCAACTATCCTAACTACGCAATGAATG
>denovo261 G26A_36168
ATACACTGACAACATCCTTGACGACTACACTTACTACGGTAAAGAATACGTTGAAGACAAATATGGCGGAATATGCGAAGCACCAAACAACATGGATACAGTTCTAGATGTAGCATCTGAAGTAACCTTCTACGCATTAGAACAGTACGAAGAATACCCCGCACTACTTGAAGACCAATTCGGTGAATCACAGAGGGCATCCATCTGTGCAGCAGCATCTGGTTGTTCCACCGGATTTGCTACTGGAAACGCTCAGACTGGTCTAAGCGGATGGTACCTATCAATGTACCTGCACAAAGAACAGCACAGCCGACTTGGGTTCTATGGTTACGACCTGCAGGACCAGTGTGGAGCCTCCAACGTATTCTCAATCCGTGGAGACGAAGGATTACCAATGGA…
>denovo262 G26A_32852
ATACACGGATAACATCCTTGAAGACTACACCTATTACGCAATCGACTACATCAAAGACAAGTACGGTGGCTTCTGTAAGCTCGACCCGAACAACTATGATGAGATGATGAAGCTCGGTGACAATGTCAACTCTTACGCCCTTGAGACATATGAGAAGTACCCGGCTGCGATGGAAACCCACTTCGGTGGTTCACAGAGAGCAACCGTTGCTGCTGCATCAACCGGTATCGCCGGTTCAATGGCAACCGGTGTTGCTGATTGTGGTCTCAACCTTTGGTACCTGTCTATGCTTCAGCACAAGGAGAGGACCGGAAGGCTCGGATTCTACGGATACGACCTTCAGGACCAGTGCGGTTCCGCGAACTCTTACGCATACAGATCTGATGAGGGTCTGCCTAT…
>denovo263 G26A_33962
ATATACTGATAATATCTTAGATGACTTCTCTTACTATGGACAAGAATATGTAGAAGATAAATATGGTGGATTATGTGAAGCTCCTAATAACATGGATACTGTTCTTGATGTAGGTTCTGAAGTTGCATTCTATGCTTTAGAACAATACGAAGACTTTCCTGCTTTACTTGAAACTCACTTCGGTGGTTCTCAAAGATCATCTGTTATTTCCGCAGCATCTGGTATATCTACTGCATTTGCTACTGGTAATGGTCAAACTGGTTTAAGTGCTTGGTACTTATCCATATACTTACATAAAGAAGAACATTCCAGATTAGGATTCTATGGTTTCGATTTACAAGATCAATGTGGTGCAGCTAACGTATTCTCTATAAGAAACGACGAAGGTTTACCAATTGA…
>denovo264 G26A_34022
ATACACTGACAACATCCTCGACGACTACACTTACTACGGTAAAGAATACGTTGAAGACAAATTTGGCGGATTATGCGAAGCACCAAACAACATGGATACTGTTCTGGATGTAGCATCCGAAGTAACCTTCTACGGTTTAGAACAGTACGAAGAATTCCCAGCACTACTTTAAGACCAGTTCGGTGAGTCACAGAGATCAGCCATCTGTGCTGCAGCATCTGGTTGTTCGACAGGATTTGGTACTGGAAACGCTCAGACTTCTCTAAGTGGAGGGTACCTATCAATGTAACTGAACAAAGAAAAGCACAGACGACTTGGGTTCTATGATTACGACCAGCAGGACGAGTGTGGAGCATGCAAAGTAATCACCAACCGTGGAGAAGGA
>denovo265 G26A_33680
ATCACTACTTGTTTTTGATGAAATAGGTCGAGGAACAGCAACTTATGATGGAATGGCACTAGCGCAAGGTATTATAGAATATGTTCATGAAAAAATAAGATCTGCAATGCTTTTCTCAACCCATTATCATGAGATTACTCAATTAGAAACTGCCTTAAGGCGACTTAAAAACATCCATGTTTCTGCTGTCTTGGATCAGGGGAAGTTAGTCTTTTTATACAAAGTTAAAGAAGGTCCAACAGATAAATCGTATGGAATCAATGTTGCAGCCTTAGCTAAACTTCCTAAACCGCTTATTAACCGGAGTCAAATTATTTTAGATCATTTTGAAGTCGACAAGAAAAAAGATTTAGAATTAACTATCCTAACTATGCAATGAATG
>denovo266 G26A_38821
ATACACTGACAACATCCTCGACGACTACACTTACTACGGTAAAGAATACGTTGAAGACAAATTTGGCGGATTATGCGAAGCACCAAACAACATGGATACTGTTCTGGATGTAGCATCCGAAGTAACCTTCTACGGTTTAGAACAGTACGAAGAATTCCCAGCAATACTTGAAGACCAGTTCGGTGGATCACAGAGAGCAGCCATCTGTGCTGCAGCATCTGGTTGTTCCACAGGATTTGCTACTGGAAACGCTCAGACTGCTCTAAGTGGATGGTACCTCTCTATGTACCTGCACAAGGAACAGCACAGCAGACTTGGAGTCTATGGTTACGACCTTCAGGACCAGTGTGGTGCCTCCAACGTGTTCTCAATTAGAGGAGACGAAGGATTACCAACTGA…
>denovo267 G26A_39039
CTACACTGACAACATCCTCGACGACTTCACCTACTACGGTAAAGAATACGTAGAAGACAAATATGGCGGAATATGCGAAGCACCAAACACCATGGACACTGTTCTGGACGTAGCATCTGAAGTAACCTTCTACGGATTAGAACAGTACGAAGACTACCCAGCACTACTTGAATACCTGTTTGGTGGATCACAGAGAGCAGCCATCTGTGCTGCTGCATCTGGTTGTTCCACAGGATTTGCTACTGGAAACGCTCAGACTGGTCTAAGTGGATGGTACCTATCTATGTACCTGCACAAAGAACAGCACAGCCGACTTGGGTTCTATGGTTACGACCTGCAGGACCAGTGTGGAGCATCCAACGTATTCTCAATCCGTGGAGACGAAGGATTACCACCGGA…
>denovo268 G26A_39013
GGCAATGATAGGATAACCATCGTCTCCGTTTGGAATCCCTACAGTCTTGGAAGATGATCCCTCTGTCTGCGAAAGCATAATCCTCACCGTCATCGTATCGGACGGTTCCTTGATCTTGTGCTGAGAACAAGAACTGAGCAACACCAGCACGATGATGCCTATGATAATGCAGATATTTGTCTTTCCATTTATATTTAACATTCAAATCACCTTTTATCATGTTATTTCACTGGCATGGTCAAATCCGACCACCAGAGGGAACTATAGATAAAACATCAATCAACTATAGTTCCCTCTGACTTTTTCTAACTACCCAAACTACGCAATGAATG
>denovo269 G26A_38376
TCCGATACTTTTTGAGAGGCTGTTTCTCCGTAATTTCGAGTAACTTCTACATGCACTTCATCTGGAATAAGGTCTGCTCTAAAATCTTCCACCTTGCTAAGAACAACATCTGCAATCTTCATTGCATCAGCTCCTTGCCGCTTTGCTATTGCAATAGTGACAGCAGGATACTCTGATTGAAATTTAGAAGATGATTCACTTCCTTTTCCAAACACATGAGAAACATAGGAACTAGGAAGTTCAGGACCATTAATTACATTTGCAACCTGTCTTAAGAAAACTGGTTGATTCTGTTGGATTCCCACTATCAAGTTTTCAACATCTTCTGATGTTTCAAGAAAATTCCCAGTAGTTACCAAAAACTCGTTATCGTTCTTGTCAAAACTACCCTAACTACGC…
>denovo27 G3A_7349
GCTTACACTGATGACATCCTGGAGGATTACACTTACTGGGCCATCGACCTCGTCAAGTCGAAGTATGGTGGCATGTGTAAGAGCCAGCCCTCCATGGAACTGATGGACAAGCTCGGCACTGAGGTTAACTCCTACGCTATGGAGATGTATGAGAAGTACCCCGCCGCTATGGAGGCTCACTTCGGTGGGTCCCAGCGTGCCACCGTAGCTGCTGCTGCCACTGGTATCGCCTGTGCGATGGCCACTGGTAACTCCGACTTCGGTGTCAACGGATGGTATCTCTCTATGCTCCAGCACCGGGAGAGATGGGGCCGCCTAGGCTTCTATGGATACGACCTGCAGGATATGTGTGGTGCGGCTAACTCGTTCTCCTACAGGAGCGACGAGGGTCTACCCTTC…
>denovo270 G26A_40080
TTACACTGACGACATCCTAGATGATTTCGTGTATTACGGTAAAGAATACGTGGATGGTAAATATGGCATTTGTGGAACCAAAGCAAGCACTGAAGTAGTTCACGACATAGCCGCCGAAGTAACCATGTACGTAATGGTACAATACGAATACCCCGCTCTCCTTGAAGACCATTTTTGAGGTTCTCAACGAGCGGCAGTTGTTTCTGCTTCTGAAAGATTTTCAGTTGCATTTGCAACAGTGCAATCCAATGCTGGAATCACTGGCTTGGTCTTAAGTCAAATTCTCCACAAACAAACCCAGAGCAGACTCGGTTTCTACGGTTACGACTTGCAAGACCAGTGTGGAGCATCCAACTCCCTATCTATCAGGAGTGATGAAGGTTTGAGCCACGAATTACG…
>denovo271 G26A_39328
TTACACTGACGACATCCTAGATGATTTCGTGTATTACGGTAAAGAATACGTGGCTGGTAAATATGGCATCTGTGTAACCAAAGCAAGCACTGAAGTAGTTCACGACATAGCCGCCTAACTAACCATGTACCGACTGGAACAATACGAATACCCCGCTCTCCTTGCAGACCATTTTGTACTTTCTCAACGAGCTGCATTTGTTTCTTCTTCTGCAGGATTTTCAGTTGCCTTTGCAACAGGGAACTGAAAGGCTGGAATAAATGGATGGTACTTAAGTCAAATGCTACACAAAGAAACCCACAGCAGACTCGGTTTCTACGGTTACGACTTGCAAGACCAGTGCGGAGCATCCAACTCCCTAGCTATCAGGAGTGATGAAGGTTTGATCCACGAATTACG…
>denovo272 G26A_36734
TGTACCCTTTGCAAACTTTGACATCTCAAATACACCGACTGGTCCGTTCCAGAGTATGGTCTTTGAGCTCTCAATTATCCCACTGAAGAGCTCCACTGTTTTGGGGCCGTTATCTAAGCCCATCCACCCTTCAGGGATCTCTTTTGAGTCTACAATCTGAGTGTTAGCTCTGTTACTAAAGGAGTCTGCTACAACTGATTGCTCAGCTAAGTAGAGCTCTACCCCTCTCTCCTTAGCCCTCTCTATAATATTGAGAGCGAGATCAAGTCTGTCATCCTCAACAAGGGAGCTTCCAATAGTGCCCCCCATAGCTTTTATAAAGGTGTAGACCATACCCCCTCCAACTACCCTAACTACGCAATGAATG
>denovo273 G26A_36809
GCCGGAACCAGTTGACGCTACTGGCGATATTAGTTGGAGCATAGACAGGCCTGATCTTGCTACCATCGCCGATAATGGACATATCATTGCTAACTCTGACGGTAATTCTGGAGTCGTTAAAATTACTGGTTTAATTAAAAACAGTGATGGCAGTGTTATAACTAGTAAGCATCAAGCTATCAAAATTGGTGGAGGTTTAGACAACAAAACTGTTCATGCTAATCAACCAGCCACCTTCCATATTCAAACTGATACCGATAGTCAGTGAGATGACGACAAAGATGTAAAAATCACTTGGTATAAACGCTCTACAAATGGACAAGTAACACAGTTAAAAACACAAACTGATCCAACAACTTATGTAACTACCCAAACTACGCAATGAATG
>denovo274 G26A_37116
TTACACTGACGACATCCCAGATGATTTCGTGTATTACGGTAAAGAATACGTGTATGGTAAATATGGCCTCTGCGGAACCAAAGCAAGCACTGAAGTAGTTCACGACATAGCCGCCGATGTAACCATGTACGGAATGGAATAACACGAATACCCCGCTCTCCTTGAAGACCATTTTGGAGGTTCTCACCGAGCTGCAGTTGATTCTGCTGCTGCAGGATGTTCAGTTGCCTTTGCAACAGGAAACTACAATGCTGGACTCAATGGATGGTACATAAGTCAAATTCAACACGAAGAAACCCACAGCAGACTCGGTGTCTACGGTTACGACTTGCAAGACCAGTGCGGAGCATCCAACTCCCTATCTGTCAGGAGTGATGAAGGTTTGATCCACGAATTACG…
>denovo275 G26A_37662
CGCAAACGATCACTGAGGCGCAGGCGGTAATCCTCCACAACCTGGGGCGCTACCTGCGCCACCTGGGCCTGCAGCTCCTCAATGCGCACAATTTTCTCCTGCAGATCCGCATAGAGTCGTTCGCCCTCCGCGGCCCGCATCTGCTCCAAATCATCCAAGGCCTTCGCCGCTGCTGCCGTTATGACTGCCTGGAGATCCTCCCAGTCGTATTCGGCGTCCTCCACCTCCAAAACACCAGGTAGAGAAAGGATCTGATCCAGGGTCATGACCTCGTCACTGCCCAAAACCTCTTTGATGCCCGGCAGGGCACGCAGATACCCCTGCAAGAGCGGGGCATTTAACTCTACATTTCTCTCTTTTTGGGCAAATTCCTCCACGAAAACCGCTGCTTCTATCCGT…
>denovo276 G26A_27079
ATACACTGACAACATGCTCGACGACTTCACCTACTACGGTAAAGAATACGTAGAAGACAAATTTGGCGGAATGTCCGAAGCACCAAACACCATGGACACAGTTCTAGACGTAGCTTCTGAAGTAAACTTCTACGCACTAGAACAGTTCGAAGACTACCCAGCACTACTTGAAACCAAATTTGGTGGATCACAGAGAGCATCCATCTTAGCAGCAGCATCTGGTTGTTCAACAGGATTTGCTACTGGAAACGCTCAGACTGCTCTAAGTGGATGGTACCTATCAATGTACCTGCACAAGGAACAGCACAGCAGACTTGGATTCTATGGTTACGACCTGCAGGACCAGTGTGGAGCATCCAACGTATTCTCAATTAGAGGAGACGAAGGATTACCAACGGA…
>denovo277 G26A_27307
CTACACCGACAACATCCTTGACGAGTTCACCTACTACGGTATGGACTATATCAAGGACAAGTACAAGGTCGACTGGAAGAACCCGAGCCCGAGCGACAAGGTCAAACCGACCCACGAAGTCGTCAACGACATGGCCACCGAGGTCACCCTCAACGCCATGGAGCAGTACGAGCAGTTCCCGACCATGATGGAGGACCACTTCGGCGGGTCCCAGCTTGCCGGTGTGCTTGCCGCCGCCTGCGGTCTGTCTACCTCGATCGCAACCGGAAACTCCAACGCCGGCCTGAATGCCTGGTACCTCTGCATGCTCCTGCACAAGGACGGATGGTCGCGTCTCGGCTTCTTCGGCTACGACCTCCAGGACCAGTGCGGGTCCGCGAACTCCCTCTCCATCCGTGG…
>denovo278 G26A_26387
TTACACTGACGACATCCTAGATGATTTCGTGTATTACTGTAAAGAATTCGTGGTTGGTAAATATGGCATCTGTGGAACCAAAGCAAGCACTGAAGTAGTTCACGACATATCCGCCGACTTAACAATGTACGGAATTGAACAATAGGAATATCTCGCGCTCCTTGAATACCATTTTGGAGGTTCTCAACGAGCTGCAGTTGTGTCTGCTGCTGCAGTATATCCAGTTGCATATGCAACAGGGAACTCAAATGCGAGAATCAATGGATGATACTTAAGTCAAAATCTAAACAAAGAAACCCACAGCAGAAACGGTTCCTACGGTTACGAATAGATAGACCAGTGCGGAGCATACAACTCCCTATCTATCAGGAGTGATGAAGGTTTGATCAACGAATTACG…
>denovo279 G26A_25126
ATACACCGACAACATCCTCGAGGACTACGTCTACTACGCAATCGACCAGATCAAAGACAGGTACGGTGGATTCTGCCAGCTCGATCCCAACAACACCGATGAGATCATGAAGCTCGGAGACGACATCAACGCCTACGCTCTCGAGATGCACGAGCGATACCCCGCCGTCATGGAGACCCACTTCGGAGGAGCCCAGAGGGCAACCGTCGCAGCAGCAACCACTGGTATCGCTGGTGCAATGGCAACTGGAATTGCCGATGTTGGACTGAACTGCTGGTACCTCTCCATGCTCCAGCACAAAGAGAGGACCGGAAGGCTCGGATTCTACGGATTCGACCTGCAGGACCAGTGCGGTTCCGCTAACTCCTTCGCATACAGGTCCGATGAGGGTCTGCCCAT…
>denovo28 G2A_18272
GCGCAGCAGGAGCGTGAAACAACGGCGATCACATCCAAAATCGCCGCGCTGGATGAAACGCTGGCACAACTGACGTCTGATATTGAGGGTGTCGCCATCAGCGCGTAAAATCTGCAGAATGATTTTGCGGCCCTGCCCGATGTCGAAACGCAACGCGTAACGCTGAATGAAAAGCGCGGGCAACTACCCTAACTACGCAATGAACA
>denovo280 G26A_26199
ATCTTGAGCTAATTGTCTGAGACCATTAAATAAGCTTCTTACACCAAAGAATGTATATTCATAACCAATTTCATATTTTGCGCTTGAATATACTGTGATTGCTCCGCTTGCATCTTCTACTGTCCAAGTGTTGTTTCCAGAGTTAGCTGTAACAATAGCTTTGACTTCAAATGTCATTAAAGCAAATACATCGTCATAGTCGATTAAATCAATAACTTCTGATAATTCTAAGTCTGCATAGTCGCCTACCCAAATTGTTCTTTCGAAGGTTCCTACAACATCAGCGCCATCTTCAACTTCAACAGTAATTGTAGCTGTTAATTTAACTTCAGTTGCTACTTCAGGAACAACTACGTTTCCAGTTTCTGCGTCAATGACTTCAACGTTATCTGAGCTCCA…
>denovo281 G26A_25916
GGCACAGAGTTCATGCAATGCCTGATCCTGTGGTGGAAGGCATGTCCAGTCCTTTCGGTTTACGAAGATGTATTCATTTGAAAACCGAAACCACCTGAGCGTGCCAGGGAAAAGGTTTGCCATCGCCTTCTCTACACGGGCATCCTCAACAATGTTGAGAATATGGGCTTCAAGGGAGCCGCGGCAAAAATTTTTCCATACTTCTTCAGAAGTAAAAAGCAAATGCGCACTTGCATGAGCTGCGGCTGCTTTTTGAGATAACCTTAGTTCTCCTGGGGTACATTCAATTCCAGGGACTATGGTTTGCTCTTTCCGTATATATATCTTATTAAAGTCGGTGCAAGGGTTAAGGCCCCATTCAATAGAGAGTTCATCACGGTTTGTGAATGATTTGGCTAA…
>denovo282 G26A_31206
AATCAAGTAAACAAAGGCTGGCATTGTCTGCATGAAATCAAGAATTGGTTTCAAAATAACTTCAGCCGTATGACTCTTAGCCATTAAAATACCTAAAGGAATTCCAATAACTAAAGCAATTAAACTGGCAGTCAAGACTAGCGTCAATGTTTGCGTCATGTCACGCCAAAAATCTAAGTTCCAAATTAATAACAAACCAAGGAATTCGAAAATCAATAAGCCCCAGTTTTGCTGATCACGATTAACATAATAAGTTAAAGCTAAAACCAAAATAATAAATAACCAAATTGGAATAACATCAAAGACCCATTGAAAGGCATTGTTGATTGAACCAATAAAGTTAGTAATTGCATTGAAGAAACCTGTAAATTGAACTATCCAAACTATGCAATGAATG
>denovo283 G26A_31538
ATACACCGATAACGTATTAGATGACTTCACCTACTATGGTAAAGATTACGTCGAAGACAAATACGGAGACTTATGCTCATCACCTAACAACATGGACACTGTTCTTGATTTAGGTACTGAAGTAGCATTCTACGCATTAGAACAATACGAAGAATACCCAGCTTTACTCGAAACTCACTTCGGTGGATCTCAAAGAGCTTCCGTTGTTTCCGCAGCTGCTGGTTGTTCCACTGCATTCGCTACTGGAAATGCACAAACTGGTGTAAGCGCATGGTAATGAGCTATGTACATACACAAAGAACAACACTACAGACTCGGATTCTACGGTTTCGATGTACAAGAGCAATGTGGTGCGGCTAACGTATTCTCCATCAGAAACGATGAAGGTTTACCACTCGA…
>denovo284 G26A_31680
GAGCGGCTGGATGGGTTTCCTCAGTGCTCTGCTCTTCGTCTGGATCATATTCAGGCTGATGATCAATATCGAAGCCGCATTCAACAATGTATGGAAGGTGGATCAGAACAGGAGTCTGGTGCGCAGATTCACTTTCTACATCGCAATACTCCTGATCGCGCCTTTTGTCGTGTTTGTGATGTTTGCGGGAACATTCGTATACTCGAACGCTCTTGAATACGTAGGACTCAACCTTGAGGAGTTCAGCATCCTGAAGAAATTTATATTATGGATGCTTTTCACTTTGATCGCAGGATTCACCTTTTCCGCGATGTACAAGTTCATTCCAAACTACAAGGTGAACTACCCAAACTACGCAATGAATG
>denovo285 G26A_31616
TTACACTGACGACATCCTAGATGATTTCGTGTATTACGGTAAAGAATACGTGGATGGTAAATATGGCATTTGTGGAACCAAAGCAAGCACTGAAGTAGTTCACGACATATCTGCCGAAGTAATCATGTACGGAATGGAACAATACGAATACCCCGCTCTCCTTTAAGACCATTTTTGAGTTTCTCAACGAGCTGCAGTTGTTTCTGCTTCTGCAGGATGTTCAGTTGCCTTTGCAAAAGGAAACTCCAATTCTGGAATCAACGGATGGAACTTAAGTCAAATACGCCACAAAGAAACCCACAGCAGAGTCGGTTTCTACGGATAAGACTTGCAAGAACAGTGCGGAGCATCCAACTCCCTATCTATCAGGAGTGATGAAGGTTTGATCCACGAATTACG…
>denovo286 G26A_30101
CAATAGCGCCTGCCTGGTGACAATTTATTGGTGGTTTTCACGGGCACCAGAAATTTATTACATGAACGACTCAAAGAATTACAACACACTCAAAGGCGCCGGCGGTCACACCATGCTCTTTGCTGCTTTTGATCCAGAGCATTACAGTGGTGAAATAAACACTCCCTGGGGCTTCGTTAATTCCTGGGTCACTGGGGGCAGCGGGTTGTTTTGGATGGAAGACGCCGCCTTTCGCAAAGCCTGGGGTATTCCGCTGCCGGTCTGGGGTAAAAACGCCGCTGTTATCATCTCACGGAAGGAAACAAAATAACCGTGAGACCATTTGCGCTGCTTGGCAAACTAGCCAAAAAATATTGGAAACTGATTCTCGTAACTACCCTAACTATGCAATGAATG
>denovo287 G26A_29756
TCGATGGAAGCTACAGATGGGCTGTAAAAGCCGTTTACACCGGCGGTGCCCTCTCCCCTGCAGCAATGTCTGAAGCTCTCACCAAGGTCACCTACATCGGCACCATCGCTGGAATAGTCAGAAGCAATACAAACGTTCCCGTCCGTGGAGCGACAATCACTTGCGGAGATGTAGTAGCCACCACCAACGACAGCGGCGCCTACAGCATGCAGGTCGAGGAAGGAACCTACACACTGGTGGCGAGCCACCCCAACTACAATACCGAGACCGTGGAAAACGTTATCGTCTATGCAAACCAGACCACCACGCAAAACTTCATCATGACTGCCGTGGATAATGATGACAACGTCCAGATTCCTGTAGCTACCAGCCTGAACGGTAACTACCCTAACTACGCAA…
>denovo288 G6A_141168
GGTGGAAACATCCTTGTTGAAATCGTGAAATAAAGGAGATCTCCCCCACCTGTATTCCACCGCGCGAAACTGTATGCAGCAGGAAGCGAAATCACCATTGTCAGGATTGTGCTACCTACGCTTATGATAATCGTGTTAAGGAAGTTCTTCCAGAACGGATAGTCTGCGAAAAGCGAGCGGAAATTATCAAGCGTAGGTGTGAAGATCACGAACTTCCTCAGACTCGGATCGAAGATGTCAGCATTTGATTTAAACGCTGTTAAGTAGATCCAAGCCAGCGGCAGAGTAATGAATAACAGAATCAGTATTGTTGCAGCCCAAAAAAGAATCTTTCTAATCATAGACACTCTTCCTTATCCTCTATCTATTTGCTGCTAAAGCCTTCATCAACTATCCTAA…
>denovo289 G6A_139400
GGAGCCGGAGAGAGTTAGTGATTAATCGGTCCAAGCGTATAACTCTGATTCGGCTTGCAATGGATCTAGGATTCAAGATTCTAGGCGATATCCAGAAGGACGAGTCTGTAAGGTTCAGCGTATGACTAACGAATTGATTACGCTATCGAGGAAGCTCAAGCGAAGGGGATTCTCACAGAGGGATAGACAGATTGCAAGGAAGATTTGGAATGAGCCGGTATCAACCGCAGGTTGTGTTCTGGTCAAGCGTGGTGCATCGTTAAGTGATATGGTGTGCAGCATGATACGTAATTACGGGATTGAAAATCTGAAATCAAACATGGTTAAGGTTCTGGTTAAGAGGTAGGTAGCATGAGAAGATTGAAAACGGACGGGTTTTGGTTTACCATTGTGTGTGAA…
>denovo29 G2A_8735
CACTGCAGCAAAGCCATTAGGCATTAGTGGAACCATCAGGTTAGGATCAAGGGTGAACAGCCCCCCGATACCAAAGATCAATAAAGCAAGAATAAACTCAACTACCCAAACTACGCAATGAACA
>denovo290 G6A_138787
GCTTACACCGATAACATTCTTGAGGACTACGTATACTACGCAATTGACCAAATCGAGAACAAATACGGCGGTATGTGCAAACTTGACCCCAATGACTTCGAGGGTGTAATGAGCCTAGCCGAAGACATTAACGGTTACGCACTCTCGTCTTACGAGAAGTATCCCGCTGTTATGGAAACTCACTTCGGTGGTTCACAGAGATCTACTGTTGCTGCAGCATCTACCGGTATTGCCGGAGCTATGGCTACAGGAAACGCCGACATCGGTGTCAACTGCTGGTACTACTCCATGCTTGAGCACAAAGAGAGGCTCGGAAGACTCGGATTCTATGGATTCGACCTTCAGGACCAGTGCGGTTCAGCCAACTCTTTCGCTTACAGATCTGACGAAGGTCTGCCC…
>denovo291 G6A_146547
GCTTACACTGACGACATCCTAGATGATTTCGTGTATTACGTTAAAGAATACGTGGATGGTAAATATGGCATTTGTTGAACCAAAGCAAGCACTGAAGTAGTTCACGAAATAGCAGCCGAAGTAACTATGTACGTAATGGCACAATACGAATAGCCCGCCTTTCTTGATGACCATTTTGGAGGTTATTAACTAGCTTTAGTTGTTTCTGCTGCTGCAGGATGTTCAGTTACCTTTTCAACAGGGAACTCCAATGCAGGAATCAATGGATGGTACTTAAGTCAAATTCTCCACAAAGAAACCCACAGCAGAAGCGTTATCTACGGTTACGACTAGCAAGATCAGTGAAGAGCATCCAACACCCTATCAATCATGAGTGATGAAGGTTTAAACCACG
>denovo292 G6A_133702
GCATACACTGATAACATCTTAGACGACTACACTTACTACGGTAAAGAATACGTTGAAGACAAATACGGTGGATTAACAGAAGCACCAAACAACATGGACACAGTCCTAGATGTTGGTACTGAAGTAACCTTCTACGCACTGGAACAATTCGAAGAATACCCAGCGCTACTCGAAACTCGATTCGGTGGATCTCAAAGAGCATCCGTCATCTCAGCAGCTTCTGGTTGTTCAACTGCATTTGCTACTGGAAACGCACAGACTGGTCTAAGCGGATGGTACTTATCCATGTACTTGCACAAGGAACAACACGCCAGACTCGGATTCTACGGTTTCGATGTACAAGATCAGTGTGGTGCATCTAACGTATTCTCCATTAGAGACGATGAAGGTTTACCACTT…
>denovo293 G6A_131348
CCGGCATGACCGTCCGCCTCGGCTTCGCCATCGCCGCCCACCTCGAACCCGACATCTTAGTCGTTGACGAAGTCCTTGCCGTTGGCGATGCAGAATTTCAAAAGAAAGCCATTGGCAAGATGCAGGATGTGAGCACAAACGATGGAAGGACAGTGTTGTTTGTCAGTCATAATATGGCGAGTGTAAAAACCTTATGCACCAAAGGCATCATCCTCGTCAACGGCGAAATGACCCTCGAAAGCGACATCGACACCTGCGTAGGCAGCTATCTCAAAGGCGACAACGACCTCACCAACCATAAAAAGTGGGACCTGCCCGAAATAAAGACCCCCGACTTCGAACTACCCAAACTACGCAATGAATG
>denovo294 G6A_137214
GCATACACTGACAACATCCTCGACGACTACACTTACTACGGTAAAGAATACGTTGAAGACAAATTTGGCGGATTATGCGAAGCACCAAACAATATGGATACTGTTCTGGATGTAGCATCAGAAGTAACCTTCTACTCTGTAGCAGAGTACGAAGAATTCGCAGCACATCTTGAAGACTAGTTCGGTGGATCACAGAGAGTATCAATTTGTGCTGCATAATCTGGTTGTTCCACAGAATTTGCGACTGGAAACGCTCAGACTGCTCTAAGTGGATGGTACCTATCAATGTACCTGCACAAAGAACAGCACAGCCGACTTGGATTCTATGGTTACGACCTGCAGGACCAGTGTGGAGCATCCAACGTATTCTCCATCCGTGGAGACGAAGGATTACCACTG…
>denovo295 G6A_138013
GCTCACACTGACGACATCCCAGATGATTTCGTGTATTACGGTAAAGAATACGTGGATGGTAAATATGGCCTCTGTGGAACCAAAGCAAGCACTGAAGTAGTTCACGACATAGCCGCCGAAGTAACCATGTACGGAATGGTACAATACGAATACCCCGCTCTCCTTGAAGACCATTGTGGAGGTTCTCAACGAGCTGCAGTGGTTTCTGCTGCGGCAGGATGTTCAGTTGCCTTTGGAACAGAGAACTCCAATGCTGGAATCAATGGATGGTACGTAAGTCAAATTCACCACAAAGAAACCAGCAGCAGACTTGATTTCTACGGTTACGACTTGCAAGACCAGTGCGGAGCATCCAACTCCCGATCTATCAGGAGTGATGAAGGTTAGATCCAGGAATTA…
>denovo296 G26A_3222
TTACCCTGACGACATCCTAGCTGATTTCGTGTATTACGGTAAAGAATACGTGGATGGTAAATATGGCATCTGTTTAACCAAAGCAAGCACTTAAGTAGTTCCCGACATAGCCGCCGACGTAACCATGTACGGAATGGACCAATACGAATACCCCGCTCTCCTTGATGACCATTTTGGAGGTTCGCAACGAGCTGCTGTTGTTTCTGATGTTGCAGGATGTTCAGTTTCCTTTGCAACAGGCAACTCCAATGGTGGAATCAATGGATGGTACTTAAGTCAAATTCTCCACAAAGAAACCCGCAGCAGACTCGGTTTCTACGGTTACGACTTGCAAAACCAGTGCGGAGCATCCAACTCCCTATCTATCAGGAGTGATGGAGGTTTGATCTGCGAATTACG…
>denovo297 G26A_7840
ATATACTGATAATGTACTTGATGACTTCACCTACTATGGTAAAGATTATGTTGAAGATAAATACGGATTAACTGAAGCACCTAACAACATGGACACTGTACTTGATGTTGGTTCTGAAGTTACTTTCTATTCCTTAGAACAATTCGAAGAATTCCCTGCATTACTTGAAACACAATTCGGTGGATCTCAAAGGGCTGCTGTTGTTGCAGCTGCTGCAGGTTGTTCTACTGCATTTGCAACTGGAAATGTTCAAACCGGTTTACGTGCTTGGTACTTATCCCAATACTTACACAAAGAACAACATTCCAGATTAGGATTCTACGGTTACGATTTACAAGATCAATGTGGTGCATCTAACGTATTCTCATTCAGAAACGATGAAGGTTTACCACTTGAAAT…
>denovo298 G25AA_514
AGCAAATGAATGGAGTAAGTTATCCAAAACCGTTATTTGGTTTTCCGACAGTAAACAAGCCCTTTCGGTAATTGCTATTTCCGATAAAATAAAAAAAACATCTGCACAGGCGATTAAAGAAATGCAGGATATGGGCATTGATTTGTATATGCTCACAGGCGATAACGAAGCCACAGCAAGAGCCATTGCCGAGCAAACAGGCATTAAACATTACAAAGCCGAAGGATTGCCACAGCACAAAGGCGAGTTTATAAAAGAACTGCAAGAGGAAGGCAAAACAGTAGCAATGGTTGGTGACGGCATTAATGACAGTACAGCTTTGGCAACTGCAGATGTAAGTATCGCTATGGGCAAAGGTTCAGACATTGCAATGGACGTAGCTAAAATGACCATCATTTC…
>denovo299 G25AA_493
GGATATTCTGGTATTACATAGGATTTGGTAGCCCCATCTTCCCTAACTGCTCCAGAGCATATTACCAACTCTCCCAATTTAATACGAGAATTTACTGCTCCGGCACTTCCAATCCTTATAAAATATTTCCCTCCGCAAGCTATCAGCTCTTCCATAGCAATAGCTGCCGAAGGTCCTCCAATACCTGTGGATACCGCCGTTATAGGCACATCTTTATACATTCCCTTAACTACCCAAACTACGCAATGAACA
>denovo3 G2A_335
CCAAGACACAATCAAAACAGGACAACTAACAAAAACAAGCTACCTAGAAATCGCAGGACTGATACAAAGATACATGGACCGCAACCTACAAGCCCCCAACTACCCTAACTATGCAATGAACA
>denovo30 R9A_13523
TTACACTGACGACATCCTAGATGATTTCGTGTATTACGGTAAAGAATACGTGGATGGTAAATATGGCATCTGTGGAACCAAAGCAAGCACTGAAGTAGTTCACGACATAGCCGCCGAAGTAACCATGTACGGAATGGAACAATACGAATACCCCGCTCTCCTTGAAGACCAGTTCGGTGGATCACAGAGAGCAGCCATCTGTGCTGCAGCATCTGGTTGTTCCACAGGATTTGCTACTGGAAACGCTCAGACTGCTCTAAGTGGATGGTACCTATCAATGTACCTGCACAAAGAACAGCACAGCCGACTTGGGTTCTATGGTTACGACCTGCAGGACCAGTGTGGAGCATCCAACGTATTCTCCATCCGTGGAGACGAAGGATTACCACTGGAACTACG…
>denovo300 G25AA_392
GCTCAACCATCGAAACACGTACAACCCAAAGCCAGACTCCGGATAACAGCGTCTACATGTATACCCGCACAGTGGACGAGACCATGCTCCTCGTGACACCGCCCATTGCGGTACCCATCAACACCATCAAGCTCAGCTTCTGGCTCAGAGCAAACGGAACTACCCAAACTACGCAATGAACA
>denovo301 G25AA_380
CTTTCTTCCAATGATGAACGATCCTGACCGCTCCCTAACTGTCCGTAATAGTTTCTGCCCCAGGCCCAGACCGTGCCGTCATTCTTAAGGGCCAAGGAGTGAACATCACCGGCAGCAATGGCCTGAATATCAATCAGAGCAGCACCCGTTTCCGAATCGGTTATAACCTGAACCGGAACTTTACATGAAGTCCAACTGGACTCACCGTCACCTAACTACCCAAACTACGCAATGAACA
>denovo302 G25AA_538
ATCAATCCTACAGGACCTATACCGATTACAGCAACCCTATCTCCTAAATTGATACCCGCTAATTCTGCTCCGTGAAATCCTGTGGTTACCATGTCCGTTATCATAACTGCTGCTTCAACTGAAATATCATCTGGAAGATAGGCTAAGTTCATATCTGCATCATTTACATGAAAAAATTCTGCAAAAACTCCATCTTTAAAGTTTGAAAACTTCCAACCTGCCAACATTCCACCTGAATGTTGTGCAAAACCTTCTTCACTTTCTAAGGTTCTCCAATCAGGTGTAATAGCAGGTACAACTACCCAAACTACGCAATGAACA
>denovo303 G25AA_530
CAAGACCCGATTGGGAAAATGGTAAATAAAGCCACCACCGATGATTTCTGGCGATCCGTTTGCGCCCAGGTAGGGGTTATGTCCCAGGAGTCATTGCGTATGGTCAAAAATCAGGATACCTTGCTCAATGAATTGGAAAACAAGCGCCAATCCGTGTCAGGGGTGTCATTGGACGAAGAAATGACCAATATGATCAAGTTCCAACATGCCTATAATGCCGCTTCACGGTTTATTACTACCATTGATGAAGCCATAGAAGTGAATGTGAACCGCATGGGTCTGGTAGGGAGGTAGATTAGATGATACGCATAACTAATGGTATGCTGGTCAATGAACTAAAGTATAATTTGAACAATAACTACCCAAACTATGCAATGAACA
>denovo304 G25AA_187
GTTTCCGCACGGAACAGTGTCTGCGCTGTGTCACCAGGGCCACTGTTAGCAACAACCGTGCCATCCGTGTAAGGTGAAAGCAGGGTACCAACAGCAATCGCCGTAGCAGCCTTACCATATACAACATACTTTTCGCCAACCTGCAAGAACTTCACGCGGATATAATCACCAACGGCAATTGTATCGTCGATGGTCTTACCCTGAAGGTCATCCTCAACGATGATGCAAGGCGGATAGTTAACATCGCTGTTCAAACGATACTTCGGAAGAGCAACAGCATCCTCCCCCGTGGTGAGTCCGCCGTCATACTGGGCAACCAGCATACCGGGCTTCGTGGTGGTCGAGGACGTAGCATCATCAAACTGACCATCTTCCCATACTTCGGTAAAAGACCGAACA…
>denovo305 G25AA_167
TTGAGATCAAGCGCAAGGTTCTGGAGCGGTTCACCGAGCAGAATCTCTATCCCTACACCAAGTTTTATCTACGTCAGGTCCACCAACGCTTCAAGTGCTACTGGCAGAACCATTTCTCCACCATCGGGCTGGTCGGTCTTAATGAGGCGTGCCTCAACCTCTTCGGCGAGGATATCGGTAGCGAGCGTGGTCGTGCCTTTGCCTTGACCGTGATGGATTTCATGCGCGCGCGGCTGACCGACTATCAGGAGGAGACCGGCAACCTCTACAACCTGGAGGCGACGCCGGCCGAGGGCACGACCTACCGTCTTGCCCGGCTCGACAAGAAGCTCTATCCTGAGATCATCGCGGCTGGTGGCGACGGCGAACCCTTCTATTCCAACTCGACCCAACTATCCA…
>denovo306 G25AA_342
GAACAATCAACCATAAACTACTTCGTGCTTCAGTCTTTTATCATAGGTCATTTCGATACTTCGACAAGCTCAGTAACCGTACGTTGGCGTCATTTCGCAAGCTCAATGTCCTTAGCGTCAACACTCAATGACCTGATGCGGTTATTTTACTTCGCACCTCGCGAAACTCAAAACACTGAACTACAGACTGCTATCTTCCAGCTTCTTACTATAAACTACCCTAACTATGCAATGAACA
>denovo307 G25AA_983
CATACCATTCAGTCGGCTGTCCCGTACTAACATCGCCATTATACCACTTATAACATTCAGCCACCTGGTCGGGAGTCGCCATCTTGTCCTCATCCACCATCTGAATACGGTCAAAAATCTGGTTCATTTCCTCCACACTGGTCTGACGGACAAATTCCACGATGTCCGCGCCCAGCCCCTCGGGATAACTGTCAAAATGGTTATACGTCAGCTTGTCAACACCACCACGATGAAATCCATAACTCCCTCTTGTCCCGATGATAACCACACCCTTTCTCATCAAAAATTCGTCTTAGCAAACTACCCAAACTACGCAATGAACA
>denovo308 G25AA_979
ACCACAGCTATTCTCTGCAACAGATTGACAAATATCATAACCGTTTATACGAATCGTAGGAGAGGAAAGAAACCTGTATTGCGCTGCAATTTCTGCTGTTTTCATCTGAATTTTGTTATACTCTACTTTAAAACCAGCAATATTCAGTGCGGGAGTAAGTACCATCATAACCTCATCAAGCACTTTTTCCGTTCCAATACAACGGTCACATGTTTCAAGATCTAGATAAAGATACTCAACAACAATCTTCTTTTCAGATGCAGCTTCACACCCACAAGGGCAAAAGGATTTCTCCACCAATTGTTCCCACCTCCTAAACTACCCAAACTATGCAATGAACA
>denovo309 G25AA_1124
AACCCCTGTACAAGGAGAGCCAGCTGAAAAATGGCCTGAACATTCATCCCAATATGTTTCAGCACCTCGTGCCCTGTATAATTGCCGGCCACAAAAAAAACCGCGCCGGCTAAATATCCAATAGCTACTCCCCGCGGCAACTGCCAGGTGGCAAACGGTGAAAAACCGGAATAAGTTACCCCAAGGCGAGCCAATATCGAGCGCGACAATAAAAAATTTAGCAGCGCTAGAACCATACTCCCAACCATCCAAACTACGCAATGAACA
>denovo31 G2A_76535
ACCAGAGAGCGCGAAAACAAATGCAAAAACCAGAGCTAAAACACGTAATTTCCTCATAGCTATTACCTCCTGTTTACTAATTTAAGGCATTGTTCTATGCCTTACACTAAACTACCTACATTCCCCAGCTATTACTTTATTTATCTAGCAACTATCCTAACTACGCAATGAACA
>denovo310 G25AA_1047
CGCTGTCATAGTGCCTGTTAAGGCACGAATATCCTGTGGATTCCGCCTATCTTCGCGATCCTTTCCTCTGCAAGACGTGACGCTGCCAGATGTGGGGAAATTCCATCTCGTTTAGCTATTTCTATGACAGACTTGATTCTATCGTATATGCCGCCCGCTTTACGTAAGGCTCTTTCCCTATCGTAACCGTAGAGCTCTTCAGCTACGTTAATTACTCCACCCGCATTGATAATGTAATCAGGCGCATAGAGAATGCCTAAGTCTTCCAAGGCATTACCATGGCTTTCATCCTTGAGTTGGTTGTTAGCGGACCCTGCTACAATCTTACACTTTAGTCGCGTCACTGTCTCCCCGTTTATTACTCCGCCCAATGCACACGGGCAAAATACATCACATTCA…
>denovo311 G25AA_1051
CGGACAGCCGGCTGAAAATGCCCGAGGACAGCCTCAACCCGGAAACCGCCATACGCGCCGTCAACCGCATGGCCGACCCTCAGACCGTGGTCTGCACCGATGTCGGTCAGCATCAGATGTGGGTGGCGCAGTACTACAACTTTTCGCGTCCGCGCGGTTTTATCACTTCCGGCGGTCTGGGCACCATGGGTTTTGGCCTGGGCGCTTCTCTGGGGGCCTGTCTGGCCGCTGGCCGCAAGAAGACCCTGCTGTTCACCAGCGACGGCAGCTTCCACATGAACATGAACGAAATGGCCACCGCCGTCTCGCAGCAACTGCCCATTATCATTGTTCTGATGAACAACAATACGCTGGGCATGGTGCGGCAGTGGCAAACCCTGTTTTTTGACAAGCGCTACG…
>denovo312 G25AA_786
GCCATTGCTGCTACTAATACAGCAGCTGCAGCCACATCTTTAGCTCGTTTTGCCAAAGGATGGTAGCACGGGTTACATAGATCAATTACTGTTTCCACAGCAGTATTCATTAGTTCAGCCGTAATTACCATGGTTATTGTCAATACCAGCAACGCTTGCTTTACCCAACTGAGTGCCAACACTTGCGCCAACATCAAGGCCATAATAGCAGCAAAAGTGTGACGACGAATATTGCCTTGAGTTTGCCAAGCCCAAATCAAGCCTGCCCAAGCAAACCGCAAGCTCTCACTAAAAGGGCGATGGACCATTTTAGACACCTCTTCCTCTACGACCCAAGCCTAAATCAGACAAGACCGCTTCCTGTCTGATTTCCATTGTTTCTGCATCAGAACGTGTTTG…
>denovo313 G25AA_683
CATTGTATTCCTTAATTGTATCTTCAGGGGCTGTTTTAATAAACCGTACCAAATCATTGAGCTCATTTTGCATTATTCTTTCTAATGTGCCACCGGCCGATTTAAGAATTCCTAAGGGAGTATTCAGCTCATGAGCTATTCCTGCAACCAACTATCCTAACTACGCAATGAACA
>denovo314 G25AA_686
TACACACTTGAACGCCATGTACGATATATTCCAGCAGGAAGGTATAGAAACCGTATATCACGCCGGAGACATAACCGAAGGGGTGAACATGCGCAGAGGCCATGAGTACGAAGTTTTCAAGCACGGCACAGACGAACAGCAGCAGTATGTGATAGATAACTATCCTAACTACGCAATGAACA
>denovo315 G25AA_687
CCTACTCTTGCTTTAGTACCAGAAGCTGTAAGACCATAGTGCTTATCTCCAGGTTTTTTCCCACAGCTTTCGTAAGATAGATCATAGGCAGTAGCTGTCATGGTAATAGCCTTTTTATATCTTGTATTTCCCCTAGAAGATGCCAATCTATTTCTTGTTCCCTTTTCTACTATTTTAGGAACAGGTTTTTCAATAGTTTTTTCTTCTATAACATTTTCTGATACAAGTTTATCATTTTCAAACACCTTTTTTACCTTTATATTCTTTAGGCCATTTTTACCTTCCTGAACTACCCTAACTACGCAATGAACA
>denovo316 G25AA_677
CACCAAGTGGAATCGCTATCGCAAGTGATGTTACGGTTAGTAAGATTGAACCAAGAATGGCTGGAAATATACCCCCATCGGTCATACGTTCCTTTGGGAATTGAGTGAAAAACTCCCACGACCAGTATTTTAACCCCGGCACAAACGCAAGTATGAAAAGAGCAACGATAAGTGAAGAAATAATGTATGTAAGAATTCGTAGGACAAGCCTTGTCTTTCTGTTTTCAACGATACGTGATTTATCTACTTTTTTCATCTTCGGTTCCTCCTTAACAACATAACCGATGTGAGTTCAAATACCGTTGAGAAGATTACAAGTACCAAGCCTGCAAAGAATAACGCGCTGTAATGAATTGAAAATTTAGCAGCTTCCGGCATTTCACTTGCAATAGCTGCTGT…
>denovo317 G25AA_718
TGGAGGCGAACATTTGCTGGCGGGCAGTATTTATCATCTTTTTCAGGGGGTGACCCACGGTTTGCATGTTGGGACAGAGTTTTCCACCATCGACATTACCATGCCTGATGGCAGGACCCGCCTCACAGATGAAGAAATAGATGAGCTTGAATGTTTAGTAAACGACCGCATCCAAGGCAATAGCCCTATCCGTTGCTGGTTTCCCTCCGATGAAGAATTAAAAAAACTATCCAAACTACGCAATGAACA
>denovo318 G25AA_853
ATGGGAAATATTCTTTTACAGGCAAAGGCAGCAGGATTGGTACAAGATAAATCGCAAATGAGAGAAATCGTACGCAATTCGGTTGAACTCAGCACATTCACGCCCAATAACACCTCATTATGGGATAACCATTACAACAACTACCCAAACTACGCAATGAACA
>denovo319 G25AA_886
CTCACCGGTGAATGGAACAACTATACCGCTCCCATCACCGTGCCCCCTCCATCATTACAAATACAAACTACACAGACACCGCCTGGCAACCTCTGCCCTCCGGTGTTTATAAATTCGCAGTGAAAGCTGCTTACACAAACGACGTATACTACATGCCTGCCTTCTCCAACGAGATCCACAAAGGCATGATGGGCACACTTACCGGAACCGTGACCGACTTTGGCACAAACCAACCTGTCGAAGGCGCTGTCATCACCGCTGGCGAATACAGTGGAACCAGTAACGCCCAGGGCGTGTTCAGCTTCAGAGTTTATGCCGGTACCTATGATGTTACCTGCTTCAAGGCTGAATACCAGCTCGCAACCCAACCCGGAGTAGTAATAGTCGGAACACAAACAA…
>denovo32 G2A_15504
ATCCTAGACACAACTACCCAAACTACATTACCTGCTAAAATCACCATCACACCATGGAACTACTTCCAAAAATACTTGGGAACATTCACCATCCAACAAACCAAAGATGCAGCCACCGATGTCAAAACATACATAGAAACCAACAAAAAACTACCCTAACTACGCAATGAACA
>denovo320 G25AA_841
GCTTACACTGACAACGTACTGGACGACTTCACCTACTTCGGTAAAGAGTACGTGGAAGACAAATACGGAATAACTGAAGCACCAAACACCATGGACACAGTCCTGGATGTTGCTTCCGAAGTAACCTTCTACGCACTTGAACAGTTCGAAGACTACCCAGCACTACTCGAAACCATATTCGGTGGATCACAGAGAGCATCCATTGTTGCAGCCGCAGCAGGATGTTCAACTGCATTCGCTACTGGAAATGCTCAGACCGGTCTAAGTGGATGGTACTTATCCATGTACTTACACAAAGAACAGCACTCCAGACTTGGTTTCTACGGTTACGACTTGCAGGACCAGTGTGGTGCATCCAACGTATTCTCCATCCGTGGAGACGAAGGATTACCAACTGAA…
>denovo321 G25AA_99
GCAAGCAACGACAGCTGTGAATCAACAAGTATAGCAATGAGCATAGTCCCTAAGCTTGCAGGCACAAGGAAACTTGCCCCGTCCCACGGTATGGATGAAATCACTGCTATGAGAAACACAGTAAGGACTGTTACCGTACCAAGAATCAAGAGGGGCTTCGTTTGGTTGCAAATGTCCCTACGATAGACATACAAGTAGACACCCATACCCGATAGGAGAACAACTATCCAAACTACGCAATGAACA
>denovo322 G25AA_28
GACTTCCCCAAAACCACCTTGTTCGTAGTGACCGAAGGAATGGGTGCCCTGAGCGGAACCGTCTATGGCCCCGGCAATGCTCCCATCGAAGGCGCAACCGTGAGCGTGGCCAACAGCAACCTGGTTTACACCACCGGTGCTGACGGAACCTACAGCTACCCCTACATCTATGAAGGGGTACAGACTGTATCTGCCACCAAGCATGGATACACCGTGGATACCCAAAACGTGACCATCGTGGAAGATCAGACCACTATCCTAACTACGCAATGAACA
>denovo323 G26A_5
ATACACCGACAACATCCTGGAGGACTACGTCTACTACGCCATCGATACCATAAAGGACAAGTATGGCGGCTTCTGCAAGCTTGACCCGAACAACTACGACAAGCTGATGGAGCTCGGAGACAACGTCAACACGTACGCCCTCGAGATGTATGAGAGATACCCCGCCGCAATGGAGGCCCACTGCGGTGGATCCCAGAGGGCGACCGTGGCAGCCGCAGCTGCCGGGGTAGCCGGCGCCATGGCTACCGGTAACGCCGACTGCGGTGTCAACATGTGGTATCTGTCCATGCTGCAGCACAAGGAGAGGACCGGAAGGCTCGGATTCTACGGATACGACTTGCAGGACCAGTGCGGTTCCGCGAACTCGTTCTCCTACAGGTCCGACGAAGGTCTCCCCAT…
>denovo324 G26A_1
ATACACGGATAACATCCTTGATGACTTTACCTACTATGGAATGGACTATCTCCACGACAAGTACAAGATCGACACCAAGAACCCGAATGCAAAAGACAAAGTCAAAGCAACGCAGGAAGTTGTCAACGACATCGCAACCGAAGTAAACCTGTACGGTATGGAACAGTATGAACAGTTCCCAACCATGATGGAAGACTAATTCGGAGGTTCACAGCGTGAAGCTGGTCTTGCAGACGCATCTGGTATCACCAAGTCTATTGGAACTGGAAACTCCAATGCCGGTCTTAACGGCTGGTATCTGTCCATGCTTCTGCACAAGGACGGCTGGTCAAGACTTGGTTTCTTCGGCTACGACCTGCAGGATCAGTGCGGTTCCGCAAACTCTCTCTCGATCAGACC…
>denovo325 G25AA_2342
AGGTAGTATTCCAATTGGGGCATCAAAACAGGCAAATAGAAACCAACAAACGAGGAAAAGAAATAATTGAAAAAGGGCTCTTGGGACCAATTACTCTGATTGAAACAAGTACCAACCGCAACTACCCTAACTATGCAATGAACA
>denovo326 G25AA_2131
GCGAACTTCCCGTTTTGCATCATCAAAACGTTTTCATTAGAAAAGGCAGAAAAGGTCGTAAAGCCACCCATCAATCCGGTTATTATGAATAATTTCATCTCCTCGGATAAGTTACCGGTTTTTAAAGCATAAGCGGAAACCAGGCCTATCAAAAAACTATCCTAACTACGCAATGAACA
>denovo327 G25AA_2120
GGTAAGGGCTGGCCTCAGCCAGGAGGTTGCCAAGCTTGTATCTGGCTACTTCCCCTGAACTCCCGGCAACCCTATGGGCCTCGTCAATTACGACCAAATCCCAGCCGCTGTTGATGATGGAATAAATCCGTTCCTCATTGTATTGGGCGATCCTTTCTTCCGTCCAGCCAACCCGTCTTTCCAAGGGCTTGATAGAATCCATGGGTGAGATAACCTGATCAAACTACCCAAACTATGCAATGAACA
>denovo328 G25AA_2286
CCCATCATTACACACCAAAAAACTCTTGTGAATTTATCCGGGGATTCGTCCCCGGTAACTGTCATCGCAATCGTATAGGTAATACCGGTGCCAGTGGTAGCCAGGAAAAGAATGACGAGCAATAGGAACAATGGTGTGATTAAGGCACTCAACGGTAATTGACCGGCAATAGCCAGCAGGCAGGATGGAAGACCATTATTAGTCAATGGCCCAGAGATAACCCCGGGATTATTTAATTCGAAAAAGATACCCGAACTACCCTAACTACGCAATGAACA
>denovo329 G25AA_2289
CTGTTATAGTTTGGTCTACACCATTTCCCAAAAACATTAGGAAAACGATAAATCAAAACTTTTGCACCGGTTTCTTTGCTATAATCAAGCAACAAATCTTCTCCAGCCTTCTTACTCTTTCCATAAGGATTGTTTAGTTCAGCCTGAATTGAAGATGAAATCATAATAG
>denovo33 G2A_17187
AAATAACAAACTAACGGTGGTAGAACCAGCATTGGGCAGGGTAGTAGTGCTAGTTGTAGCAACAGTTTCAAGATTGCCACTGGCAGTACTACTGTTACCAATTGTTAACACAAAATCTAAAGTCTCTGTTGCTGTAGATAAATCAAATTGATGCTCTCCTTCACTTAAAGACGAGATTAGCGTACTCCAACTACCCAAACTACGCAATGAACA
>denovo330 G25AA_2250
GCCTACACTGACAACATCCTCGACGACTACACCTACTACGGTAAAGAATACGTTGAAGACAAATATGGTGGAATATGCGAAGCACCAAACACCATGGACACAGTCCTAGATGTAGCATCTGAAGTAACCTTCTACGGATTAGAACAGTATGAAGACTTCCCAGCACTACTTGAAGCCACATTTGGTGGATCACAGAGTGCATCCATCGGAGCTGCTGCATCTGGTTGTTCAACCGGATTTGCTACTGGAAACGCTCAGACTGCTCTAAGTGGATGGTACCTATCAATGTACCTGCACAAAGAACAGCACAGCCGACTTGGGTTCTATGGTTACGACCTTCAGGACCAGTGTGGAGCATCCAACGTATTCTCCATCCGAGGAGACGAAGGATTACCACTT…
>denovo331 G26A_528
ACAGCACTCTAACAGAAGAGGGGGAGCAAAAAGGACAGAACGGGACAAAATAAAAACCGAGAGGAGCTTACAGCCATGAACAGGGAAGAAGCAAGGCAATATATCATAGACAGAAGCACAGACTACTTACAGCAAGACAGAAGCAAAAAGGGCTATATTTGCCCTATATGTGGAAGCGGAAGCGGAAACAAGGGGACAGGCATAACCACAAAGGACAAAGTACATTTTACTTGCTGGGCGGGCTGTTTTACCAACAGCGACATTATAGACATGATCGGACAAGAAAACGGGCTTACAGATTATAACGAGAAGCTCCAGAAAGCCGCAGATGTTTTTAATATAACCATAGAGAGGGGCTATAGTAGAATGGACGCAAGAGAAGACTTTGCACCCGCTACA…
>denovo332 G25AA_1405
ACTGCAAAGAACCCCAAGACCATTCCTACTGTGATTGACATATCTTTCTATGCCTCCCCTTCCTCCACAATCTCAATGTACTTTGTCTTCTTATTAAAAGGCCTGAATCTTCTGCCTCCGCCTTCGAAGAACTTCCCATAGAACTCTACGTACTGCAATCTGCTGGAGTGTACGTACGAGCCGATTACGTTAATCGCCAGGTTGAATACATGCCCTATAACGAGGATCATGAGCATGGGAATCCATCCGACAAACCGGATTGAGAGAAAACGCTTTGCCATATCGTTAACTATCCTAACTACGCAATGAACA
>denovo333 G25AA_1415
TGCCAGTTCTTTTCGAGGCATTTAAAGCCGACCTTTTAGTAACACCTAAACCTGTCTTTTTCATTTTTATTCCTCCCTAAATTCTCGCTTTACACCCGATCTAAACGGGTCTTTTTCCCAAGCGATACCAAACATAAACAGAATTGTCCAACGTTGTCTACAAAACAAATAAAAAGCCTATTGCAGACACAAAAAAACTACCCAAACTACGCAATGAACA
>denovo334 G25AA_1500
CCGGAACCATCGACGCAGACTATCGTGGCGAAGTGAAAATAGTGCTGCACCACAGCTCCAGCGAAGACTTTACGGTGGAAAACGGAATGCGCATCGCGCAGCTCGTGGTCTGCTCCATTGCCGTGGTGGAACTGGAGCACAAAGCCTCCCTGGATGACCCCGATAGAGGCGACGCAGGCTTT
>denovo335 G25AA_1214
ACAACATGGAGTGCAGCTACAAAACAAATAAAACTAATCAATTTAACTACAGGAGTAGCTGTTGATTTAAGTAAAGCAACAGCAGGCGCAGCTTTAACACAAGGTACTGTAGCAGCAACAAATAATGCCGCGACTCCGGCAGTTAGAACAAATCTAACTATCACATTACCAACTAGCGATCTTGCAGAAGGAGCAAGTTACGCACTCTACATCAGAGATATTAAGGATAGTACAACTATCCAAACTATGCAATGAACA
>denovo336 G25AA_1291
GTTGGCTGAACCGCACTTTACCAAAAGTTTCATCAGTCAGATTGAAAAGGACAGCGCCAAACCTTCTCTCAAGAGCCTGCAAATCATGGCAGAACGACTGGGAAAGCCCGTTAGTTATTTTCTCGAAGACCCAACACCAACTACCCTAACTACGCAATGAACA
>denovo337 G25AA_1975
CTCCAAACCCATCCTTGCCGTGATCGCCCTGAGCGCCTTCAATGCCGCCTATCGCAACTTCCTCTTTGCCTTCATCGTCTGCCAGGATCAATCCATGTGGACGCTGATGGTGCACATCTACAACCTGATGCAAAGAGCCAGCAGCAGCGTTGGCTATGCCGCTCTGGTGATCGCCGCCATCCCCACCTTAGTCGTGTTTGTCTTCTTCCAAAACATCATCATCAAAGGCATCGTGGTACCGATGGAGAAGTGAGCCCGCCCAAAACACTACAACTCCAAACTATCCAAACTACGCAATGAACA
>denovo338 G25AA_1907
GCTTACACTGACGATATCCTAGATGATTTCATATACTACGGTAAGGAATATGTTGATGGTAAATATGGTATCTGTGGAACCAAAGCAAGCACTGAAGTTGTTCACGACATAGCTGCCGAAGTAACCATGTATGGACTGGAACAATATGAATATCCAGCTCTCCTTGAAGATCATTTTGGAGGTTCACAACGAGCTGCAGTTGTTTCCGCTGCTGCAGGATGTTCAGTTGCCTTTGCAACCGGGAACTCCAACGCAGGGATTAACGGATGGTATTTAAGTCAAATTCTCCACAAAGAAACTCACAGCAGACTTGGTTTCTACGGTTACGACTTGCAAGACCAGTGCGGAGCATCCAACTCCCTATCCATCAGGAGTGATGAAGGTTTGATCCACGAATTA…
>denovo339 G25AA_1890
ATTTCCTCAGTCAATAAATCCAAAGCTGCATTTGCCTCAGCAGCAGCCTTTTTAATCAACACTAAGGCCCTAATTATTTCCAAAGGCATTTTTTCTTGACCGATCTTAAATTTTTCCAAACTTCTTTGAGTTTGGGCTCCCCATAATTTCCCCTTAGGAACCAATACCTCCCCTAAAAAATCCTTAACTACCCTAACTACGCAATGAACA
>denovo34 G6A_18804
GCCTACACGGATAACATCCTTGATGACTTCACCTACTACGGAATGGACTACCTCCACGACAAGTACAAGATCGACTGGAAGAACCCGAACCCGAAAGACAAAGTCAAAGCAACCCAGGATGTTGTCAACGACATTGCAACCGAAGTCAACCTCTACGGTATGGAACAGTATGAACAGTTCCCGACCATGATGGAAGACCACTTCGGCGGTTCCCAGCGTGCAGCCGTTCTCGGTGCAGCATGCGGTTTAACCACCTCTATTGCAACCGGAAACTCCAACGCCGGTCTCAACGGCTGGTATCTGTCCATGCTTATGCACAAGGACGGCTGGTCCAGACTTGGTTTCTTCGGCTACGATCTGCAGGACCAGTGCGGTTCCGCAAACTCACTCTCCATCAGA…
>denovo340 G25AA_2062
ATGACACTGCTTGCCCTTAACATCGAAATTCCAGTCACTTACCTTAAACCCACGAAAATTACTCTTGGCTCTGTCAGTGGTTTTTCGGCGTTCTAGCACCGCAGCCCCCAAGGCACCCATAACATCATGTTGTGTCGGAACCCAAACTTCCCTTTGCAGAGCTTCTTCAAATGCTTGTTTCATACCAACATTGGCTGCAACTCCGCACTGAAATAGAACTGGAGGAAAGATATCTTTTCACTTAGCTACATTATTAAGATAATTCCTAACGAGGGAGGGACAAAGAATGCGAGCGATA
>denovo341 G25AA_2004
TCCCCAAAAAGCAGTGCATGTTCTGTTTTAAAATCTTTTACATCATATTTCTTTTGAAGAGCATTTCCACTACCCAATTTTGAATTTACAATTGGTAATAAAGCAATTAATCTTTCATCCATCGTTAAATCTTGAATCATTTTCAATGTTTTTGGGGGACTATTTCTTCCTTCTTGCTCATTACTAACTACCCTAACTACGCAATGAACA
>denovo342 G25AA_2002
CCTTCAACTCAATTGGTAATCAGAGTATCTATGTCCTAAGGACATGCTCCTGTAAAAGATACAGATACAATGTCCACAGCTACTTCTATTACAGGAAATAAATCTATAGGCATTCCTGTTAATGAAATTGAACATAAAA
>denovo343 G25AA_2041
CATATGGGAAACTGGGAAGCAGCCAGCATTTTCCCCGCCTTAGATATGCCGATGTCAGTCATCGTGCGCAAACAGCGCAATATCTACTTCGATAAGTTTCACAATGCCATCCGTGCCCGCCATTGAATGGGCATCATAGATATGAGGAAAGGCCTCATGGACATCATCGCTGCCTTCAAAAAGAAACACATGGTAGCCATCCTCATGGATCAAAATGCAGTACAAAGCGGCGTGGTTATGGATTTCCTGGGCTTTCCTGCCTCTCATTGGGTGGGTGTGGCCAAACTGTCCCTGCGCTACAAAGTCCCCCTCCTCCCCGGCATTGCGCTGCTCACACCCGAAGGAAACTCCATCTTCAGCTTTGAACCGGTAATCTACCACCCCGACTGGGAAGACAAG…
>denovo344 G25AA_1672
GCTTACACTGACGACATCCTATATGATTTCGTGTATTACGGTAAAGAATACGTGGATGGTAAATATGGCATTTGTGGAACCAAAGCAAGCACTGAAGTAGTTCACGACATAGCCGTCGCAGTAACTATGGACGGAATGGAACAATACGAATACCCCGCTCTCCTTGAAGACCATTGTGGAGGTTCTCAACGGGAGGGAGTTGTTTGTGCTGCTGTAGGATGTTTAGGTACCATTGCAACAGGGAACTGCAATGCTGGAATCAATGGATGGGTCGTG
>denovo345 G25AA_1854
CCCTCAACAGCAAGGATATAGTCACTTTCAAGGACTCTAAACAACTGCTCCATAGCATTCTGTCCTTGGCTGGCTGAAAGACTGTTATTATAGATAAAATGAGTCATCTGAGAAATTAAGTACTTGAAATCAGGATTCGATCCATCCAGAAGCGATATGATATTTCCTGAACACCCAGTCAATTCAAGCCACACAAGGTTTCTTTTCTTCAAAACGCCTTGCCTGATTTGTGTTTTAACAGTCTCTACAAGACTTGCGGCTGTATTGAGTCTCGCCTTGTATTCAGGGCAGGTTATAATCATTGGGGACACTCCCTCCTTTACATGAACATCCCACCTGTTCACCAGGTGTGTCCACTTACATTGTTTCCAACTACCCAAACTACGCAATGAACA
>denovo346 G26A_77856
TGGTGTGTAGAGTGATGCATTATAGTATCGGTTTTTTCCAGTAGTAACAAAACCGAATAAAAAAGTTCCGGTCCGACAGACAACTGTACTACCTCTGCACCAAGAGCTTCACATTTTCTTGCTTTTTCAATAATCTCTGGCTGTCCTACTCCACGTGAATCATATGTTTCTTGTACTATGATAGAGCGCAATCCAGCCATAGCCGCTTGCGAAGCTACTGCTGCTCCATAATTGCCTGATGTTGCTGCAATTACTCCTTTATATCCTTTTTTCTTGGCTTCATATACTGAAAGGGCAGCTCTTCTTGCTTTATAACTACCCAAACTACGCAATGAATG
>denovo347 G26A_77896
ATACACTGACAACATCCTCGACGACTACACTTACTACGGTAAAGAATACGTTTATTTTAATTGTTTCTTTTTAGTCGTCTCTCCATACAACATGGATACTGTTCTGGATGTAGCATCCGAAGTAACCTTCTACGGTTTAGAACAGTACGAAGAATTCCCAGCACTACTTGAAGACCAGTTCGGTGGATCACAGAGAGCAGCCATCTGTGCTGCAGCATCTGGTTGTTCCACAGGATTTGCTACTGGAAACGCTCAGACTGCTCTAAGTCGATGGTACCTATCAATGTACCTGCACAAAGAACAGCACAGCCGACTTGGGTTCTATGGTTACGACCTGCAGGACCAGTGTGGAGCATCCAACGTATTCTCCATCCGTGGAGACGAAGGATTACCACTGGA…
>denovo348 G26A_78199
ATACACTGACAACATCCTCGACGACTACACTTACTACGGTAAAGAATACGTTGAAGACAAATTTGGTGGATTATGCGAAGCACCAAACAACATGGATACTGGTCGGGATGTAGCATCCGAAGTAAACTTCTACGGTTTAGAAAAGTACGAATAATTAACAACACTTATTGTAGACCAGTTCGTTGAAGCACAGAGAGCAGCCATCTGGGCTGCAGAATCTGGTTATTCCACAGGATTTGCTAATGGAAACGCTCAGACTGCTCTAAGTGGATAGTACCTCTCAATGTACCTGCACAAAGAAAAGAACAGACGACTTGGGTTATATTGTTACGACGTGCAGGACCAGTGTAGAGCATCCAACGAATTCTACATCCGTGGAGACGAAGGATTACCACTGGA…
>denovo349 G26A_77039
TCGCAGACTTGGGGCAAAACTTCCTATTAAATGGTGACTTTGTTTATCTGCCGACAGATGTGCACACCCCGCATGACCCTTATCACCCTGAAGCCAAGCTGTTCCCACCGCATAACGTCCGCAACACTTGGGGCCGCGAATTATTTGGCGCAGTAGCGGATTGGTACACGCAAAACGCTGACAACGATCATGTGCAACTGTTTGACAAAACGCGCTACTCCAGTTTTGCTGGCACGCCGTTGGATCTGTGGCTGCGCGAACGCCATATCGACGAACTGCATTTAACTGGGGTGTGCTCAGATATTTGTGTCTTGCACACTGCCGTTGACGCGTATAACTTAAACTACCCAAACTACGCAATGAATG
>denovo35 G8A_38317
GCATACACTGACAACATCCTCGACGACTACACTTACTACGGTAAAGAATACGTTGAAGACAAATTTGGCGGATTATGCGAAGCACCAAACAACATGGATACTGTTCTGGATGTAGCATCCGAAGTAACCATGTACGGAATGGAACAATACGAATACCCCGCTCTCCTTGAAGACCATTTTGGAGGTTCTCAACGAGCTGCAGTTGTTTCTGCTGCTGCAGGATGTTCAGTTGCCTTTGCAACAGGGAACTCCAATGCTGGAATCAATGGATGGTACTTAAGTCAAATTCTCCACAAAGAAACCCACAGCAGACTCGGTTTCTACGGTTACGACTTGCAAGACCAGTGCGGAGCATCCAACTCCCTATCTATCAGGAGTGATGAAGGTTTGATCCACGAA…
>denovo350 G26A_79923
CATTAAACAGCCCTCCTTTCTTTAATTATTATTATAGGATACCAATTCCTGCTAATACAGTTAAAACTAGTGTTAGCCATAATAATGCTTTTGTAACGTTAAGACCTTTCTTATTGTAGAACATGTATACACCCATAACTACTGTTAATGGTAATATACCAGGAATAATCTTATCTAAAATTTCTTGCATAACAAATGGTTTTCCAGAAATTTCAAATGCCAATGAAGAAGACACCTTAACATATTGACCAGCTAGGATACCCATCATGAATAACCCTAGAACTGATAATGTATCAATTGCTGTTTGAACACCAGAACTACCCTAACTACGCAATGAATG
>denovo351 G26A_79468
ATCCAAGCTGACGCATTCATGCCATATGTGACATTATTTACAATCAAATACCTAAAAGCAACCACCACCATAGCCGTTGCCTCCACAAACGTAACAAAAACCGTATTCTTCCACGTACGAAGAACGATATATGATATCAGCAGTACAACAAAAATCTTAAACATGACCGACCAACCTGTTCTGGGGTCATGATCCAAATAGAAAAATCCTGCCATAATCAGAGTAAATGCTGCCAATGCCAAAGCAATCATCTTCATTAACTTTATCTTATATTGTTTCACTACCGGATAATTCTCTGATTCGATGATTTCTCTCCACGTACAACTACCCAAACTACGCAATGAATG
>denovo352 G26A_80339
TTACACTGACGATATCCTGGACGACTTCGTATACTATGGTATGGAATACGTGGACGATAAATACGGTATCTGCGGAACCAAAGCCAGCACTGAAGTAGTTCACGACATAACCTCAGAAGTAACCATGTACGGACTGGAACAGTACGAATACCCAGCCCTCCTGGAAGACCACTTCGGTGGTTCACAGAGAGCAGCAGTTGTTTCCGCAGCTGCCGGATGTTCCGTTGCATTCGCAACTGGAAACTCCAACGCCGGAATCAACGGATGGTACTTAAGCCAGATCCTACACAAAGAAGCCCACAGCCGACTTGGTTTCTACGGTTACGACCTGCAGGACCAGTGCGGAGCATCCAACTCTCTCTCCATCAGGAGTGACGAAGGTCTGATCCACGAATTACG…
>denovo353 G26A_70224
ATACACCGATAACATCCTCGATGAGTACACCTACTACGGTATGGACTACTTTTATTTTTTTTATTTTTTTTTTGCTTTTCCTTTATACCCCGCAGCAGTCATTGCTCCAACTCAGGACATCGTCAACGACATTGCAACTGAGGTCAACCTCAATGCAATGGAGCAGTACGAAGGTTACCCAACCATGATGGAAGATCACTTTGGTGGATCACAGCGTGCTGGTGTAATGGCAGCAGCATGTGGTCTGACCTGTTCCATTGGTACCGGAAACTCCAATGCCGGTCTGAACGGATGGTATCTTTCCATGCTCATGCACAAGGAAGGCTGGTCACGTCTTGGTTTCTTTGGCTACGACCTTCAGGACCAGTGTGGTTCAGCAAACTCCCTTTCGATGGAGCC…
>denovo354 G26A_71786
TTACACTGACGACATCCTAGAGGATTTCGTGTATTACGGTAAAGAATACGTGGATGGTAAATATGGCATTTGTGGAACCAAAGCAAGCACTGAAGTAGATCACGATATACCCGCCGAAGTAACCATGTACGGAATGGAACAATACGAATACCCCGCTCTCCTTGAACACCATTTGGGAGGATCTTCAAGATCTGCAGTTGTTCCTGCGGCTGAAGGATGTGCAGTTGCCTTTGCAACAGCGAACTCCAATGCTGTAATCAATGTATGTTACTTAAGTCAACTTCACCACAAAGAAAACCACAGCAGACTCGGTTTCGACGATTACGACTTGCAAGACCATTGCGGAGCATCCAACTCCCTATCTATCAGGAGTGATGAAGGTTTGATCCACGAATTACG…
>denovo355 G26A_69932
AAAATCCTCAGCCACACATTTAACTTATTTCGCCACATCCATGTCAGTGAATTTATGAAACTGGTTTATAATGCAGTATTAGTTAAGGTTAACACAACGCAGGATCAAAAATTGCCGCGAAAATGCGGCCGGATTAACTCTATTGCTGTCAGTCCTAGATCCCAAGGTTTAGGAGTAGGAACTAAACTCCTAAACCTTGCACTTACCAAATTAGCAGATCAAAATGTATTCTTAAGTGTTCGGCCAGATAACCATTCAGCCAAAAAACTGTACCTTAAGGCTGGGTTCCGAGAATGCGGCACGACCAAAGATCTGCAGGGCAGCTGGATCCTAATGATTAGACAAGCTTGATCATCAGCAGCCATACTATGCACGTAAAAACAGCTCCCGCTCGCAATC…
>denovo356 G26A_70143
CTACACGGATAACATCCTTGATGACTTCACCTACTACGGAATGGACTACTTTTATTTCTTTTATTTTTTTTTTACTTTTCCTCTGTACGCAAAAGACAAAGTCAAAGCAACCCAGGAAGTTGTCAACGACATCGCAACCGAAGTCCACCTTTACGGTATGGAGCAGTATGAACAGTTCCCGACCATGATGGAAGACCACTTCGGCGGTTCCCAGCGTGCAGCCGTTCTTGCAGCAGCCTCCGGTATCTCCACGTCGATTGCTACCGGAAACTCCAACGCCGGTCTCAACGGCTGGTATCTGTCCATGCTTCTGCACAAAGACGGCTGGTCCAGACTTGGTTTCTTTGGCTACGATCTGCAGGACCAGTGCGGTTCCGCAAACTCACTCTCCATCAGACC…
>denovo357 G26A_74751
ATACACTGACAACATCCTCGACGACTACACTTACTACGGTAAAGAATACGTTGAAGACAAATTTGGCGTATTATGCGCAGCACCAAACAACATGGATACTGATCTGGATGTAGCATCCGAAGTAACCTTCTACGGTTAAGAACAGTACGACGCATCCCCAGCACTACTTGAAGACCAGTTCTGTGGATCACATAGAGCTGCAGTCTCTGCTGCAGCATCTGGTTGTTCCGCAGTCTTTGCTACAGGAAACGCTCAGACTGCTCTAAGTGGATGGTACCTAAGAATGTACCTGCACAAAGAACAGCACAGCCGACTTGGGTTCTATGGTTACGACCTGCAAGACCAGTGTGGAGCATCCAACGTATTATCCATCAGTGGAGACGAAGGATTACCACTGGA…
>denovo358 G26A_72680
CTACACCGACAACATCCTCGACGAGTTCACCTACTACGGTATGGACTACGCCAAGTACAAGTACGGGCTCGGGTTCTTCTTGTCGACCCAGTTTTTCGTCAACGACCTGGCAACCGAGGTCACCCTCAACGCCATGGAGCAGTACGAGCAGTTCCCGACCATGATGGAGGACCACTTCGGCGGGTCCCAGCGTGCCGGCGTCATCGCCGCCGCATCCGGTCTGACGACCTCTATCACGACCGGACACTCGAACGCCGGCCTGAACGCCTGGTACCGCTCCATGCTCCTGCACAAGGACGGATGGTCGCGTCTCGGCTTCTTCGGCTACGACCTTCAGGACCAGTGCGGGTCTGCAAACTCGCTCTCCATGGTCTCTGACCGCGGCCTGATGGGAGAACT…
>denovo359 G26A_92789
TTACACTGACGACATCCTAGATGATTTCGTGTATTACGGTAAAGAATACGTGGATGGTAAATATGGCATCTGTGGAACCAAAGCAAGCACTGAAGTAGTTCACGACATAGCCGCCTAAGTAACCATGTACGGAATGGAACAATACGAATACCCCGCTCTCCTTGAAGACCATGTTCGAGGTTCTCAACGAGCTGCAGTTGGTTCTGCTGCTGCAGGATGTTCAGTTGCCTTTGCAACAGGGAACTACAATGCTGGAATCAATGGATGGTAATTAAGTCGAATACTCCACAAAGAAACCCACAGCAGACTAGGTTTCTACGGTTACGAATTGAAAGACCAGTGCGGAGCATCCAACTCCCTATATAGAAGGAGTGATGAAGGTGTGAGCCACGAGTTACG…
>denovo36 G3A_57428
GCATACACCGACAACATCCTTGAGGACTACGTGTACTACGCCATAGACCAGATCGAGAGCAAGTACGGTGGCCTATGCAACTTAGATCCTACCGACAACGAAAAGATCATGAATCTTGCAGAGGACATCAACGGATACGCTCTCTCGTCCTACGAGAAGTACCCCGCTGTCATGGAGACCCACTTCGGTGGATCCCAGAGGTCCACTGTTGCAGCCGCATCCACTGGTATCGCCGGTGCAATGGCTACCGGTGTCGCAGACTGTGGTCTGAACTGCTGGTACTACTCTATGCTCGAGCACAAAGAAAGGACCGGAAGGCTTGGATTCTACGGATTCGACCTTCAGGACCAGTGCGGTTCCGCTAACTCTTACGCCTACAGATCCGACGAGGGTCTGCCG…
>denovo360 G26A_92272
TTACACTGACGACATCCTAGATGATTTCGTGTATTACGGTAAATAATACGTGTATGGTAAATATGGCATTTGTGTAACCAAAGCAAGCACTGAAGTAGTTCACTACTTAGCCGCCGAATTAACCATTTACGTAATTGAACAATACGAATACCCCGCTCTCCTTTAAGACCATTTTGTATGTTCTCAACGAGCTGCATTTGTTTCTGCTTATTCAGGATGTTCAGTTGCATTTTAAACAGGGAACTACAATGCTGGAATAAATGGATGGTACTTAAGTCAAATTCTCCACAAAGAAACCCACAGCAGACTCGGTTTCTACGGTTACGACTTGCAAGACCAGTGCGGAGCATCCAAATCCCTATCTATCAGGAGTGATGAAGGTTTGATCCACGAATTACG…
>denovo361 G26A_90395
TTACACTGACGACATCCTAGATGATTTCGTGTATTACGGTAAAGAATACGTGGATGGTAAATATGGCATCTGTGGAACCAAAGCAAGCACTGAAGTAGTTCACGACATAGCCGCCGAAGTAACCATGTACGGAATGGAACAATACGAATACCCCGCTCTCCTTGAAGACCATTTTGGGGGTTCTCAACGAGCTTCAGTTGTTTCTGCTGGCGCAGGAAGTTCAGATGGCTTTGGAAACGGGGAATTCAAAGCTGGAATCAATTGTTTGGACCTAAGTCAACTTCTCCACAAAGAAACCCACAGCAGACTCGGTTTCTACGGTTACGACTTGCAAGACCAGTGCGGAGCATCCAACTCCCTATCTATCAGGAGTGATGAAGGTTTGATCCACGAATTACG…
>denovo362 G26A_95355
ATACACTGACAACGTCCTCGACGACTACACTTACTACGGTAAAGAATACGTTGAAGACAAATTTGGTGGATTATGCGAAGCACCAAACACCATGGATACTGTTCTGGACGTAGCATCCGAAGTAACCTTCTACGCTCTGGAACAGTACGAAGACTTCCCCGCACTACTTGAAACCCAGTTTGGTGGATCACAGAGAGCAGCCATCTTTGCTGCAGCATCTGGTTGTTCAACAGGATTTGCTACTGGAAACGCTCAGACTGCTCTAAGTGGATGGTACCTATCAATGTACCTGCACAAAGAACAGCACAGCAGACTTGGGTTCTATGGTTACGACCTGCAGGACCAGTGTGGAGCATCCAACGTATTCTCCATTAGTGGAGACGAAGGATTACCACCGGA…
>denovo363 G26A_96657
GAATACATCGATAGCGTCGCTCTTCAAGCGTGGCAATACAACCTCGGTCTCGGGGTCACCAAAGCGAGCGTTAAACTCAATAACCTTGATGCCATTGGGAGTCTTCATCAGACCACCGTAGAGGACGCCAGTGAAGGGAGTACCCTCAGCCACCATTGCATCTGCTACGCGCTGCATGATATTCTCCATGGCGTATGCATGGTCCTCCTTACTGATAAAGGGCAACTCAGTGTAAGCACCCATACCGCCAGTGTTGGGACCCTCGTCGTTGTCGTAGGCACGCTTGTGGTCCTGTGCTACGGGCATAGGGCAAATCTTATTGCCAGCAACAAAGCACATTAATGAAAACTCCTCGCCTGTGAGGAACTCCTCGATAACTACCCAAACTACGCAATGAATG
>denovo364 G26A_85447
AACATCCACCGTTTTGGCAATATTGATTCCACAGTGACAGACATACACACCGATTTTGGGCTTGTTGTTCATTGCATCTTTCATCCTCCAACCAAGAATAACTGATCATGTCTATCTGCAAAAGCTATCTTTTCCCTGATCAACCCCGCAGCTCTTTCAACTTTTCCGCCATCTTGGGAACCACTTTGAAGAGATCGTCGACAATGGCAAAATCCGCCACGGTAAAGATCGGTGCATCAGGATCCCTGTTGATAGCCACAATGGTCTTCGATCCTTTAATACCGGCGATATGCTGGAAAGCACCGGAGATGCCGAGAGCGATATAGAGCTTGGGCTTGACCGTTTTACCGGAGGTGCCTACCTGGCGATCATGAGGCAGCCAGCCGGCATCGGTCGCAG…
>denovo365 G26A_86517
ATACACTGACAACATCCTCGACGACTACACTTACTACGGTAAAGAATACGTTGAAGACAAATTTGGCGGATTATGCGAAGCACCAAACAACATGGATACTGTTCTGGATGTAGCATCCGAAGTAACCTTCTACGGTTTAGAACAGTACGAAGAATTCCCAGCACTACTTGAAGACCAGTTCGGTGGATCACAGAGAGCAGCCATCTGTGCTGCAGCATCTGGTTGTTCCACAGGATTTGCTACTGGAAACGCTCAGACTGCTCTAAGTGGATGGTACCTCTCGATGCTCCTGCACAAGGACGGATGGTCACGCCTCGGCTTCTTCGGCTACGACCTCCAGGACCAGTGTGGGTCTGCAAACTCGCTCTCCATCCGGGGCGACGAGGGTGCGATCGGCGA…
>denovo366 G26A_85878
CGCAGTTTCCTTTTGCGTACCAAGTTGACCACTAGGGTAGATCTCTACCTTACCACGTCCTTCGGTCCTCTCCTGTAGTAACTCATTAAACTTAGAAGCTCCAGCCCAGTAGGGGTGCCCTATCGGCATCTCCACTGCAAGCCTAAAAACATAAGTTTCAGTGCTAGCAAAAGCAACCCCTGTACCTAAGATGCTCGTCAACCCAAAGACAGCAACCGTCATAGCTAATATAATGGCAAGGACTCCTTGTAAAAACCTTTTCATATGCAAATCTCCCTCCCTCAACATAATCTCTTAAAAATCTCTCCTAACTACCCTAACTATGCAATGAATG
>denovo367 G26A_83330
TTACACTGACGATATCCTAGATGACTTCGTGTACTACGGTATGGAATACGTGGATGGCAAATATGGTATCTGCGAAACCAAAGCAACCACCGAAGTTGTTCACGACATATCTGCAGAAGTAACCATGTACGGACTGGAACAGTACGAATACCCCGCTCTCTTGGAAGACCACTTTGGAGGTTCACAGCGAGCTGCTGTTGTTTCTGCTGCTGCCGGATGTTCTGTTGCCTTTGCAACCGGTAACTCCAACGCTGGAATCAACGGATGGTACTTAAGTCAGATTCTCCACAAAGAAGCCCACAGCAGACTTGGTTTCTACGGTTACGACTTGCAGGACCAGTGCGGAGCATCCAACTCCCTCTCCATCAGGAGCGACGAAGGCTTGATCCATGAACTACG…
>denovo368 G26A_84002
CCCCACCCAAGCCCCTGCCGACCAGGCGCAGATGGTTGTCCATTCTTACGCATCCGATGTCGACCCACTCGAGCCCGGAACAAGTTTTAAACTCAAGCTAAAAGTTGGCAATGACGGTAATCAGCTTGCCCGAAATGTATCTTTAGTTTATGGTGGCAGCTCACTTAGCACCAATCCTGAAGGCACACCAGTCAGTGGTGTTAGCGGTGGCGATGCTGATAATGCCGTTTTTGCCCCAATCGGAAAATCAAATGTCGTCCTTTTGGGCGATGTCCAGGCAGGCACAGAATTGAGCCCTGAGCAAGATTTTATTGTCAACGTAACCGCCGCTCCCGGCGCTTATCCGCTCAAACTACCCTAACTACGCAATGAATG
>denovo369 G26A_88386
CATAACATTAACAAGACTTGGACCTAATGCAGCTACAAAAGCTATAGCTAGTAAAATTGTAGGAAAGGACAATGCAATATCTGTAATGCCCGTAATTACGTAGTCAGCTACTCCCCCATAATAACCTGCTAAGGAATCGAGGATTGTTCCTATTAAGAGGGACATTCCAACAGCTATAAAGCCGATCTGCAGTGATACTCTTGACCCATACACAACCCGGCTAAAGATATCTCTGCCGAATTCGTCCGTTCCCAATAAATGTTCTTCAGATGGCGGTCGTAAAAAATTTTTAAGGTTCTGAGCATCATACTCATAAGGAGCAATAAGCGGTGCAAATATTGCAACAATAATCAATATCAGAATAATAATAAAACCTACTAATGCTGCCCTATTTTTAAA…
>denovo37 G26A_7963
ATACAACTCAACAAATCTTTTATAGTCCTTTTCCTTCCACGCAATAGCTGCTTTTGGTCTAATACTAGCCAAATTCATATTTGCAATATACTGGTTAAAATTTTTGGTAGTAAATTTATCCAATCTATTATAAAATAGTTCATCACCCAATATAGCATCTATTGCATATTTTGTTACCAACTCCGCCATAATAGGTATAAATTTTTTTATTCCCTCTGCATTACTTGTCTGGAAAGGAGTAAAAGATTCATTTGTTTCTAGTTCAATAATATCTTTTAATGAGTATTTAACCTCATCAGTCCTGCTATTGCCTATAAAACCAATTTCGAGACCTAACTCATATGACCCTCTACCATGATAAACATTCACAAAAACTACCCAAACTACGCAATGAATG
>denovo370 G26A_50321
ATACACTGACAACATCCTCGACGACTACACTTACTACGGTAAAGAATACGTTGAAGACAAATTTGGCGGATTATGCGAAGCACCAAACAACATGGATACTGTTCTGGATGTAGCATCCGAAGTAACCTTCTACGGTTTAGAACAGTACGAAGAATTCCCAGCACTACTTGAAGACCAGTTCGGTGGATCACAGAGAGCAGCCATCTGTGCTGCAGCATCTGGTTGTTCCACAGGATTTGCTACTGGAAACGCTCAGACTGCTCTAAGTGGATGGTACCTTTCAATGTACCTCCACAAGGAACAGCACTCCAGGCTTGGATTCTATGGTTACGACCTGCAGGACCAGTGCGGTGCATCCAACGTCTTCTCAATAAGGGGCGACGAGGGACTGCCACTGGA…
>denovo371 G26A_49561
ATACACTGACAACATCCTCGACGACTACACTTACTACGGTAAAGAATACGTTGTAGACAAATTTGGCGGATTATGCGAAGCACCAAACAACATGGATACTCTTCTGGATGTAGCAGCCGAAGTCACCTTCTACCGTTTAGAACAGTACGAAGAATTCCCAGCACTACTTGAAGACCAGTTCGGTGGATCACAGAGAGCAGCCATCTGTGCTGCATCATCTGGTTGTTCCACAGGATTTGATACTGGAAACGGTCAGACTGCTCGAAGTGGATGGTACATATAAATATAACTGCACAAAGAACAGCACAGCAGACTTGGGTTGTATGGTTAAGACATGCAGGACCAGTGTGGAGCATCCAAAGTAGTCTCCATCCGTGGAGACGAAGGATTACCACTGGA…
>denovo372 G26A_49117
ATACACTGACAACATCCTCGACGACTACACTTACTACGGTAAAGAATACGTTGCAGACAAATTTAGCGGATTATGCGAAGCACCAAACAACATGGATACTGTTCTGGATGTAGCATCCGAAGTAACCTTCTACGGTCTAGAACAGTACGAAGAATTCCCAGCACGACTCGAAGATCAGTTCGGGTGTTCACAGAGAGCAGCCATCTGTGCTGCTGCATCTGGTTGTTCCACAGGCTTTGCTACTGGAACCGCTCAGACCTCGGTAAGTCGATGATACGTTTCAATGTGCCTGCACAAGAAACAGCACAGCCGACGTGGGTTCTATGGTTACGACCTGCAGGACCAGTGTGGAGCATCCAACGTATTCTC
>denovo373 G26A_53418
TTACACTGACGACATCCTAGATGATTTCGTGTATTACGGTAAAGAATACGTGGATGGTAAATATGGCTTTTGTTGAACCAAAGCAAGCACTGAAGTATTTCACGACATAGCCGCCGAAGTAACCATGTACGGAATGGAACAATACGAAAACCCCGCCCTCCTTGAAGACCAGTTTGGAGGTTCTCAACGCGCTGCATTTGTTTCTGCTGCTGCAGGACGGTTGGTTACCTTTGCAACAGAGAACTTCAATGCTGGAATCAATGGATGGTACGTAAGTAAAATTCTCCACAAAGAAACCGACTGCAGACTCGGTTTCTACGGTTAAGACTTGCAAGACCAGTGCGGAGCAT
>denovo374 G26A_51464
ATACACAGACGACATCCTCGACAACAACACCTACTATGACGTTGACTACATCAACGACAAGTACAACGGTGCTGCAAACCTCGGAACTGACAACAAGGTAAAGGCAACCCTCGATGTAGTAAAAGACATCGCAACCGAGTCCACACTCTATGGTATCGAGACCTACGAGAAATTCCCAACAGCCCTTGAAGACCACTTCGGTGGGTCCAAGAGAGCAACCGTGCTTCCATCTGCATCAGGCGTTGCATGCGCCCTTACAACCGGAAACGCAAATGCTGGTCTCTCAGGCTGGTACCTCTCCATGTATGTCCACAAGGAAGCATGGGGCAGACTCGGATTCTTCGGTTTCGACCTGCAGGATCAGTGTGGTGCCACAAACGTTCTGTCCTACCAGGGCGA…
>denovo375 G26A_43112
ATACACTGACAACATCCTCGACGACTACACTTACTTCGGTAAAGAATACGTTGAAGACAAATTTGGCGGATTATGCGACGCACCAACCAACATGGATACTGTTCTGGATGTAGCATCCGAAGTAACCTTCTACGGTTTAGAATAGTACGAAGAATTCCCAGCACTACTTGATAACCAGTTCGGTGGATCACATAGAGCAGGCATCTGTTCTTCAGCATTTGGTTGTTCCACAGGATGTGCTGCTGGTATCGCTCAGACTGCTATAAGTAGATGGTACCTATCAAGGTACGTGGACAAAGAACAGCAGAGCCGGCTTGGGTTCTATGGTTACGACCTGAAGGACCAGTGTGGAGCATCCAACGTATTCTCCCTCCGTGGAGACGAAGGATTACCACTGGA…
>denovo376 G26A_44045
TTACACTGACGACATCCTAGATGATTTCGTGTATTACGGTAAAGAATACGTGGATGGTAAATATGGCATCTGTGGAACCAAAGCAAGAACTGAAGTAGTTCACTACAAAGCCGCCGCAGTAACCATGTACTGAATGGAACCATACGAATACCCTGCTCTCCTTGAAGACAATTTTGGAGTATCTCAACGAGCTGCAGTTGTTTCTGCTGCTGCAAGATGTTCAGTTGCCTTTGCAACATGGCACTCCAATGCTGGGATCAATGGATGGTACTTAAGTCAAATTCTCCACAATGAAACCAGCAGCAGACTAGGTTTCTACGGTTACGAATTGCAAGAACAGTGCGGATCATCCAACTCCCTATCTATCAGGAGTGATGAAGGTTTGATCCACGAATTACG…
>denovo377 G26A_43611
GATGGATGCGTCTGCGCCAGCGTTGTCCAGAATAATAGCTGCGGCGCCACGAGCGATAGCTGTGTCGATCAGTTCGTCTTGACGGTTGGCATCGTCATCATGTACGAGAACCAGGGTGTCATAGCCCAGCTCTTCAGCGGTTCTTTGAGCAACATCAGCTTCAGTCTTAAAGAATGGGTTGTCGTGACCAGGTGTAATAATTACGATTAACTTCTTCTCAGCCAAAGCTGGCATAGCAAACATAGCTAACGCCAAAATTGACACCAGGAGAACAACACTCCACTTACCAAAAAGACGTCTTGTCATGTTCTCGACCTCTCCTTACTTGTATTGTTGTTGTGCAGAGCAACTACCCTAACTACGCAATGAATG
>denovo378 G26A_41244
ATACACTGACAACATCCTCGACGACTACACTTACTCCGGTACAGACTCCGTTGCCGCCCCCTTTTTCTTCTTCTGCGCCTCCCCCCCCCCCCTGGCTCCTGTTCTGGATGTAGCATCCGAAGTAACCTTCTACGGTTTAGAACAGTACGAAGACTTCCCAGCACTACTTGAAGACCAGTTCGGTGGATCACAGAGAGCAGCCATCTGTGCTGCAGCATCTGGTTGTTCCACAGGATTTGCTACTGGAAACGCTCAGACTGCTCTAAGTGGATGGTACCTATCAATGTACCTGCACAAAGAACAGCACAGCCGACTTGGGTTCTATTGTTACGACCTGCAGGACCAGTGTGGAGCATCCAACGTATTCTCCATCCGTGGAGACGAAGGATTACCACTGGA…
>denovo379 G26A_41398
TGATAAGTCTTAATCCAGACCTGAATCGTCTGTAAAAAGAAGGTTACGATATAGATGTAAATGGCGGACACTTGGTTGTCCGCCAAATACCCTATTCGACTCCTTCTAAAAATGTATCTTACGGTACGTTGGTTTGTGTCTTAAACTATGCAACCCCAACAAAAATATCAACGCCACCAGATCACACCATTTTTTTTTGTGGGGAAACGCCTTGTAATTCTGATGGTCAACCACTTGTCGCAATAATTAATAATTCTAATAAACAACAACTAACAAGTGAGATATTGGTAACACATTATTTTTCAAGCAAACCCAGTTCAGGCAACTATCCTAACTACGCAATGAATG
>denovo38 G26A_19092
CTACACCGACGACATCCTTGACGACTTCCTCTACTACGGTATGGAGTACGTTGAGGACAAGTTTGGAATCTGCGGATCAGAACCAACAATGGATGTTGTGCGTGACATATCCACAGAGGTCACACTTTACAGCCTTGAACAGTACGAGGAGTACCCAACCCTCCTTGAGGACCACTTCGGAGGATCCCAGAGGGCAGCCGTTGCAGCTGCAGCAGCAGGGTGTTCAACAGCCTTTGCAACAGGAAACTCCAATGCAGGTGTCAACGGATGGTACCTCAGCCAGATACTCCACAAGGAAGCCCACAGCAGGCTCGGATTCTACGGTTACGACCTGCAAGACCAGTGCGGTGCATCCAACTCCCTCTCAATCAGAAGCGACGAGGGACTTATCCACGAACT…
>denovo380 G26A_40974
CACCGGTGAATGGAACAACTATACCGCTCCCATCACCGTGCCCCTGACAGCCTATACAGGACAGCAAATCAAGTTGGCCTTCAATGCTCAGAGCGCCCCCGGCTACGGATTGTGGCATGTGTGGTCTATCGATAACGTCCACATCGGCAACCCCTATTTGACCCCTAAATTAAACATCAGCGACCTCGTCTTCCAGTCAAACTCAGCTAACACCAGCTTTGCGCTGTACAACACCGGCGCCACACTGCCCACCAGCAAAGCCAAGATGCTGAACCCTGACCTCGTGGAAGGACGTCTCAACGTTCCCGAAACCAAGAACGACCGCGTGATGACCGGCTACAAAGTCTGGCGCTTGCTGCAAGGCCAAGAGGAAAACGAATCTGCTTGGACCTCTTTGAC…
>denovo381 G26A_42139
CATCTCTTGTCTTGTTATAGCTTTATCTGGTTTAAAGGATCCATCAGGATTTCCATTGAATAAGCCTATTTCAACAGCAGCTTGTACATATGGAGCAAACCAGTCATTGGCTTTTACATCGGTAAATTTATCTGTATACTCTCCCTTTTCATATCCTAAAGCCTCTACCATAATCTTGCAGAACTGAGCCCTTGTAAACTCTTGTTCTGGAGCTTACTTCCCACCGCCTATTCCATCTACTATTCCTTTTTCTACAAGCTCTTGTATTGCTGCTTCTGCAAACTTATATTCTTCTGTTATATCGGTAAATACTATATCTTCTTTTTCCTCTGGTACTGGTTCCTCTTCAACTGGTTCTACTTCATCTGCCTCTTCAGTAGCCTCTCCTACCATTATTTT…
>denovo382 G26A_41450
CAGTGGGTCTTCACAGGCATAAACTGGAATATTAGTTTCCTGACTTATAAGCTTATCCAACCCTTTTAAGAGAGCTCCGCCACCAGCCATTACGATACCCCGATCAATTATATCTGAGGCTAACTCCGGAGGTGTTTTTTCCAGACAAACCTTAATGCCCTCAATTATATGATCCACTGTCTCTTTCAGGGCATTTTGAATTTCTTGCGAAGATACCTTGATAGTTTTAGGCAGGCCGCTTACCAAATCGCGCCCTCGTACTTCGTAATATTCTTCATCCCCATCCCAAAGAGCTGAGCCAATAGAGATTTTAATATCCTCAGCAGTACGTTCACCAATAAGTAAATTATAATTCTTCTTAAGATGCTGCATAATATCTGCATCCATATTATCGCCAAC…
>denovo383 G26A_46873
TAAACCTAAGAATAATGCTGTAGAAACAACGCCTGTTTTAGGAGCAGCTTCAGCAGCAGCTTCAGAAGCCTCGCCTTTAGATATTACAACGTTTCCGTCAGCATCTTTAAAGTCAAGTCTCTTTACAGCAAGAGGTCCTTCTGACTTATCTTTAAGACTAACAATAACTTCAGCATAACCAGCACCAGCGCCATCAGCAGGCATATTAATAGTCATTTCGCCATCAACAGTCTGATCAGCATAAGTTGTGGGAACCCAACCGCCTGTGTAGTTGTAAATTATCTCTGCGTTAAAAGAAGCTTTACCAGAAATAACAACGTCTACTGATGTAACAGAATCACGAAGAGCTTCGTCATCTGTTATGGGAGTTGCAGAAGAACCACCAAATAAAACTACCCT…
>denovo384 G26A_46885
CTACACTGACGACATCCTAGATGATTTCGTGTATTACGGTAAAGAATACGTGGATGGTAAATATGGCATTTGTGGAACCAAATCAAGCACTGAAGTAGTTCACGACATAGCCGTCGAAGTAACTATGTACGGAATGGATCAATACGATTACCCCGCTCTCCTTCAAGACCATTTTGGAGGTTCTCTACGACCTGCACTTGTTTCTTCTTCTACATGATTTTAAGGTGCCTTCGCAACAGGGAACTCCAATGCTGCAATCAATGGATGGTACTTAAGTCAAATTATCCACAAAGAAACCAACAGCAGACACGGTTTCTACGGTTACGACTTGCAAGACCAGTGAGAAGCATCCA
>denovo385 G26A_47838
ATACACCGACAACATCCTGGAGGACTACGTCTACTACGCCATCGACAGGATCAAGGACAAGTACGGCGGCTTCTGCAAGCTCGACCCCAACAACATGGACGAGCTCATGAAGCTCGGCGACGACGTCAACACGTACGCCCTCAGCATGTACGAGAAGTACCCCGCGATAATGGAGACCCACTTCGGCGGATCCCAGAGATCCACCGTCGCCGCCGCCGCAACCGGAATCGCCGGTGCGATGGCAACCGGAATCGCCGACTGCGGTGTCAACAGCTGGTACCTGTCCATGCTACAGCACAAGGAGAGGACCGGAAGGCTCGGGTTCTACGGATTCGACCTGCAGGACCAGTGCGGTTCCGCCAACTCCTTCGCCTACAGGTCCGATGAGGGTCTGCCCAT…
>denovo386 G26A_47513
ATCAGAAATCTCTTCACGATATGTCAGGGTCCGGAGATATTTTAAATTATTGGCCAATATTAATTCGCGAATCCTTGTCCCTGCCCTTATAGCCGCCTGCTGCTGGTATATAGCCCTTTCACCCTCAGAACGCCTCGATTGCCCTCTCACGCCGCCACCAGCCCCCTTCAGAAGTATTTTATTCGAACGGTAAACTTCAATAAGTCCTATATCTTCATAAACTTTCATACTTGCATTAAACAACATACTACGTGTTATAATAGTCATAGAGTGGGGAGCATAGCCAAGCCGGATATTTTAGGAATCTGGCGAAAGCTATGCTTCTCATTTTCCCCCCTTAACAGCAGCCCTGGCAGCAGCCCTTTTTTCCACCCGAACATAATAACTACCCTAACTACG…
>denovo387 G26A_45350
ATCTGACGACTTAATATCTCTGTCAAGAGTTTCCTTTTTGCCATTCGCCTCAGCGACATACGATACTCTAAGCTGTGGAGTAGTAACCTCCATCATGCCACCCCACGATGATACAAGCTCTGCTTTCACCTCATTCGAAAGATCTTTTCTGTCATAGACGAGACCTCTGACCATAAGGACAGGGATCTGAAGTACGAGTGCTGTCAACAGCACAAAACAACCCTTCCAAAGGATGCTGTTTCTCTTTTTTGTAGTGTTTTCTGTTTCCATAATATATTGGTTTAATGATTGTTTCTGAGACAAAAGTGAGGAATGATACCGACTCCACAAAGCAATTTCAGGCTCCATTTACGAACTACCCAAACTACGCAATGAATG
>denovo388 G26A_64272
ATACACTGACAACATCCTCGACGACTACACTTACTACGGTAAAGAATACGTTGAAGACAAATTTGGCGGATTATGCGAAGCACCAAACAACATGGATACTGTTCTGGATGTAGGTACTGAAGTAGCATTCTACGCATTAGAACAATACGAAGAATACCCAGCTTTACTCGAAACTCACTTCGTTGGATCTCAAAGAGCTTCCGTTGTTTCCGCAGCTGCTGGTTGTTCCACTGCATTCGCTACTGGAAATGCACAAACTGGTTTAAGCGCATGGTACTTAGCTATGTACTTAAACAAAGAACAATACTCCAGACTCGGATTCTACGGTTTCGATTTACAAGATCAATGTGGTGCAGCTAACGTATTCTCCATCAGAAACGATGAAGGTTTACCACTCGA…
>denovo389 G26A_62140
TTACACTGACGACATCCTTGATGATTTCGTGTATTACGGTAAAGAATACGTGGATGGTAAATATGGCATCTGTGGCACCAAAGCAATCACTGAAGTAGATCACGACATAGCCGCCGAAGTAACCATCTACGTCATGTAACAATACGAATACCACGCTCTCCTTGAAGACCATTATGGAGGTTCCCAACTAGCTGCAGTTTTCTCTGCTTCTGCAGGATGGTCAGTTGACTTTGCAACAGGGAACTCCAATGCTGGAATCAATGGATGGTACGTAAGTAAAATTCTCCACAAAGAAACCCACAGCAGACTTGGTTTCTACGGTTACGACTTGCAAGACCAGTGCGGAGCATCCAACTCCCTATCTATCAGGAGTGATGAAGGTTTGATCCACGAATTACG…
>denovo39 G26A_20806
ATACACCGACAACATCCTTGAGGACTACGTTTACTACGCGATAGACCAGATCAAATCCAAGTACGGCGGACTATGCAAATTAGACCCGACCGACAACGACAAGATCATGGACCTTGCAGAGGATGTCAACGGATACGCTCTCTCGTCCTACGAGAAGTACCCCGCCGTCATGGAGACCCACTTCGGTGGATCCCAGAGGGCTACGGTAGCAGCCGCATCCACAGGTATCGCAGGTGCTATGGCAACCGGTATCGCCGATGTAGGTCTGAACTGCTGGTACTACTCCATGCTTGATCACAAGGAAAGGACCGGAAGGCTCGGATTTTACGGATTCGACCTTCAGGACCAGTGCGGTTCAGCCAACTCCTACGCCTACAGATCTGACGAAGGTCTGCCGGC…
>denovo390 G26A_62423
ATACACCGACAACATCCTCGAGGACTACGTATACTACGCCATAGACCAGATCGAGACCAAGTACGGTGGACTATGCAAGATGGACCCAACCGACAACGAGAAGATAATGAAACTCGCAGAGGATGTCAACGGATACGCTCTCTCGTCATACGAGAAGTACCCCGCTGTAATGGAGACCCACTTCGGGGGATCCCAGAGATCCACTGTAGCAGCCGCATCAACCGGTATCGCCGGTGCTATGGCTACTGGTGTCGCAGACTGTGGTCTGAACTGCTGGTAATACTCCATGCTCGAGCAGAGAGAAAGGACCGGAAGGCTCGGATTCTACGGATTCGACCTTCAGGACCAGTGCGGTTCCGCTAACTCTTACGCCTACAGATCCGACGAGGGTCTACCGGC…
>denovo391 G26A_66892
TAAAAAAGTAGAAATTGACCAGACAGGTAGTGATAATGCTGCAGCCCCGTAAATATAATATGGATTAAAATATCTACCTTGAGATAGAGAAATTCCAAATAATTCGTCAGTTAAACAAAAGCCAACTATCACCTTTTTCAAAGTGCTAGTTCCCTTTGGAATTCGTTGGCTTATAGCGAAACTCATAAGCATATAACGAGCATTAGTAATTAAGATTACCAAAGCCATTTCCAAATAAGGAACATTAGAGGCTATCATTCGAAAACCAGCATATTCGCCAGCTGAAGCATTATTTAATGCAGAAGTAACTAAAGCCTGAAAAGGCGTTAATCCTGCATTTTTCGCTGCAATTCCTAGGGAAAAAGCCACAACCATATAGCCTAATGCTATAGGTATCCC…
>denovo392 G26A_66799
ATACACTGACAACATCCTCGACGACTACACTTACTACGGTAAAGAATACGTTGAAGACAAATTTGTCGCATTATGCGAAGCACCAAACAACATGGCTACTGTTCTGGATTTACCATCCGAAGTAACCTTCTACGGTTTAGAACAGTACGAAGAATTCCCAGCACTACTTGAACACCAGTTCGGTGGATAACAGAGAGCTGCCATCTGTGCTGCAGCCTCTTGTTGTTCAACAGGACTTGCTACTGGAAACGCTCAGACTGCTACAAGTGGTTGGTACCTATCAATGTACGGGCACAAAGAACAGCACAGCCGACTTGGGTTCTATGGTTACGGCCTGCAGGACCAGTGTGGAGCCTCCAACGTATTCTCCATCCGTGGAGAAGAAGGATTACCACTGGA…
>denovo393 G26A_67841
ATACACCGATAACATCCTCGATGAGTACACCTACTACGGTATGGACTACCTGAAGGACAAGTACGGATTCGACTACACCCACCCAGACCCCAAAGCAGTCATCGCTCCAACACAGGATATCGTAAACGACATTACAACTGAGGTTAACCTCAATGCAATGGAGCAGTACGAGCAGTACCCAACCATGATGGAAGACCACTTTGGTGGATCCCAGCGTACTGGCGTAATGGCAGCAGCCTGTGGTCTTACCTGTTCCATTGGTACCGGAAACTCCAATGCCGGTCTGAACGGATGGTATCTTTCCATGCTCATGCACAAGGAAGGCTGGTCACGTCTTGGTTTCTTCGGCTACGACCGTCAGGATCAGTGTGGGTCAGCGAACTCCCTTTCGATGGAGCC…
>denovo394 G26A_65456
GAGAATATATCCCAACGAAGGGTTCGCCACTAAGAACAGGGAGCCGTAGTAAAAATTCTGCATAATAATATGCCCTCCTGTTATTTATTTTTGTCCGTGATAAAACACGGTTTTCCTACTATATTATATTTTATAACAAAATTAACCAAATGTCAATACCGAAAGGATATTTTAACAAAGTTAAATGATAGCGTTTTGTTCTTTAAACGCTTGCATAATCTTATCTTCAATTTCCTTTGCGATTTCTAGGTTGCTTTCAAGGTAATCTACAGCCTTTTCTCTGCCTTGCGCAATTCTTTCGCCGTTATATGAGAACCATGAACCACTCTTTGAAATGATTTCGTATTGAGTGCCAAGGTCTAATAAGCAACTACCCAAACTACGCAATGAATG
>denovo395 G26A_66465
ATACACCGATGACATCCTCGACAACAACACCTACTACGGTAAAGACTATGTCGAAGACAAATACGGTGACTTATGCGCAGCACCTAACAACATGGACGCTGTTCTTGATGTAGGTACTGAAGTAGCATTCTACGCATTAGCACAATACGCAGAATACCCAGCTTTACTTGAAACTCACTTCGTGGGATCTCACAGAGCTTCCGTTATTTCCGCAGCAGCAGGTTGTCCCACTGCATTCGCTACTGGTAATGCACAAACTGGTTTAAGTGGATGGTACTTATCCATGTACATACACAAAGAACAACACTCCAGACGTGGATTCTACGGTTTCGAAGTACAAGACCAATGTGGTGCAGCTAACGCATTCGCCATCAGAAACGATGAAGGATTACCACTCGA…
>denovo396 G26A_56820
TTACACCGACAACATCCTTGAAGACTACGTGTACTACGCGATAGACCAGATCGAGACCAAATACGGTGGTCTGTGCAAACTTGACCCCAGCGACTCCGAGGCCGTCATGAGCCTCGCCGAAGACATCAACGGTTACGCGCTCTCGTCCTACGAGAACTACCCGGCCGTTATGGAGACCCACTTCGGTGGATCCCAGAGGTCTACCGTCGCTGCAGCGTCTACCGGTATCGCCGGATCCATGGCAACCGGTATCGCTGACGTCGGTGTCAACTGCTGGTACTACGCCATGCTCGAGCACAAGGAGAGACTCGGAAGACTCGGATTCTACGGATTCGACCTTCAGGACCAGTGCGGTTCCGCCAACTCCTTCGCTTACAGATCTGACGAAGGTCTGTCCAT…
>denovo397 G26A_56520
TTACACTGACGACATCCTAGATGATTTCGTGTATTACGGTAAAGAATACGTGGATGGTAAATATGGCATCTGTGGAACCAAAGCAAGCACTTAATTAGTTCACGACATAGCCTCCGAAGTAACCATGTACGGAATGGAACAATACGAATACCCCGCTCTCCTTTAAGAACATTTTGGAGTTTCTCAACGAGCTGCAGTTTTTTCTGCTGATGAAGTATGTTAAGTTGCCTTTGCAACAGGGAACTCCAATTCTGTAATCAATTGATGGTACTTAAGTCAAATTCTCCACAAAGAAACACAGAGCAGACTCGGTTTCTACGGTTAAGCCTTGCAAGACCAGTGCGGAGCATACAACTCCCAATCTATCAGGAGTGATGAAGGTTTGATCAACGAATTACG…
>denovo398 G26A_56523
CCCTATGACATTCCTCACAGGCGACCCTACAAGCAACAAGGCTGACTGGCTCAACCTTAACAATTTGGGAGCCGAGAAGAATAATATCATCTACGATGCCGACAAATCTCTCTGGCGTCCATTCCAGAAGAGCAACTACGATCCATGTCCTGTAGGTTATCAGTTACCTCGTAAGGCTATGTGGGGAAGTCTGTTAAGCACAAACAGCGTGCATAACGAGTACAAGGGTTTTGTAAATACAACCGACTCTGGTCAGAGCGTTTGGTATCCATCTGCAGGCTACCGCTCTGCACACCCTTCAGATGCGGGAGCCCTGATGAGCGTACAGAACGACACAGGCTTCGTAAAGCTTTGGTCTTCAGAGCTTGAGGCTTCAGAGCTCTCATTCTGCTTCACTTT…
>denovo399 G26A_56723
TTACACTGATGACATACTAGATGTTTTCGTGTATTACGGTAAAGAATACGTGGATGGTAAATATGGCATCTGTGGTACCAAAGCAAGAACTGAAGTAGTTCACGACATAGACGCCGAAATAACCATGTACGGAATGGAACAATACGAATACTACACTCTCTTTGAAGACAATTTTGGAGGTTCTCAACGATCTGCAGGTGTTTCTGCTGCTGCAGGATGTTCAGTTGCCTTGGCAACAGGGGAGTCCAATGCTGGAATCAATGGATGGTACTTAAGTCACATTCTCCACAAAGAAACCCACAGCAGACTCGGTTTCTACGGTTACGACTTGCAAGACCAGTGCGGAGCATCCAAATCCCTATCTATCAGGAGTGATGAAGGTTTGATCCACGAATTACG…
>denovo4 G3A_679
GCTTACACTGACGATATCCTAGACGACTTCGTCTACTACGGTATGGAATACGTGGATGGCAAATACGGTATCTGCGAAACCAAAGCAACCACCGAAGTTGTTCACGACATATCTGCAGAAGTAACCATGTACGGACTGGAACAGTACGAATACCCCGCTCTCTTGGAAGACCACTTCGGAGGTTCACAGCGAGCTGCTGTTGTTTCTGCTGCCGCCGGATGTTCTGTAGCCTTTGCAACCGGTAACTCCAACGCTGGAGTCAACGGATGGTACTTGAGCCAGATCCTACATAAAGAAGCTCACAGCAGACTTGGTTTCTACGGTTACGACTTGCAGGACCAGTGTGGAGCATCCAACTCGCTCTCCATAAGGAGCGACGAGGGCCTGATCTTTGAACTA…
>denovo40 R9A_50673
TTACACTGACGACATCCTAGATGATTTCGTGTATTACGGTAAAGAATACGTGGATGGTAAATATGGCATCTGTGGAACCAAAGCAAGCACTGAAGTAGTTCACGACATAGCCGCCGAAGTAACCATGTACGGAATGGAACAATACGAATACCCCGCTCTCCTTGAAGACCATTTTGGAGGTTCTCAACGAGCTGCAGTTGTTTCTGCTGCCGCCGGATGTTCTGTAGCCTTTGCAACCGGTAACTCCAACGCTGGAGTCAACGGATGGTACTTGAGCCAGATCCTACATAAAGAAGCTCACAGCAGACTTGGTTTCTACGGTTACGACTTGCAGGACCAGTGTGGAGCATCCAACTCGCTCTCCATAAGGAGCGACGAGGGCCTGATCTTTGAACTACG…
>denovo400 G26A_55204
GGGTGTCCCGGAAAACAAAAGGATCGAAGAACCGGAAGAAAGCGATCCAGAGAGGTCGCCAGCCAGCCCGGACGGTTCGATCCATCATCACGTCCGCGATAGCAACGCGGCAATCGATGCCAAAAAATGTGCCCTTGCATCTCCACGAACAGAATCTCATCGGGGAATTATCAGGTGCGGAACGCGCCGTCCTGTCGAGCCTGTGGACCTGTCTCAGTGGAAGAAGCCCCGCCATGAAGGGCGGGGTAGTTGACTTCACAGTCTTTCCTGCTGGTCGACTTACCCGAAGAATTCAGGAGCGTGCATACCTATCGGTATCAACCACTGTTTATATAGAATCTAGCGTACTAGTATAACATCTAGCATACCGGGCATTTTGTCAACTACCCAAACTATGCA…
>denovo401 G26A_55856
AGTAGGAATAATACCTACAGTAAGGACATCAGCCCCAGTAGAACATATACCGGCACGCAGGGCAGCTTCCAACATGTCTCCTGAAATACGAGTATCTTTACCCACCAGTATCCTGGGCCGAATACCTTCTTCTTGTTTGGCCAGGACATAACTTCCCGCCCTTCCCAAATCAAAGGCTAATTCAGGGGTAAGATCAATATTGGCTATTCCCCTTACTCCATCAGTTCCAAACAGACTTCCCACTATTTTCTCCTCCCAATTTTACTGAATGTAATGTTAATACCCACAATCTCCGGCCTTTTTTTATTTATTACTATGCCTTTTAGACACCTTTGGTTAACACTACTCTAATTGCCCCAACTATCCTAACTACGCAATGAATG
>denovo402 G26A_60047
ATACACTGACAACATCCTCGACGACTACACTTACTACGGTAAAGAATACGTTGAAGACAAATTTGGCGGATTATGCGAAGCACCAAACAACATGGATACTGTTCTGGATGTAGCATCCGAAGTAACCTTCTACGGTTTAGAACAGTACGAAGAATTCCCAGCATTACTTAAAGATCAGTTCGGTGGATCACATAGAGCAGCTATTTGTGCGGTAGCATAAGGTATTTCCACTGAATTCGCAACTGGTAACGCACAAACTGGTTTATCTGCATGGTACTTAGCACAATACTTACACAAAGAACAACATTCCAGATTAGGATTCTACGGTTACGACTTACAAGATCAATGTGGTGCAGCTAACGTATTCGCAATCAGAAACGACGAAGGTTTACCACTTGA…
>denovo403 G26A_60786
TTACACTGACGACATCCTAGATGATTTCGTGTATTACGGTAAAGAATACGTGGAGGGTAAATATGGCATCTGTTGAACCAATGCAAGCACTGAAGTAGTTCACGTCATAGCCGCCGAAGTAACCATGTACGGAATGGAACAATACGAATACACCGCTCTCCTTGAATAGCATTTTGGAGGTTCTCAACGGGCTGCAGTTGTTTCTGCTGCAGCAGGATGTTCAGTTGCCTTTGCTACAGGAAACTCCAATACTGGAATCAGTGGATGGTACTTAAGTCAGTATCTCCACAAAGAAACCCACAGCAGACTCGGTTTCTATGGTTACGACTTGCAAGACCAGTGCGGAGCATCCAACTTCCTATCAATTAGAGGAGATGAAGGATT
>denovo404 G26A_61330
CACTTTCCATCATCAAGGTGATGGGAGTAGGTGGTGGTGGTGGAAATGCCGTCAAGCACATGTATAACATGGGCATAAAAGACGTTGATTTTATGATTTGCAACACCGACAAACAGGCTTTGGAAAACAGCCCAATACCCCTGAAAATACAATTAGGAGACGGTGGATTGGGTGCCGGTGCCAACCCAGATGTAGCCCGACAAGGTGCTATAGAAAGCGAAGAAATGATAAAAAAATCATTGGAAGGTACTAAAATGCTTTTTATAACAGCCGGTATGGGTGGAGGTACAGGAACGGATGCTACGCCCATTATAGCCGCTATAGCCAAAGAAATGGATATACTTACTGTAGCTATTGTTACCTATCCCTTTAATTTTGAGCAACGAGGAAAATTTGAAA…
>denovo405 G26A_60890
CAAGAGTTCTTCCACAGTGAATATCTCGCCTTCCTCCAGATAGACCTGTGATCCACCCATCCTGCAGGCATTGGCAGAGATGGTGACAGTATCCTTCAGATCCAGCTTACCGCTGTCCACCGCCTCCATGACCAGAAGCATTGTCATTATTTTGGTAATGCTGGCAATGGGGAGTTTTTCATTCTCATTCATGGCGAACACTGTGTTTCCCGTTCCAGCCTCAATGAGTATGGCAGACTTGGCATTGACCTGAAACTGAGGTTTGGGATTGGGATTGACTTCAGCTGCCCGGGCTTCTTCCGTACCGGTTTCGGTTATTCCCGCAGTATCGCTGTCTGCCGCAATCACAGTAGTCAGCATACAGAATATCAATAGCAGAGCAGCAAAAAACCTGCATTT…
>denovo406 G6A_46619
GCTTACACTGACGACATTCTAGATGATTTCGTGTATTACGGTAAAGAATACGTGGATGGTAAATATGGCATCCGTGGAACCAAAGCAAGCACTGAAGTAGTTCAAGACATAGTCGCCGAAGTAACCATGTACGGAATGGAAAAATACGAATACCCCGCTCTCCCTGAAGACCATTTTGGAGGTTCTCAACGAGCTGCAGTTGTTTATGTCGCTGCAGGATGTTTAGTTGCCTTTGCAACAGGGAACTCCAATACTTGAATCAATGGATGGTACATAAGTCAAATTCTCCACAAAGAAACCCACAGCAGACTCTGGTTCTCCGGTTACGACTTGCACGACCAGTGCGGAGCATCCAACTCCCTATCTCTCAGGAGTGATGAAGGTTTGATCCACGAATTA…
>denovo407 G6A_45746
GCTTACACTGACGACATCCTATCTTTTTTTGTTTTTTTTTTTCCCTCCTCCTTTTCTTTTCCCTCTTTCCTCTTTTTCCCCCCCTCCCTCCCTTTCTTGGGTTGTTATTTGGCTGTTGTAGTGATCATGTGTGGAATGGAACAATTGTGTGTCCACGCTCTCGTTGATGACCATTTTGGAGGTTCTCAACGAGCTGCACTTGTTTATGCTGCTGCAGGATGTTCAGTTGCCTTTGCAACAGGGAACTCCAATGCTGGAATCAATGGATGGTACTTAAGTCAAATTCTCCACAACACAACCACCAGCAGACTCGGTTTCTACGAAACAGACTTGCAAGACCAGTGCGGAGCATCCAACACCCTATCTATCAGGAGTGATGAAGGTTTGATCCACGAATTA…
>denovo408 G6A_49572
CACCCAACAACATTTATCATCAACGCAGCAAGTGTAGATGAGGGCGGTAATGGTGTTGGCGATTGGATGTATGTTCCGAACAATAACCTCTGGAGTGGCTCTACGAAGAGTCTTTATGATCCATGCCCATACGGTTGGAAGGTGCCTGCGGGTAGCGATTTTGATTGCCTCTCACTCCCTGCAGAGGAGGATAATATGAGCCTTGAGGCTGCTCGAAACAGATATGGCTGGTTCTTGACCGATGGCGTAAACAGCTACTTCTACACAGGTGCAGGTCTGAGAAGCTACTACGATGGTCATATTCACAATATGAACCACAAGGAGGGTGTCTATCCATCACAGCCTGAGCCTTGGGAGGGTTACTATTGGACTGCCGGAATATCTACCAATGGTAAGCAA…
>denovo409 G6A_50795
ACTTAACGATAAAAGATAAGCCGAGCATGCGACTCAGTTGCAGCGGTTTTTTTCTCAGTTCGACAGCTCTCTTAATCATGCTGTGACAATCCCGAATAACGCGGGGCGCCATTAAAGCGATATTACCACCAGTAAATATTCCTTCCCGCAATTGAACATAGGTGCGGCGCACATTAGGGTAGTTTTTTTCATTGGCTTCCTTGGATACAATCGGATAGAACAGCTCGCCCTCAAGGTCACTGCAGCGGACTAAAAAGTCTTCAATCGCTTCCGCAGTGATCAGCGGTATGTCTGATGTGACTATTAACACTAACTTATCCGTCTGCAAATAGTCGACGCCTCTTTTGATATTATCAGCCAGAGTCTCCGCTGCTTCTACCAATGCAACATGCTTGTCAA…
>denovo41 G2A_43361
ACTTGCCGGTGAACCCACCGCGCGCCTCTCCTGGGGATTCCGCACGCTCATCACGGGCATCGAGAACACCCCACTCACTTAGGAACCCACCATGAACAACTACCCAAACTACGCAATGAACA
>denovo410 G6A_48519
GCATACACTGACAACATCCTCGACGACTACACTTACTACGGTAAAGAATACGTTTAAGACAAATTTTTCTGATTATGCTAAGCACCAAACAACATTTATACTGTTCTGGATGTAGCATCCGAAGTAACCTTCTACGTTTTAGAACAGTACGAAGAATTCCCAGCACTACTTGAAGAAAATTTCGGTTGATCACAGAGAGAAGCCATCTGTGCTGCAGCATCTGGTTGTTACACAGGATTTGATACATGAAACGCTCAGAATTCTCTAAGTGGATGGTAACTATCAATGTAACTGAACAAAGAAAAGAAAAGCCGACTTGGGTTCTATGGTTACGACCTGCAGGACAAGTGTGGAGAATCCAACGTATTCTCCATCCGTGGAGACGAAGGATTAACACTG…
>denovo411 G6A_36322
GCTTACACTGACGACATCCTAGATGATTTCGTGTATTACGGTAAAGAATACTTGGATGGTAAATATGGCATTTTTTGAACCAAAGCCACCACTGAAGTAGTTCACGACATATCCGCCGATGTAACCATCTATTGAATGGAACAATACTTATACCCCGCTCTCCTTGCAGTCCATTTTGGAGGTTCTCAACGAGCTGCAGTTGTTTCTGCTACTGCAGGATGTTCAGTTGCCTTTGCAACAGGGAACTACAATGCTGGAATCAATGGATGGTACTTAAGTCAAATTCTCCACAAAGAAACCAAAAGAAGACTCGGTTTCTACGGTTACGACTTGCAAGACCAGTGCGGAGCATCAAACTCCCTATCTATCAGGAGTGATGAAGGTTTGATCAACGAATTA…
>denovo412 G6A_34616
GCATACACTGACAACATCCTCGACGACTACACTTACTACGGTAAAGAATACGTTGAAGACAAATTTCGCGGATTATGCGAACCACCAAACAACATGCATACTGTTCTGTATGTAGCATCCGAAGTAACCTTCTACGGTTTAGAACAGTACGCAGAATTCCCAGCACTACTTGAAGACCAGTTCGGTGGATCACATAGAGCAGCCATATGTGCTGCAGCATGTGGTGGTTCCCCAGGATTTGCTACTGGAAGCGATCAGACTGCACTAAGGGGGTGTTACCTATCAATGTACCTGCAGAAAGAACAGCACAGCCGACTTGGGTTCTATGGTTGCGACCTAAAGGACCAGTGTGAGGCATCCAACGTATTCTCCATCCGTGGAGACGAAGGATTACCACTG…
>denovo413 G6A_40899
AAGCGGGGATTGCGCCCTACAACCTCCATGGCCACTCCAGTCTTTGTCCTAAAGAACAGCCAAACGGAGAAGGCACCAAGGGCGAAAAACAATAACAGACCAGTTGGGATTGTTACACCAAAAATGGTAAAGGAGAGAAATTCATTGAGTACACCAGCAAACGAATCAGCTAAGGTGAGAGTCACCCGCAGTCCTGAACCACCAATGGCCCAAATCATGGTCGGATTCTTAAAGGGTGCTAAAAGTCAGAAAATACACATCCCAGCCACAATAGAAAAGCCAACATATGTGCCTACCATCATCTCCTGCCCAACTACCCTAACTATGCAATGAATG
>denovo414 G6A_41763
GCTTACACTGACGACATCCTAGATGATTTCGTGTATTACGGTAAAGAATACGTGGATGGTAAAGATGGCATTTGTGGAACCAAAGCAAGCACTGAAGTAGTTCACGACATAGCCGCCGAAGTAAACATGTACGGAATGGAACAATACGAATACCCCGCTCTCCTTGAAGACCATTTTGGAGGATCTCAACGAGCTGCAGTTGTTGCTGCTGCTGCAGGATGTTTATTTGTCGTTGAAACAGAGAACTCAAATGCTAGAATCAATGGAAAGTTATTAAGTAAAAATCTACACAAAGAAACCCACAGCAGACTCGGTTTCTACGGTTAAGACTTGCAAGAACCATGAGGAGCATCCAACTCCCTATCTATCATGAGTGATGAAGGTTTGGTCCACGAATTT…
>denovo415 G6A_60899
GCATACACTGACAACATCCTCGACGACTACACTTACTACGGTAAAGAATACGTTGAAGACAAATTTGGCGGATTATGCTCGCCCTAAATTCGGAACTAATATCGCTGTTGGAGTTACCGCTGTTATGGCAGCTGATGAGTATCCTTATTTGCAAACGGGACAATATATTGGATTACTTTGTGGACTTAAGGGTGCAGCAGAATATGAAAAACTGGTTGATGTTTTTGCTGCTTATCGCACTCCCGGAGAACCATTACAACCCTACATAGATGAAAATGGTAATAAAATCGTACCCGGTCGTGCGTTCAGCAAAGATATACTTAAGCAACCAGAAATCAAAGATCTGATTAAAATAACTACCCAAACTACGCAATGAATG
>denovo416 G6A_67046
GCTTACACTGACGACATCCTAGATGATTTCGTGTATTACGGTAAAGAATACGTGGATGGTAAATATGGCATCTGTTGAACCAAAGCAAGCACTAAAGTAGTTCACGTCATAGCCGCCGAAGTAACCATGTACGGAATGTAACAATACGAAGACCCCTCTCTCCTTGAAGAACATTTAGGATGTTCTCCACGAGCAGCAGTTGTTTCTGCTGCTGCAGGATGTTCAAATGCCTTTGCTACAGGAAACTCAAATGCTGGAATCAATGGATGGTACTTAAGTATGAATCTCCACAAAGAAAACCACAGCAGACTCGGTTTCTACGGTTACGACTTGCGAGACCAGTGCGGAGCATCCAACTCCCTATCTATCAGGAGTGATGAAGGATTGCTCCACGAATTA…
>denovo417 G6A_68662
GCATACACTGACAATATCCTCGACGACTACACTTACTACGGTCAAGAATACGTTGAAGACAAATTTGGCGGAATATGTGAAGCACCAAACAACATGGATACTGTTCTGGATGTAGCATCCGAAGTAACCTTCTATGGTTTAGAACAGTACGAAGAATTACCAGCACTACTTGAAGGCCAGTTCGGTGTATCACAGAGAGAAGCAATCTGTGCTGCAGCATCTGGTTGTCACACAGGATTTGCTACTGGAAACGCGCAGACTGCTCTAAGTTGATGGTACCTATCAATGTAACTGCACAAAGACCAGCACAGCCGACTTGGGTTCTATGGTTACGACCTGCAGGACCAGTGTAGAGCATCCAACGTATTCTCCATCCGTGGTGACGAAGGATTACCACGG…
>denovo418 G6A_64288
TTATCCCGATCAGTCCTATCCGGGGCCATCAGGGCATCAACCACCGCGCAACTATCCGCCGCCTCAGGGACATTATCCGCATCCACCGTATCAGATGCCGCAAAGTCGTCCCTCCGGAAAGCCCCCTAAGAACCGCAGTACAGCTGTTTATCTGTCGATAGCTCTGATTGTGCTTTTGCTCATTGGGATCACTGTCGGTACTATCTTTCTGATCAAACATCTGCAATCAGGCAAGGAAACAACTTCAACTACGGACAATGCCACTATAGTTACAACAGATCTGACTGTGACAACCCCGGAGACAACTACCCAAACTACGCAATGAATG
>denovo419 G6A_64397
GCTTACACTGACGACATCCTAGCTGATTTCGTGTATTCCGGTACAGCCTCCTTTGCTTGTCCCTCTTTCCTTTGTGGCCCCCCCGCCCGCCCTGCCGTAGTTCACGACATAGCCGCCGAAGTAACCATGTACGGAATGGAACAATACGAATACCCCACTCTCCTTGACAAGCATTTTGGAGGTTCTCAACGAGCTGCAGTTGTTTCTGCTGCTGCAGGATGTTCAGTTGCCTTTGCAACAAGGAACTCCCATGCTGGAATCAATGGAGGTTACTTAAGTCACATTCTCAGCAAAGAAACCCACAGCAGACTCGGTTTCTACGGTTACGACTTGCAAGACCAGTGCGGAGCATCCAACTCCCTATCTATCAGGAGTGATGAAGGTTTGATCCACGAATTA…
>denovo42 G26A_3245
CACCGGTGAATGGAACAACTATACCGCTCCCATCACCGTGCCCCTGACAGCCTATACAGGACAGCAAATCAAGCTGGCCTTCAACGCTCAGAGCGCACCCGGTGACGGATTGTGGTATGTGTGGTTTATCGATAACGTCCACATCGGCAACCCCGATATGACCCTCAAATTCAACAGCAGCGACCTCGTTGTCCAGTCAAACTCAGCTAACAACAGCTTTGCGCTGTACAACACCGGCGCCACACTGCCCACCAGCAAAGCCAAGATGCTGAACCCTGACCTCGTGGAAGGACGTCTCAACGTTCCCGAAACCAAGAACGACCGCGTGATGACCGGCTACAAAGTCTGGCGCTTGCTGCAAGGCCAAGAGGAAAACGAATCTGAGTGGACCTCTCTGAC…
>denovo420 G6A_65257
GCATACACTGACAACATCCTCGACGACTACACTTACTACGGTAAAGAATACGTTGAAGACAAATTTCGCGGATTATGCGAAGCACCAAACAACATGGATACTGTTCTTGATGTAGCATCCGAAGTAACCTTCTACGGTTTAGAACAGTCCGAAGAATTCCCAGCACTACTTGAAGACCATGTCGGAGGATCACAGATAGCAGCCATATATACTGCAGCATTTGGTTGTTCAACAGGATTCGCTACTGGAAACGCTCAGACTGCTCTAAGTGGATGGTACATATCAATATAACTGCACAAAGAACAGAACAGCCGACTTGGGTTATATGGTTAAAACCTGCAAGACCAGTGTGGAGCATCCAACGTATTCTCCATCCGTGGAGACGAAGGATTACCACTG…
>denovo421 G6A_54709
GCATACACTGACAACATCCTTGACGACTTCACCTACTACGGTAAAGAATACGTAGAAGACAAATTTGGTGGATTATCCGAAGCACCAAACAACATGGACACAGTCCTGGATGTAGCATCCGAAGTAACCTTCTACGGTCTAGAACAGTTTGAAGAATACCCCGCACTACTTGAAGACAAATTCGGTGGATCACAGAGAGCATCCATCGTAGCTGCTGCATCTGGTTGTTCCACAGGATTTGCTACTGGAAACGCTCAGACTGGTCTAAGTGGATGGTACCTATCTATGTACCTGCACAAGGAACAGCACAGCAGACTTGGATTCTATGGTTACGACCTGCAGGACCAGTGTGGAGCATCCAACGTATTCTCCATCAGTGGAGACGAAGGATTACCACTG…
>denovo422 G6A_52144
GCTTACACTGACGACATCCTAGATGATTTCGTGTATTACGGTAAAGAATACGTGTATGGTAAATATGGCATCTGTGGAACCAAAGCAATCACTGAAGTAGTTCACGACATAGCCGCTGAAGAAACCATTTACTGTATGGATCAATACGAATACCCCACTCTCCTTGAAGACCATTTTGGAGGTTCTCAACGAGCTGCATTTGTTTCTGCTGCTGCAGGATGTTCTGTTGCCTTTGCAACAGGGAACTACAATGCTGGAATCAATGGATGGTACTTAAGTCAAATTCACCACAAAGAAACCCACAGCAGACTCGGTTTCTACAGTTACAACTTGAAAGACCAGTGCGGAGCATACAAC
>denovo423 G6A_59584
GCATACACTGACAACGTCCTTGACGACTTCACCTACTACGGTAAAGAATACGTTGAAGACAAATATGGCGGAATGACCGAAGCACCAAACAACATGGATACAGTTCTGGACGTTGCATCTGAAGTAAACTTCTACGCACTGGAACAGTTCGAAGAATACCCAGCACTACTTGAAGACAAGTTCGGTGGATCACAGAGGGCAGCCATCTGTGCAGCAGCATCTGGTTGTTCAACAGGATTTGCTACTGGAAACGCTCAGACTGCTCTAAGTGGATGGTACCTATCTATGTACCTGCACAAAGAACAGCACAGCCGACTTGGGTTCTATGGTTACGACCTGCAGGACCAGTGTGGAGCATCCAACGTATTCTCAATCCGTGGAGACGAAGGATTACCACTG…
>denovo424 G6A_58454
GCCTACACTGACAACGTGCTTGACGACTTCACCTACTACGGTAAAGAATACGTAGAAGACAAATATGGTGGAATGACCGAAGCACCAAACACCATGGACACAGTCCTAGACGTTGCTTCTGAAGTAAACTTCTACGCACTGGACCAGTTTGAAGACGACCCCGCACTACTTGAAACCATATTTGGTGGATCACAGAGGTCATCCATCGTAGCAGCTGCAGCTTGTTGTTCAACCGCATTTGCTCCTGGAGTCGCGCAGAGTGGTCTACGCGCATGGTACCTATCTATGTACCTGCACAAGGGACAGCACAGCAGACTAGGATTATATAGTTTAGACCTTCAGGACCAGTGTAGTGCCTCCAACGTGTTCTCAATTAGAGGAGACGAACGATTACCAACT…
>denovo425 G6A_58853
GCCTACACTGACAACGTCCTCGACGACTTCACCTACTACGGTAAAGAATACGTAGAAGACAAATTTGGTGGAATAAGCGAAGCACCAAACACCATGGACACTGTTCTAGATGTAGCATCCGAAGTAACCTTCTACGCACTAGAACAGTTTGAAGACTACCCCGCACTACTTGAAAACATATTCGGTGGATCACAGAGCGCAGCCATCTTAGCTGCAGCATCTGGTTGTTCCACCGTATTTGCTACTGGAAACGCTCAGACTGGTCTAAGTGGATGGTACCTATCTATGTACCTGCACAAGGAACAGCACAGCAGACTTGGATTCTATGGTTACGACCTGCAGGACCAGTGTGGAGCATCCAACGTATTCTCCATTAGTGGAGACGAAGGATTACCACTG…
>denovo426 G6A_56125
GCTTACACTGACGACATCCTAGATGATTTCGTGTATTACGGTAAAGAATACGTGGATGGTAAATATGGCATCTGTGGAACCAAAGCAAGCACTGAAGTAGTTCACGACATAGCCGCCGAAGTAACCATGTATGGCATGGAACAATACGAATACACCACTCTCCTTGCAGACCATTTTGGAGGTTCTCAACGAACTGCAGTGGTTTCTGATGCTGCAGGAAGTTCCGTTGCGTTTGCAACAAGGAACTACGATGCTAGAATCAATGGATGATACTGAAGTCGAATTCTCCACAAAGAAACCCACAGCAGACTCGGTTTCTACGGTTACGACTTGCAAGACCAGTGCGGAGCATCCAACTCCCTATCTATCAGGAGTGATGAAGGTGTGATCCACGAATTA…
>denovo427 G6A_56778
GCTTACACTGACGACATCCTAGATGATTTCGTGTATTACGGTAAAGAATACGTGGATGGTAAATATGGCATCTGTGGAACCAAAGCAAGCACTGAAGTAGTTCACGACATAGCCGCCGAAGTAACCATGTACGGAATGGAACAATACGAATACCCCGCTCTCCTTCAAGACCATTTTGGAGGTTCTCACAGAGCTGCAGTTGGTTCTGATGCTGAAGGATATTCAGTTGCCTTTGCAACAGGGAACTCAAATGCTGAAATCAATGAATGGTACTTAAGACAAATTCACCACAAAGAAACCCGCAGCGGACTCGGTTTCTACGTTGACGACTTGCAAGA
>denovo428 G6A_10863
GCCTACACTGACAACGTGCTTGACGACTTCACCTACTACGGTAAAGAATACGTAGAAGACAAATATGGTGGAATGACCGAAGCACCAAACACCATGGACACAGTCCTAGACGTTGCTTCTGAAGTAAACTTCTACGCACTGGAACAGTAAAAAAAAAAAAAAAAAAAAAAAAAAAACATATTTGATAAAACACAGAAGGCATCCATCGTAGCAGCTGCATCTGGTTGTTCAACCGCATTTGCTACTGGAAACGCTCAGACTGGTCTAAGCGGATGGTACCTCTCTATGTACCTGCACAAGGAACAGCACAGCAGACTTGGATTCTATGGTTACGACCTTCAGGACCAGTGTGGGGCCTCCAACGTGTTCTCAATTAGAGGAGACGAAGGATTACCAACT…
>denovo429 G6A_8713
GCATACACTGACAACATGCTCGACGACTTCACCTACTACGGTAAAGAATACGTTGAAGACAAATATGGTGGATTGACCGAAGCACCAAACACCATGGATACAGTTCTAGACGTTGCATCTGAAGTAAACTTCTACGGTCTGGAACAGTTCGAAGAATTCCCCGCACTACTTGAAGCCAAATTTGGTGGATCACAGAGGGCAGCCATCTTAGCAGCAGCATCTGGTTGTTCCACAGGATTTGCTACTGGAAACGCTCAGACTGCTCTAAGCGGATGGTACCTCTCTATGTACCTGCACAAGGAACAGCACAGCAGACTTGGGTTCTATGGTTACGACCTGCAGGACCAGTGTGGAGCCTCCAACGTATTCTCAATCAGAGGAGACGAAGGATTACCAACG…
>denovo43 G8A_63888
GCTTACACTGACGACATCCTAGATGATTTCGTGTATTACGGTAAAGAATACGTGGATGGTAAATATGGCATTTGTGGAACCAAAGCAAGCACTGAAGTAGTTCACGACATAGCCGCCGAAGTAACCATGTACGGAATGGAACAATACGAATACCCCGCTCTCCTTGAAGACCATTTTGGAGGTTCTCAACGAGCTGCAGTTGTTTCTGCTGCTGCAGGATGTTCAGTTGCCTTTGCAACAGGGAACTCCAATGCTGGAATCAATGGATGGTACTTAAGTCAAATTCTCCACAAAGAAACCCACAGCAGACTCGGTTTCTACGGTTACGACTTGCAAGACCAGTGTGGAGCATCCAACGTATTCTCCATCCGTGGAGACGAAGGATTACCACTGGAACTA…
>denovo430 G6A_15148
GCTTACACTGACGACATCCTAGATGATTCCGTGTATTACGGTAAAGAATACGTGGATGGTAAATATGGCATCTGTGGAACCAAATCAAACACTGAAGTAGTTCACGACATAGCCGCCGAAGTAACCATGTACGTAATGGAACAATACGAATACCCCGCTCACCTTCAAGACCATTTTGTAGGTTCTCAACGAGCTGCAGTTGATTCTGCTGCTGAAGGATGTGCAGTTGCCTTTGCAACAAGGAACTCCAATACTGGAATCGATGGACGGTGCTTAAGTCAAGTTCTCCTCAAAGAAACCAACAGCAAACTCGGTTTCTACGGTTACGAAT
>denovo431 G6A_12132
GCTTACACTGACGACATCCTAGATGATTTCGTGTATTACGGTAAAGAATACGTGGATGGTAAATATGGCGGATTATGCGAAGCACCAAACAACATGGATACTGTTCTGGATGTAGCATCCGAAGTAACCTTCTACGGTTTAGAACAGTACGAAGAATTCCCAGCACTACTTGAAGACCAGTTCGGTGGATCACAGAGAGCAGCCATCTGTGCTGAATCATCTGGTTGTTCCACAGGAGTTGCTACTGGAAACGCTCATACTGCTCTAAGTGGATGGTACCTATCAATGTACCTGCACAAAGAACAGCACAGCCGACTTGGGTTCTATGGTTACGACCTGCAGGACCAGTGTGGAGCATCCAACGTATTCTCCATCCGTGGAGACGAAGGATTACCACTG…
>denovo432 G8A_185027
AGGTATAGCTTATTTTTAAATGTGTAGAGTGAACACCCCGAAGCATTATCCGCCGGTAAAGTAGCGGGATTGGCTATTTTTATCCACGCCGACCCGCTCCAATAATAAGTTGTTATACAAGGGGAATTGGCATTCCCAACAGCAAGGTATAACGTATCTTCAAATTCGCAGAATGAACAACTGTTACCTTGGCCCGTCGGTTTAGTATCGGGCGTGTCTATTTTTATCCATTTCGACCCATTCCAATAAAAGGTTGATATGTAAGGGGAACTAATGGTATTCGCAGCAGCAAAACAATACCAGAAGGCGCAGACCAGTTACCCAAGCTATACACTTGGATTTGCGCTTGATTGGCTTGCACCACCAGCTATGCAGCACACCCCAACTACCCAAACTACG…
>denovo433 G6A_384
TCCTCCCCTTACACCATCCTCTACTCCTCCCCTTCCTCCGGTCCCTCCTCCGTTGCCGCCCCCTTTGGCGTCTTCTGCGAAGCCCCCCCCCCCCTTTCTCCTTTTCTTTATTTATCCTCCTAATTCACCTTCTACTTTTTATAACATTACTAATAATTCCCATCACTACTTTAATACCATTTCGTTTGATCAAATAGAGCCGCCATCTGTGCTGAAGCAGCTGGTTGTTCCACAGGATTTGCTACTGGAAACGCTCAGACTGCTCTAAGTGGATGGTACCTATCAATGTACATGCACAAAGAACAGCACAGCCGACTTGGGTTCTATGGTTACGACCTGCAGGACCAGTGTGGAGCATCCAACGTATTCTCCATCCGTGGAGACGAAGGATTACCACTG…
>denovo434 G6A_25183
GCCTACACTGACAACATGCTTGACGACTTCACCTACTACGGTAAAGAATACGTAGAAGACAAATATGGCGGAATGACCGAAGCACCAAACACCATGGACACAGTCCTAGACGTTGCATCCGAAGTAAACTTCTACGCACTGGAACAGTACGAAGACTTCCCAGCACTACTTGAAAACCTGTTTGGTGGATCACAGAGAGCAGCCATCTGAGCAGCAGCATCTGGTTGTTCCACAGCATTTGCTACTGGAAACGCTCAGACTGCTCTAAGCGGATGGTACCTATCTATGTACCTGCACAAAGAACAGCACAGCCGACTTGGATTCTATGGTTACGACCTGCAGGACCAGTGTGGAGCCTCCAACGTATTCTCAATCAGAGGAGACGAAGGATTACCACCG…
>denovo435 G6A_24685
GCTTACACTGACGACATCCTAGATGATTTCGTGTATTACGGTAAAGAATACGTGGATGGTAAATATGGCATCGGTGGAACCAAAGCAAGCACTGAAGTAGTTCACGACATAGCCGCCGAAGTAACCATGTTCGGAATGGAACAATACGAATACCCCGCTCTCCTGGAATACCACTTTGGATGTTCTCACCGAGCTGCAGTTGTTCCTGCGTCTGCAGGACGTACAGTTGCCTTTGCAACAGAGAACTCCAATGCGGGAAACAATGGATGGTACATAAGTCAAAGTCTCCACAAAGAACCCCACAGCAGACTCGGTTTCTACGGTTACGACTTGCAAGACCAGTGCGAAGCATCCAACTCCCTATCTAT
>denovo436 G6A_19953
GCATACACTGACAACATCCTCGACGACTACACTTACTACGGTAAAGAATACGTAGAAGACAAATATGGTGGAATGACCGAAGCACCAAACACCATGGACACAGTCCTAGACGTAGCTTCTGAAGTAAACTTCTACGCACTGGAACAGTATGAAGACTACCCAGCACTACTTGAAACCCAATTTGGTGGATCACAGAGGGCATCCATCTGAGCAGCAGCATCTGGTTGTTCAACCGCATTTGCTACTGGAAACGCTCAGACTGCTCTAAGTGGATGGTACCTCTCTATGTACCTACACAAGGAACAGCACAGCCGACTTGGATTCTATGGTTACGACCTGCAGGACCAGTGTGGTGCATCCAACGTGTTCTCCATCAGTGGAGACGAAGGATTACCACCT…
>denovo437 G6A_23160
ATACTGGGACCGATGGAGCTGGGATCATCCAATTTTTTAAGCATATTTATAAGTCCAATTAACGTACCTATCATACCAAATGCCGGAGAATAGGCCCCCATAGCCTCAAATATTCCCTGTCCTTTGCCGTGTCTTTCTTCTACAAAAGATAATTCTGTCTCTAGTAAGTTTTTTACTAACTCCGGGTCTGTTCCGTCTACAATCAACATAGTGCCCTTTTTTAAGAATTCTTCATTAATTTCCTCTGATGCTTCTTCTAACGCTAACAAACCCTCCTTCCTTGCAATATTGGCGAGAGTATTGATTTGAACAATTATTTCGTAAGGGTCTTCCTCTTGGCTTCTAAAAGCTTTTCCCGCTATTTTAACTACCCAAACTACGCAATGAATG
>denovo438 G6A_24134
GCTTACACTGACGACATCCTAGATGATTTCGTGTATTACGGTAAAGAATACGTGGATGGTAAATATGGCATCTGTGGAACCAAAGCAAGCACTGAAGTAGTTCACGACATAGCCGCCGAAGAAACCATGTACGGAATGGAACAATACGAAGACCCCGCCCTCCTTGAAGACCAGTTTGGAGTGTCTCAACGAGAAGCAGTGGTTTCTTCTGCTACATGATGTTCAGTTGCCTTTGCAACAGGAAACGCCCATGCTGGTATCAATGGATTGTACTTAAGTAAAAGTCTCCACAAAGAACCACACAGCAGACTCGGTTTCTACGGTTACGACTTGCAAGACCAGTGCGGAGCATCCAACTCCCTATCTATCAGGAGTGATGAAGGTTTGA
>denovo439 G6A_114427
GGATCAGGAGGTTGCCATTTAGCAGGTGGGCAGCGGCGGCCATATTAGTGATGGCTCTTTCGGTAGGGATTTATTGGATTTTAGGCATCCAAAGTGATCCTGCGCCACTAGGAGCAAACCTGATAACAGAAGATATCACTCCGGGTGGTCATCGCGCTACGCTAACACTTAGTGACGGCAGGATCATTGATTTAAGTAGTGGTCAGAGCGGTATTGTGATTGGCTCTGGTGATCTTACCTATAGCGATGGTAGTCGTGTCCTCCAGGAGTCATTTGCACTTGGGGAAACCCAAACCATGCAGCTGCACACCCCACGAGGAGGTCAGTACCATATGGTATTGCCTGATGGTAGCAAAGTCTGGCTTAATGCGGAAACTACCCTAACTATGCAATGAATG
>denovo44 G26A_18063
ATACACCGATAACGTATTAGACGACTTCACCTACTATGGTAAAGACTACGTCGAAGACAAATTCGGAGACTTATGTTCAGCACCTAACAACATGGACACAGTTCTTGATGTAGGTACTGAAGTAGCATTCTACGCATTAGAACAATACGAAGAATACCCAGCTTTACTTGAAACTCACTTCGGTGGATCTCAAAGAGCTTCAGTTATTTCCGCAGCTGCTGGTGCTTCTACCGCATTCGCTACTGGTAATGCTCAAACTGGTTTAAGCGCATGGTACTTAGCTATGTACTTACACAAAGAACAACATTCCAGATTAGGATTCTACGGTTTCGATTTACAAGATCAATGTGGTGCAGCTAACGTATTCTCCATCAGAAACGATGAAGGATTACCACTCGA…
>denovo440 G6A_114451
GCCTACACTGACAACATCCTCGACGACTTCACCTACTACGGTAAAGAATACGTTGAAGACAAATATGGCGGATTATGCGAAGCACCAAACACCATGGATACAGTCCTAGACGTAGCATCTGAAGTAAACTTCTACGCACTAGAACAGTATGAAGAATACCCAGCACTACTTGAAGACAAGTTTGGTGGATCACAGAGAGCAGCCATCTTAGCAGCTGCATCTGGTTGTTCAACCGGATTTGCTACTGGAAACGCTCAGACTGGTCTAAGTGGATGGTACCTCTCAATGTACCTGCACAAGGAACAGCACAGCCGACTTGGATTCTATGGTTACGACCTTCAGGACCAGTGTGGAGCATCCAACGTATTCTCCATCCGTGGAGACGAAGGATTACCACTG…
>denovo441 G6A_113849
GCATACACTGACAACATCCTCGACGACTTCACTTACTACGGTAAAGAATACGTTGAAGACAAATATGGCGGATTGTGCGAAGCACCAAACAACATGGATACTGTCCTAGATGTTGCTTCCGAAGTAACCTTCTACGGTCTGGAACAGTTTGAAGAATACCCCGCACTACTTGAAAACCTTTTTGGTGGATCACAGAGAGCATCCATCTGTGCTGCAGCATCTGGTTGTTCAACCGGATTTGCTACTGGAAACGCTCAGACTGATCTAAGCGGATGGTACCTATCAATGTACCTGCACAAAGAACAGCACAGCAGACTTGGATTCTATGGTTACGACCTGCAGGACCAGTGTGGAGCATCCAACGTATTCTCCATTAGTGGAGACGAAGGATTACCAACG…
>denovo442 G6A_111099
GCTTACACTGACGACATCCTAGATGATTTCGTGTATTACGGTAAAGAATACGTGGATGGTAAATATGGCATCTGTGGAACCAAAGCAAGCACTGAAGTAGTTCACGACATAGCCGCCGAAGTAACCATGTACGGAATGGAACAATACGAATACCCCGCTCTCCTTCAAGACAATTTTGCAGGTTCGCAACGAGCTGCTGTTGTTTCTGCTGCTGCTGTATTTTCATTTGACTTTGAAACAGTGAACTCCAATGCTGGAAGCAATGGATGGTACTGAAGTCAAATTATCCACAAAGAAACCCACAGCAGACTCGGTTTCTACGGTTACGAATTGCAAGAACAGTGCGGAGCATCCAACTCCCTATCAATCAGGAGTGATGAAGGTTTGATCCGCGAATTA…
>denovo443 G6A_112161
GGAAAACCGTTTTCAAATGTCCATTTGCAGAGCTTCTTTATCGTGATCATTGAACCAAGAAGCGACAATGCCGATCTCACCCGAAGATGCACAAAACGGGGCTTATCCAAACTACGCAATGAAGCCCTGGTGGTGTAGGATTCACACAGTATGCTACAGTTGCTACAGTAACTTTACTCATATTTACTCCTCCTCTTTTTTGCGGAAGTTTCCCTACCATTTACCAATTAACATTAAAAATCCAGGAAGCCATGCAGTAAGAATTCCAACTGGAAGCATTACATAAGCTACGGGTTTAACCATGCGAGTTTTACCAGCACCCATAATTAACCAGAAGGTAAACCACATGATTCCCCAAACTACCCAAACTACGCAATGAATG
>denovo444 G6A_102378
GCTTACACTGACGACATCCTAGATGATTTCGTGTATTACGGTAAAGAATACGTGGTTTGTATATTTTTTTGTGTTTTTTTCTTTGCAAGCACTGAAGTAGTTCACGACATAGCCGCCGAAGTAACCATGTACGGAATGGAACAATACGAATACCCCGCTCTCCTTGAAGACCATTTTGGAGGTTCTCAACGAGCTGCAGTTGTTTCTGCTGATGCAGGATGTTCAGTTGCCTTTGCAACAGTGAACTCCAATGCTGGAATCAATGTATGGTACTTAAGTCAAATTCTCCACAAAGAAACCCACAGCAGACTCGGTTGCTACGGTTACGACGTGCAAGACCAGTGCGGAGCATCCAACTCCCTATCTATCAGGAGTGATGAAGGTTTGATCCACGAATTA…
>denovo445 G6A_125376
GCTTACACTGACGACATCCTAGAAGATTTCGTGTATTACGGTAAAGAATACGTGGATGGTAAATATGGCATCTGAGGAACCAAAGCAAGCACTGAAGTAGTTCACGACATAGCCGCCGAAGTAACCATGTACGGAATGGAACAATACGAATACCCCGCTCCCCTAGAAGACCCATTTGGAGGTTCTCAACAAGCTGCAGTACTTTCTTCTGATGCAGGATGTTCAATTGCCCTTCCAACAGGGAACTCCAATGCTGGCATCAATGGCTGCTACTTAAGTCACATTCTCCACAAAGAAACCCACAGCAGACTCGGTTTCTACGGTTACGACTTGCAAGACCAGTGCGGAGCACCCAACTCCCTAGCTATCAGGAGTGATGAAGGTTTGATCCACGAATTA…
>denovo446 G6A_126603
GCCTACACTGACAACGCGCTTGACGACTTCACCTCCTACGTTAAAGACTACGTCGAAGACTAATATGGTTGAATTACCGAAGCACCAAACACCATGGACACAGTCCTAGACGTTGCTTCTCACGTAAACTTCTACGCACTGGAACCGTTTGAATACTACCCCGCACTACTTGAAACCATATTTGGTGGATCACAGAGGGCATCCATCGTAGCACTTGCATCTGGTTGTTCAACCGCATTTGCTACTGGAAACGCTCAGACTGGTCTAAGAGGATGGTACCACTCTATGTACCTGCACAAGGAACAGCACAGCAGAATGGGATTCTATGGTTACGACCATCAGGACCAGTGTGGTGCCGCCAACGTGT
>denovo447 G6A_126471
GCTTACACTGACGACATCCTAGATGATTTCGTGTATTACGTTAAAGAATACGTGTATGGTAAATATGGCATCTGTGGAACCAAAGCAAGCACTTAAGTAGCTCACGACATAGCCTCCGAAGTAACCATTTACGGAATGGAACAATACGAATACCCCGCTCTCCTTGCCGACCATTTTTGAGGTTATCAAAGAGCTTCAGTTGTGTCTGCTTCTGCAGGATGTTCAGTTGCCTTTGCAACAGGGAACTCCAATGCTGGAATCAATGGATGGTAATTAAGTCAAATTCTCCACAAAGAAACCCACAGCAGACTCGGTGACTACGGTTACGACTTGCAAGACCAGTGCGGAGCATACAACTCACTATCTATCAGGAGTGATGAAGGTTTGATCCACGAATTA…
>denovo448 G6A_123820
GCCTACACTGACAACATGCTTGACGACTTCACCTACTACGGTAAAGAATACGTTGAAGACAAATATGGTGGATTGTGCGAAGCACCAAACAACATGGATACAGTCCTGGACGTTGCATCTGAAGTAAACTTCTACGCTCTGGAACAGTTTGAAGACTTCCCCGCACTACTTGAAACCCAGTTTGGTGGATCACAGAGAGCATCCATCGTTGCTGCAGCATCTGGTTGTTCAACAGGATTTGCTACTGGAAACGCTCAGACTGCTCTAAGCGGATGGTACCTATCTATGTACCTGCACAAGGAACAGCACAGCAGACTTGGATTCTATGGTTACGACCTGCAGGACCAGTGTGGAGCATCCAACGTGTTCTCAATCCGAGGAGACGAAGGATTACCACCG…
>denovo449 G6A_125057
GCTTACACTGACGACATCCTAGATGATTTCGTGTACTACGGTATGGAATACGTGAATGGCAAATACGGTATCTGCGAAACCAAAGCAACCACCGAAGTTGTTCACGACATATCTGCCGAAGTAACCATGTACGGAATGGAACAGTACGAATACCCCGCTCTCTTGGAAGACCATTTTGGAGGTTCACAGCGAGCTGCAGTTGTTTCTGCTGCCGACGGATGTTCTGTTGCCTTTGCAACAGGGAACTCCAATGCTGGAATCAACGGATGGTACTTAAGTCAAATCCTCCACAAAGAAGCCCACAGCAGACTCGGTTTCTACGGTTACGACTTGCAAGACCAGTGTGGAGCATCCAACTCCCTCTCCATAAGGAGCGACGAGGGTTTGATCCACGAATTA…
>denovo45 G26A_14266
AAGTGTAAAATCGAATATGGTGCAAATAGCAGGAAAAACAGGAACTGCACAAATATTAGGAAAGCAAGCTCAAAGTCAATCGAGTAAAACACAGCATAATGTTTCTTTCTGCGGATATTTCCCCGCAGACAATCCTCGGTACTCAGCTATAGTGGTAATTTCTAAACCTGAAGGCCTTCCTTCAGGAGGAAGAATGGCAGGAAGTATATTTAAAAAAATGGCAGAAAAAATCATATTAAACGAATCATTCTGGACTATTGAGGAAATCGCAAATGATTCAGCGAATCATCAAAATTATTTACCACATACTTATTGTGGAAATGCTACTTCCTTGAAAAAGATAGCGAAAACCTTAAACCTTCCTATTTCAGAAAAAACAGGATGGGTACAACACGATAC…
>denovo450 G6A_124529
GCCTACACTGACAACATCCTCGACGACTTCACCTACTACGGTAAAGAATACGTTGAAGACAAATATGGCGGAATAACCGAAGCACCAAACACCATGGATACAGTTCTGGACGCTGCATCTGAAGTAAACTTCTACGGACTGGAACAGTTCGAAGACTACCCCGCACTACTTGAAAACATGTTCGGTGGATCACAGAGAGCAGCCATCGTTGCAGCTGCATCTGGTTGTTCCACAGGATTTGCTACTGGAAACGCTCAGACTGGTCTAAGCGGATGGTAACTGTCAATGTACCTGCACAAAGAACAGCACAGCCGACTTGGTTTCTATGGTTACGACCGTCAGGACCAGTGTGGTGCATCCAACGTGTTCTCCATTCGCGGAGACGAAGGATTACCACCT…
>denovo451 G6A_129605
GCTTACACTGACGACATCCTAGATGATTTCGTGTATTACGGTAAAGAATACGTAGAAGACAAATATGGTGGAATGACCGAAGCACCAAACACCATGGACACAGTCCTAGACGTTGCTTCTGAAGTAAAATTCTACTCACTGGAACAGTTTGAAGACTACCCCGCACTACTTGAAACCATATTTGGTGGATCACAGAAGGCATCCATCATACCAGCGGTCTCTGGTTGTTCCACCTCATTTGCTACTGGAAACGCTCAGACTGGTCTAAGCGGATGGTACCTCTCTATGTACCTGCACAAGGAACAGCACAGCAGACTTGGATTCTATGGTTACGACCTTCAGGACCAGTGTGGTGCCTCCAACGTGTTATCAATTAGAGGAGACGAAGGATTACCAACT…
>denovo452 G6A_127935
GCTTACACTGACGACATCCTAGTTGATTTCGTGTATTACGGTAAAGAATACGTGGATGGTAAATATGGCATCTGTGGAACCAAAGCAAGCACTGAAGTAGCTCACGACATAGCCGCCGAAGTAACCATGTACGGAATGGACCAATACGAATACCCCGCCCTCCTTTAAGACCATTTTGGAGGTTCTGAACGAGCTGCAGTTGTTTCTGCTGCTGCAGTATGTTCAGTTGCCTATGCAACAGATTACTCAAAGGCTGGAATCAAGGGATGGTACTTAAGTCAAATACTCCACAAAGAAACCCACAGCAGACACGGTTGCTACGGTAACGACTAGAAAGACCAAAGAGGAGCATACAACTCCCAATCTAACAGAAGTGATGAAGGTTTGATCCACGAATTA…
>denovo453 G6A_117162
GCCTACACTGACAACGTGCTTGACGACTTCACCTACTACGGTAAAGAATACGTAGAAGTCAAATATGGTGGAATGACCGAAGCACCAAACACTATGGACACAGTCCTAGACGCTGCTTCTGAAGTAAACTTCTACGCACTGGAACAGTTTGAAGACTACCCCGCTCTACTTGCAACCATATTTAGTGGATCGCAGATAGCATCCCTCGTAGCAGCTGAATCTGGTTGTTCAACCGCATTTGCGACTGGAAACGCTCAGACGGGCCTAAGGGGATAGTAGCTCTCTATGGACCTGCACAAGGAACAGATCAGCAGACTTGGATGCTATGGTTACGACCTTCAGGACCAGTGTGGTGCCTCCAACGTGTTCTCAATTAGAGGAGACGAAGGATTACCAACT…
>denovo454 G6A_82973
GCTTACACTGATGACATCCTAGATGATTTCGTGTATTACGGTAAAGAATACGCGGATGTTAAATATGGCATCTGTGGAACCCAAGCAAGCACTGAAGTAGTTCACGACATAGCCGCTGAAGTAACCATGTACGGAATGGTACAATACGAATACCCAGCTCTCCTTGAAGACCATTTTGGAGGTTCTCAACGAGCTGCAGTTGTTTCTGCCGCTGCTGGATGTTCAGTTGCCTTTGCCACAGTGAACTCCCACGCTGGAATCCATGGATGGTACATAAACCAAATACTCCGCCAAGAAACACACAGCCGACTCAGTTTCTACGGTTACGACTTGCAAGACCAGTGCGGAGCATCCAACTCCC
>denovo455 G6A_73177
GCATACACTGACAACATTCTCGACGACTACACTTACTACGGTAAAGAATACGTTGAAGACAAATGTGGCGGATTATGCGAAGCACCAAACAACATGGATACTGTTCTGGATGTAGCATCTGAAGTAACCTGTTACCGTTTAGTACAGTACGAAGAATTCCAAGCACTACTTGAAGACAAGTTCCGTGGATAACAAAGAGAAGCGATCTGTGCTGCAGGCTCTGGTTGTTCAACAGGATTTGCTCATGGAAACGCTCAGACTGCTCTAAGTGGATGGTACATATCAATGTACCTGCACAAAGAACAGCACAGACGACTTGGGTTCGATGGTTACGACCTGCAGGACCAGTTTGGAGAATCCAACGTATTCTCCATCCGTGGAGACGAAGGATTACCACTG…
>denovo456 G6A_92657
GCATACACTGACAACATCCTCGACGACTACACCTACTACGGTAAAGAATACGTTGAAGACAAATTTGGCGTATTATGCGAAGCACCAAACAACAGGGATACTGTCCTGGATGTAGCATCCGAAGTAACCTTCTACGGTTTAGAACAGTACGAAGAATTCCCAGCACTACTTGAAGACCAGTTCGGTGGACCACAGAGAGCAGCCATATGTACTGCAAAAACTGGTTGTACAACAGGATTTGCGACTGGAAACGCACAGACTGCTCTAAGTGCATGGTAACTATCAATGTAACTGCACAAAGAACAGCACAGCAGACTTGGGTTCTATGGTTACGACCTGCAGGACCAGTGTGAAGCATCCAACGTATTGTCCATCCGTGGGGACGAAGGATTACCAATG…
>denovo457 G6A_99654
GCTTACACTGACGACATCCTAGATGATTTCGTGTATTACGGTAAAGAATACGTGGATGGTAAATATGGCATTTGTGGAACCAAAGCAAGCACTGAAGTAGTTAACTAAATAGCCGTCGAAGTAACCATGTACGGAATGGAACAATACGAATAACCCGCTCTACTTGAAGACCATTTTGGAGGTTCTCAAAGAGCTGCAGTTGATTCTGCTACTGAAGGATGTTCAGTTGCCTTGGAAACAGGGCACTGCAATGCTGGAATCAATGGATGGTACTTAAGTCATAGTCTCCACAACTAAACCCACAGCAGCCGCGGTTTCTACGGTTACGACTTGCAAGACCAGTGCGGAGCATCCAACTCCCTATCTATCAGGAGTGATGAAGGTTTGATCCACGAATTA…
>denovo458 G6A_99420
TCTTACACTGACGACATCCTAGATGATTTCGTGTATTACGGTAAAAAATACGTGGATGGTAAATATGGCATCTGTGGAACCAAAGGAAGCACTGAAGTAGTTCACGACATAGCCGCCGAAGTAACCATGTATGGGATGGAACAATACGAATACCCCGCTCTCCTTGAAGACAATTTTGGAGGTTCTCAAAGAGATGTAGTTGGTTCTGCTGCTTCTGGATGTTCATTTGCCTTTGCAACAGGTAACTCCAATGCTGGAATCAATGGATGGTACTTAAGTCAAAATCTCCACAAAGAAACCCACAGCAGACTCGGATTCTAAGGTTACGACTTGCAAGACCAGTGCGGAGCATCCAACTTCCTATCCATCAGGAGTGATGAAGGTTTAACCCACGAATTA…
>denovo459 G6A_97681
GCAGACACGGACAACAGCCTCGACGACTACACTTACTACGGTAAAGAATACGTTGAAGACAAATTTGGCGGATTATGCGAAGCACCAAACAACATGGAGACTGTTCTGGATGGAGCAGCCGAAGTAACCTTCTACGGTTTAGAACAGTACGAAGAATGACCAGCACTACTTGAAGACCAGTTAGGTGGATCCGAGAGAGCAGCAATCTGTGCTGCAGCCTATGGTGGTTCCACAGGATCTGCTACTTGAAACGCTCCGACTGCTCTAAGTGGCTGGTACCTATCACTGTACCTGCACAAAGACCAGCACAGCCGACTTGGGTTCTATGGTTACGACCTGCAGGACCAGTGTGGAGCATCCAACGTATTCTCCATCCGTGGAGACGAAGGATTACCACTG…
>denovo46 G6A_50580
GCATACACTGACAACATCCTCGACGACTACACTTACTACGGTAAAGAATACGTTGAAGACAAATTTGGCGGATTATGCGAAGCACCAAACAACATGGATACTGTTCTGGATGTAGCATCCGAAGTAACCTTCTACGGTTTAGAACAGTACGAAGAATTCCCAGCACTACTTGAAACCATATTTGGTGGATCACAGAGGGCATCCATCGTAGCAGCTGCATCTGGTTGTTCAACCGCATTTGCTACTGGAAACGCTCAGACTGGTCTAAGCGGATGGTACCTCTCTATGTACCTGCACAAGGAACAGCACAGCAGACTTGGATTCTATGGTTACGACCTTCAGGACCAGTGTGGTGCCTCCAACGTGTTCTCAATTAGAGGAGACGAAGGATTACCAACT…
>denovo460 G6A_96949
GCTTACACTGACGACATCCTAGATGATTTCGTGTATTACGGTAAAGAATACGTGGATGGTAAATATGGCATTTGTGTAACCAAAGCAATCACTGAAGTATTTCACGACATAGCCTCCGCAGTAACCATGTACGGAATTGAACAATACTAATACCCCGCTCTCCTTTAATACCATTTTGGAGGTTCTCAACGAGCTGCATTTGTTTCTGCTGCTGCAGGATGTTCATTTGCCTTTGCAACAGGTAACTACAATGCTGGAATCAATGGATGGTACTTAAGTCAAATTCGACACAAAGAAACCCACAGCAGACTCGGTTTCTACGGTTAAGACTTGCAAGACCAGTGCGGAGCATCAAACTCCCTAGCTATCAGGAGTGATGAAGGTTTGATCAAAGAATTA…
>denovo461 G6A_87661
CCAGGATGTGATGAGCCGACATCGAGGTGCCAAACTCCCCCGTCGATGTGAACTCTTGGGAGGAATCAGCCTGTTATCCCCAGGGTAACTTTTATCCGTTGAGCGACGGCAATTCCACGTTCTACCGCCGGAGCACTAAGTCCGTCTTTCGACTCTGCTCGACGTGTCGGTCTCGCAGTCTGGCTACCTTAGGCCTTTGCACTCAATGCACGGTTTCCGACCGTGCTGAGGTAACATTTGACCTCCTCCTTTACATTTTGGGAGGCGACCGCCCCAGTCAAACTGCCCGACTGCCAATGTCCCGTGACCGGATCACGGCCATCGGTTAGAGAACCAATAATGACAGAGTGGTATTCCAAGGACGACTCCACGCCAACTGACGCCGGCGCTTCCCAGTCT…
>denovo462 G6A_85692
GCTTACACTGACGACATCCTAGATGATTTCGTGTATTACGGTAAAGAATACGTGGATGGTAAATATGGCATCTGTGGAACCAAAGCAAGCACTGAAGTAGTTCACGACATAGCCGCCGAAGTAACCATGTACGGAATGGAACAATACGAATACCCCGCTCTCCTTGAAGACCATTTTGGAGGTTCTCAACGAGCTTCAGTTGTTTCTGCTGCTGCAGGATGTTCAGTTGCCTTTGCAACAGGGAACTCCAATGCTGGAAGCAATGGATGGTACTGAAGGTGAATGCTTCACAAAGAAACCCACAGCAGACACGGTTTCAACGGTTACGACTTGCAAGACCAGTGTGGAGCAAACAACACCCTAGATATCAGGAGTGATGAAGGTTTGAAACAAAAATTA…
>denovo463 G2A_14552
ATACACTGACAACATCCTCGACGACTACACTTACTACGGTAAAGAATACGTTGAAGACAAATTTGGCGGATTATGCGAAGCACCAAACAACATGGATACTGTTCTGGATGTAGCATCCGAAATAACCGTCTACGGTGTAGAAAAGTACGAAGAATGCCCAGCACTACTTGAAGACCAGTTCGGTGGATGACATAGAGCAGCCATCTGAGCTGCAGCATCGGGTTGTTCCACAGGATTTGCCACTGGAAACGCTCAGCATGCTCTAAGTGGAGGCTAA
>denovo464 G2A_14053
GATCTCATCTGGATCCAGCCGGTAGCGGCGAGCCTTGGCATTGCTACGGCGCAGGCCGCAGTACAAGCAATCGTTACGGCAGTAACTGGAAAACTCGATTAACCCGCGCAAATGTACTTCTTCTCCCACGTTTTCCCGACGCACCTGCTCGGCTGCCGCTTGAAGAGCCGTTTCCTCTTCCCCTGTTGATTTAAGAAAGTGGATAATCTCTTCTTTCTGCATTAAAAAAGGCCGCGCCTGGTTGGTTAAGGTGTTGTAATTCCCAACCAGACGAGCCTTATTTAATCCCATACTAGTCTCCTCCCCTCGTTAGCAGGATTTCCCCCTGAACTCAGGCACCTTATATGCTACTCCCTCCCTGGCTGCCGAAAGCAAACAGGTTAGGTACGTTTTTATTAC…
>denovo465 G2A_14909
TTACACTGACGACATCCTAGATGATTTCGTGTATTACGGTAAAGAATACGTGGATGGTAAATATGGCATTTGTGGAACCAAAGCAAGCACTGAAGTAGTTCACGACATAGCCGCCGAAGTAACCATGTACGGAATGGAACAATACGAATACCCCGCTCTCTTGGAAGACCACTTCGGAGGTTCACAGCGAGCTGCTGTTGTTTCTGCTGCCGCCGGATGTTCTGTAGCCTTTGCAACCGGTAACTCCAACGCTGGAGTCAACGGATGGTACTTGAGCCAGATCCTACATAAAGAAGCTCACAGCAGACTTGGTTTCTACGGTTACGACTTGCAGGACCAGTGTGGAGCATCCAACGTATTCTCCATCCGTGGAGACGAAGGATTACCACTGGAACTACG…
>denovo466 G2A_15172
TCAACTAATGAAAGGAAACTTAAATCCTATCACTTCTGCAAGATTCGATCTTAACAGAGCAGTAACAGCTTATAAAGTTTATCGTGATGCTGCAGAAATAGCTGAAGTTGGTGCTTCTGTACTTACTTATACTGACACTGACTTAGCTAATGGTACTTACGAATATCACGTTACAGCAATGTACGGTGATGCAGAATCATTTAACTCAAACAGCGTTACAGTTACTATCAACGACTTCAATCCTGAAGATGTTGTGATTACTGACAGCTTTGAGAACTACCCTAACTACGCAATGAACA
>denovo467 G2A_14974
TATATACGACCAGATCTGGCTAGGTTCTTACATGTCCGGCGGAGTAGGTTTCACACAGTACGCGCTCGAAAACTACGACGCCGTTATCAACTATCCTAACTACGCAATGAACA
>denovo468 G2A_12561
CTACACTGACAACGTGCTCGACGACTTCACCTACTACGGTAAAGAATACGTTGAAGACAAATATGGTGGAATGTGCGAAGCACCAAACAACATGGATACAGTTCTGGATGTAGCATCTGAAGTAACCTTCTACGCACTAGAACAGTTCGAAGACTTCCCAGCACTACTTGAAGACAAATTTGGTGGATCACAGAGGGCAGCCATCTTAGCTGCTGCATCTGGTTGTTCCACAGCATTTGCTACTGGAAACGCTCAGACTGGTCTAAGTGGATGGTACCTATCTATGTACCTGCACAAAGAACAGCACAGCAGACTTGGATTCTATGGTTACGACCTGCAGGACCAGTGTGGTGCATCCAACGTATTCTCAATCCGTGGAGACGAAGGATTACCACCGGA…
>denovo469 G2A_12571
TTACACTGACGACATCCTAGATGATTTCGTGTATTACGGTAAAGAATACGTGGATGGTAAATATGGCATCTGTAGAACCAAAGCAAGCACTGAAGGAGTTCAAGACATAGCCGACGAAGTAACCATGTACGGAAGGGAACAAAACGAAAAAC
>denovo47 G3A_17530
GTTACTCAGAACTCCGCAACCTTAAATGCCTCGGTAAATCCGGGTACAGACGTTATTGCCGAACGTGGCTTTGAGTGGAGAAAAACCGATGGAGGCACCTACGAAAAAGAGGTCTATTACGGCTCGGACAACACCTACACCGTGAACCTCACAGGCTTGAATGCCGCCACCGGATATACCTTTAGGGCATACATAGTGGTGGGCACTGATACAAGGTACGGCACAGAGAAGACATTTACTACTAATAGTAGCAGCACACCTGTTATCTCGCTTACCACAACCACAGCGGGTGCTACCGTCCGTATGAGGATGCAGGCAGCGGCAGCTAACACTCCTGTATGGATAGAAACAGCACCGGACACCTACACGCAAGTAACGGTAGGCACAAGCTGGACAAAC…
>denovo470 G2A_12906
CTACACTGACAACGTGCTTGACGACTTCACCTACTACGGTAAAGAATACGTAGAAGACAAATTTGGCGGAATATGCGAAGCACCAAACAACATGGATACAGTTCTAGATGTAGCATCTGAAGTAACCTTCTACGCATTAGAACAGTATGAAGAATACCCAGCACTACTTGAAACCCGATTTGGTGGATCACAGAGAGCAGCCATCTTAGCTGCTGCATCTGGTTGTTCCACAGGATTTGCTACTGGAAACGCTCAGACTGGTCTAAGCGGATGGTACCTATCAATGTACCTGCACAAGGAACAGCACAGCCGACTTGGGTTCTATGGTTACGACCTGCAGGACCAGTGTGGAGCATCCAACGTATTCTCAATCAGAGGAGACGAAGGATTACCACCGGA…
>denovo471 G2A_13688
TTACACTGACGACATCCTAGATGATTTCGTGTATTACGGTAAAGAATACGTGGATGGTAAATATGGCATTTGTGGAACCAAAGCAAGCACTGAAGTAGATCACGACATAGCCGCCGAAGTAACCATGTACGGAATGGAACAATACGAATACTCCGCTCTCCTTGAAGACCATTTTTGACGTTCTCAAAGAGCAGCAGTTGTCGCTGCTGCTGCAGGATGTGCTGTTGCCTTTGCAACAGGAAACTCCAATGCTGGTCTCAACGGATGGTACCTAAGT
>denovo472 G2A_13804
CTACACTGACAACGTGCTTGACGACTTCACCTACTACGGTAAAGAATACGTAGAAGACAAATATGGTGGAATGACCGAAGCACCAAACACCATGGACACAGTCCTAGACGTTGCTTCTGAAGTAAACTTCTACGCACTGTAACAGGTTGAAGACTACCCCGCACTACTTGAATCCATATTTGTTGGACAACAGAGGGCATCAATCGTAGCAGCTCCCTCTGCTTGTTCAAACGCATTTGCTACGGGAGACGCTCAGACTGGTCTAAGCGGATTGTAC
>denovo473 G2A_13709
ATACACTGACAACATCCTCGACGACTACACTTACTATGGTAAAGAATACGTTGAAGACAAATTTGGCGGATTATGCGAAGCACCAAACAACATGGATACTGTTATGGATGTAGCATCCGAAGTAACATTCTCCGGTTTAGAACAGTACGAAGAATTCCCAGCACTTCTATACGACCAGTCCGGTGGTACCGAGATAGCAGCAATTTGTGCTGTAGCAGCTGTTTGTTCCAGTGTCTTTGCTACTGGAAACGCTCAGGCTGCTCTCAATGGATGGTACTTATGAAT
>denovo474 G2A_13462
CTACACTGACAACGTGCTCGACGACTTCACCTACTACGGTAAAGAATACGTTGAAGACAAATATGGCGGAATAAGCGAAGCACCAAACAACATGGACACAGTTCTGGACGTAGCTTCCGAAGTAACCTTCTACGGATTGGAACAGTATGAAGACTACCCAGCACTACTTGAAACCCAATTTGGTGGATCACAGAGGGCATCCATCTGAGCTGCAGCATCTGGTTGTTCAACAGGATTTGCTACTGGAAACGCTCAGACTGCTCTAAGTGGATGGTACCTATCAATGTACCTGCACAAAGAACAGCACAGCCGACTTGGATTCTATGGTTACGACCTTCAGGACCAGTGTGGAGCATCCAACGTATTCTCCATCCGTGGAGACGAAGGATTACCACCTGA…
>denovo475 G2A_17974
TGCACCTATTGCAGCTTCATATACTCCCTTAAATCCAAGCATCTCTATACCTTTTTTAATTTGAGGCAATGTAGCACTTTCAAACTGTCCTTGTATAGCAGGAGCTATAATTGCATACATTGGCACATCCATTTTCATTAATTGAATTACTGGAACAACCCAGCTTATATCTTCAACTATCCTAACTACGCAATGAACA
>denovo476 G2A_19648
ATACACGGACAACATCCTCGACGACTACACCTACTACGGTAAAGAATACGCAAAAGACAAATACGGCGTCTTCTGGGAATCCCCGAACAACAAGGATACTGTTCAGACTGTAGCATCCAAAGTCACCTTCGTCGCATTAGAA
>denovo477 G2A_16684
ATACACTGACAACATCCTCGACGACTACACTTACTACGGCAAAGAATACGTTGACGACAAATATGGCGGATCATGCGAAGCCCCAAACAACATGGATAC
>denovo478 G2A_16767
ATACACTGACAACATCCTTGACGACTACACCTACTACGGTAAAGAATACGTTGAAGACAAATATGGTGGAATATCCGAAGCACCAAATAACATGGATACAGTTCTAGATGTAGCATCCGAAGTAAACTTCTACGGACTGGAACAGTATGAAGACTACCCAGCACTACTTGAAACCAAATTTGGTGGATCACAGAGAGCAGCCATCTTAGCTGCAGCATCTGGTTGTTCAACCGCATTTGCTACTGGAAACGCTCAGACTGCTCTAAGTGGATGGTACCTATCTATGTACCTGCACAAAGAACAGCACAGCAGACTTGGGTTCTATGGTTACGACCTGCAGGACCAGTGTGGTGCATCCAACGTATTCTCAATTAGTGGAGACGAAGGATTACCAACGGA…
>denovo479 G2A_16317
ATACACTGACAACATCCTAGACGACTTCACTTACTACGGTAAAGAATACGTTGAAGACAAATATGGCGTATTATGCGCAGCACCAAACAACATGGAAACTGTTGT
>denovo48 G3A_17665
GCCTACACCGACAACATCCTCGACGAGTTCACCTACTACGGTATGGACTACGCCAAGGACAAGTACGGGGTCGACTGGAAGAACCCGAGCCCGAACGACAAGGTCAAGCCGACCCAGGAGATCGTCAACGACCTGGCAACCGAGGTCACCCTCAACGCCATGGAGCAGTACGAGCAGTTCCCGACCATGATGGAGGACCACTTCGGCGGGTCCCAGCGTGCCGGCGTCATCGCCGCCGCATCCGGTCTGACGACCTCTATCACGACCGGAAACTCGAACGCCGGCCTGAACGCCTGGTACCTCTCCATGCTCCTGCACAAGGACGGATGGTCGCGTCTCGGCTTCTTCGGCTACGACCTTCAGGACCAGTGCGGGTCTGCAAACTCGCTCTCCATGGTC…
>denovo480 G2A_16932
TCTGCCCCAAACCGCAAGCGGAACCCGTACCGCATTTACATTTGCCGTCGAAACACGTCTCACCCGCGCCGCACGTTTTACCGCAACCGCCGCAATGACTGGTCGTATCCAGTTGCTTTTCGCAACCGTTGCCCCAATTCCTGTCGCAATTACCCCAACCGGCAGCGCATTGCGTACAACCAGTTCGATTCTTTCCCGCCAAATTCGCCTCGCAACCGTTTGAATCATCGATGTCACAATCCCCCCACCCCGCATGGCAACTCGCTCTCTTCCACCTGCCGCTATCGCAACTTGCCGTGGCATTAGCCAAAGAACAACCCCTATTACAAGCACCGCAATGCGTATTCGTATTCACACGCGTCTCGCAGCCGTCCGAATCAATATTGTTGCAATCCCCAA…
>denovo481 G2A_17108
TTACACTGACGACATCCTAGATGATTTCGTGTATTACGGTAAAGAATACGTGGATGGTAAATATGTCATCTGTGGAACCAAAGCAAGCACTGAAGTAGTTCACGACATAGCCGCCGAAGTAACCATGTACGGAATTTAACAATACGAATACCCCGCTCTCCTTTAATCCCATTTTGAAGTTTCTCAACGAGCTGCAGTTGTTTCTTCTACTACAGGATGTTAAGTTGCATATGCAAAAGAGAACTCCAATGCTGGAATCAATGGATGGTACGTAAGTCAA
>denovo482 G2A_17111
TTACACTGACGACATCCTAGATGATTTCGTGTATTACGGTAAAGAATACGTTGATGGTAAATATGGCATCTGTGGAACCAAAGCAAGCACTGAAGTAGTTCACGACATAGCCGCCGAAGTAACCATGTACGGAATTGTACAATACTATTACCCCGCTCCCCTTTAAGTCCATTTTGGAGTTTATCAATGAACTGCAATTGTTTCTGCTGCTACAGGCTGTTCAGGTGCCTTTGCAACAGGGAAC
>denovo483 G2A_6878
TTACACTGACGACATCCTAGATGATTTCGTGTATTACGGTAAAGAAAACGTGGAGGGAAAATATGGCATTTGTGGAACCAAAGCAGGAACTGA
>denovo484 G2A_7471
ATACACTGACAACATCCTCGACGACTACACTTACTACGGTAAAGAATACGTTGAAGACAATTTTGGCGGCTTATGCGAAGCACCAAACAACATGGATACTGTTCTGGATGTAGCATCCGTACTAACCTTCTACGCATTAGATCATTACG
>denovo485 G2A_5309
CCAAGACACCAGCAAAGCAGGACAACTAACAAAAGCAAAAGACCTAGAAATCGCAGGACAAAGACAAGGATACATGGACCGCAACCTCCGAGCCCCCAACTACCCTAACTATGCAATGAACA
>denovo486 G2A_6596
ATACACTGACAACATCCTCGACGACTACACTTATTACGGTAAAGAATACGTGGAAGACAAATATGGCGGATTATGAGAAGCACCAAACAACATGGATACTGTCCTGGAAGTAGCATCCGAAGTAACCTTCTACGGTTTAGAACAGTACGAAGACTCCCTAGCACTAC
>denovo487 G2A_10517
ATACACTGACAACATCCTCGACGACTACACTTACTACGGTAAAGAATACGTTTAAGACAAGTTTTGCGGATTATTCTAAGCACCAAACAACATTGATACTGTTCTTGATGGAGCATCCGAAGTAACCTATCAC
>denovo488 G2A_10487
TTACACTGACGACATCCTAGATGATTTCGTGTATTACGGTAAAGAATACGTGGAGGGTAAATATGGCATCTGTGGAACCAAAGCAAGCACGGAAGTAGTTCACGACATAGCCGCCAAAGTAACCAGTAAGGGAAGGGAACAATAGGAATACCC
>denovo489 G2A_10854
ATACACTGACCACACCCTCGACGACTACATTTACTACGGTAAAGAACACGTTGAAGACAAATTTGGCGGATTATGCGAAGCACCAAAAAATATGGACACTGCTCTGGATGTAACA
>denovo49 G3A_57003
GCATACACCGACAACATCCTCGAGGACTATGTGTACTACGCCATAGACCAGATTAAGAGCAAATACGGAGGATTATGCAAACTTGACCCCACCGACTACGAGGAAATAATGAACCTCGCGGAAGACGTCAACACCTACTCTCTCAGCATGTACGAGAAGTACCCCGCCGTCATGGAAACCCACTTCGGCGGATCTCAGAGAGCAACCGTTGCCGCCGCGTCCACCGGTATCGCCGGTGCGATGGCTACCGGTGTTGCCGACTGCGGTCTCAACTGCTGGTACTACTCCATGCTCGAGCACAAAGAGAGGACCGGAAGACTCGGATTCTACGGATTCGACCTTCAGGACCAGTGCGGTTCCGCCAACTCCTTCGCGTACAGATCTGACGAGGGTCTGCCC…
>denovo490 G2A_10355
TTACACTGACGACATCCTAGATGATTTCGTGTATTACGGTAAAGAATACGTGGATGGTAAATATGGCTTTTGTGGAACCAAAGCAAGCACTGAAGTAGTTCACGACATAGCAGCTGAAGTAACCATGTACGGAATGGAACAATACGAATATCCCGTTCTCCTTGAAGACCGTTTTGGAGGTTAGCTTCGAGCGGCAGGTGTTTCTACTGCTGCAGGTAGTGTAGTTGTCTTTGCAACAGGTAACTACAATGCTTGAATCAATGGATGGTACTTAAGTCAAATTCTC
>denovo491 G2A_11753
GGCTGAAGGTCTAGTCTGTCCGGCTGTTAACGGAGACCGGCCGTGCGCGTCGAGTTCAACTACCCAAACTACGCAATGAACAACTATCCTAACTATGCAATGAACA
>denovo492 G2A_11273
CTACACTGACGACATCCTAGATGATTTCGTGTATTACGGTAAAGAATACGTGGATGGTAAATATGGCATTTGTGCAACCAAAGCAAGCACTGAAGCAGTTCACGTCATAGCCGCCTAAGTAACCATCTTCGGCATGGTACAATACTAATACCCCGCTCTCCTTGCAGACCATTTTGGAGGTTCTGAACGAGCTCCAGCTGTTGCTGCTGCTGCAGGATGTTCAGTTGCCTTTGCAACAGGTAACTCTGATGCTGGAATCAATGGATGGTACGTAAGTCTCATACTCCACAAAGAAACACACAGCAGACTCGGGTTCTACGGTTACGA
>denovo493 G2A_9222
ATACACTGACAACACCCTCGACGACTACACTTACTACGGGAAAGAATACGTTGAAGACAAATTTAGCGGATTATGCGAAGCACCAAACAACATGGATACTGTTCTGGATGTAGCATCCGAAGTAACCTTCTACGGTCTAGAACAGTACGAAGAATTCCCAGCACTACTTGAATACCAGTTCGGTGGATCACAGAGAGCAGCCATCTGTGCTGCAGCATCTGGTTTTGACATAGGATCTGCTACTGGAAACGCTCAGACTGTTGTAAGTGGATGATACAT
>denovo494 G2A_9124
AAAGTAAATTTTATCGACTACATCTTTATCGCTCAAGAGCGGTGGGACTACACCCCCGACGACTGTCACGCCTTTCACTCCGCAGTCGAAGCGCTCGCCGTGCCGCTCTACCGGGCACAACTCGCCAAACGAGCGCAGCAGATGAAACTACCCAAACTACGCAATGAACA
>denovo495 G2A_10141
TTACACTGACGACATCCTAGATGATTTCGTGTATTACGGTAAAGAATACGTGGATGGTAAATATGGCATCTGTGCCACCACAGCAAGCACTGAAGTAGTTCACCACATCGCCGCCTAAGTAACCAAGTACGGCATGCTACAATA
>denovo496 G2A_29901
TTACACTGACGACATCCTAGATGATTTCGTGTATTACGGTAAAGAATACGTGGCTGGTAAATATGGCATCTGTGGAACCAAAGCAAGCACTGAAGTAGTTCACGACATAGCCGCCGAAGTAACCATGTAAGGAATGGAACAATACGAATACCCCGCCCTCCTTGAAGATCATGTTGGGGGTTCGCAACGAGCTGCAGTTGTTTCTGATGCTGCAGGGTGTTAAGTTGCCTTTGCAACAGGGGACACCAATGCTTGAAACAATGCATGTTAAGTA
>denovo497 G2A_29751
TGATTTGCACACGATTCCCCCTTTTTTCGATAATGATTCAATGAAAAATTATCGCTTTAAATAGATTAGATGATATGAAAAATTCTCTGTTTCCTGATGGAAACAGAGAATAAACAGTTCATCCCGAATAATTGTTTATGGGAAGACCCCTTTTTTTAAAAACTATATTTGACGTTTGTATTGCCTTTTTGTATTTGTCGTTCCATCATTTTTTAAAAAATGGTATTTTGTTTTTTTAATTCATCAGGCGAACCCGATTCAACCA
>denovo498 G2A_30006
CGGGTTTCTTTTTTGATAGTGTGATACACTGTGTCCTTGCCCAAGTGCTTCATTCGCAGTGATCGACCTTGGTATTCGAGCTTTGAAAACGTGCAGAAACTACCCAAACTACGCAATGAACA
>denovo499 G2A_30025
ATACACTGACAACATCCTCGACGACTACACTTACTACGGTAAAGAATACGTTGAAGACAAATTTGTCGGTTTATGCGAAGCACCAAACAACATGGATACTGTTCTGGATGTAGCATCCGACGTAACCTTCTACGATTTAGAACAGTACGAAGAATTCCCAGCACTACTTGAAGACAAGTTCGATGGATCACAGAGAGCAGCCCTCTGTGATGCAGCATATGCTTGTTCCACAGGATTGTATACTGGAAACGCTCAGACTGGTCTAAGTCGATGCTACCTATCAAGGTACCTGCACAAAGAACAGCACA
>denovo5 G2A_1191
CCAAGACACAATCAAAACAGGACAACTAACAAAAGCAAAATACCTAGAAATCGCAGGACAAATACAAAGATACATGGACCGCAACCTACAAGCCCCCAACTACCCAAACTACGCAATGAACA
>denovo50 G3A_73408
GCATATACCGACAACATCCTCGAGGACTACGTGTACTACGCTATAGACCAGATCGAGACCAAGTACGGTGGCCTATGCAAATTGGACCCAACTGACAACGAAGAGATCATGAATCTCGCAGAGGATATCAACGGATACGCTCTCTCGTCCTACGAGAAGTACCCCGCTGTGATGGAGACCCACTTCGGTGGATCCCAGAGATCCACTGTAGCAGCCGCATCCACCGGTATCGCCGGTGCTATGGCTACTGGTGTCGCAGATTGTGGTCTGAACTGCTGGTACTACTCCATGCTCGAGCACAAAGAAAGGACCGGAAGACTCGGATTCTATGGATTCGACCTTCAGGACCAGTGCGGTTCCGCTAACTCTTACGCCTACAGATCCGACGAGGGTCTACCG…
>denovo500 G2A_29199
CTACACTGACAACATCCTCGACGACTACACTTACTACGGTAAAGAATACGTTGAAGACAAATATGGCGGATTATGCGAAGCACCAAACACCATGGATACTGTTCTAGATGTAGCATCTGAAGTAACCTTCTACGCTTTGGAACAGTATGAAGAATTCCCAGCACTACTTGAAAACATGTTCGGTGGATCACAGAGAGCATCCATCTGAGCTGCAGCATCTGGTTGTTCCACAGGATTTGCTACTGGAAACGCTCAGACTGGTCTAAGTGGATGGTACCTATCAATGTACCTGCACAAAGAACAGCACAGCAGACTTGGATTCTATGGTTACGACCTGCAGGACCAGTGTGGAGCATCCAACGTATTCTCAATTCGAGGAGACGAAGGATTACCAACGGA…
>denovo501 G2A_30852
CAACATACAAGTCGAACTACTCGACGGAACAAACAGCCTAGGAACACAAACCATAACCAACCTAGCAAACGTAACAAGCACAATCCTAACCTGGGCCTAGACACCTACCAACCCAGGACTACACACACTAACCACCATAATAGACCCCGTAGACGCCATCAACGCACACAACGAAACCAACAACTACCCAAACTACGCAATGAACA
>denovo502 G2A_27333
TATAGCAATCAAGTTGATTCTATTTTTTCTCTACCTAATTGGGACGAAATATTAAAGTGCGAAATAAATAAAGCTATGTCTAGAGGAGATACGAACTACCCAAACTACGCAATGAACA
>denovo503 G2A_28810
TCACACTGACGTCATCCTCGATGATTTCGTGTATTACGGTAAAGGATACGTGGATGGTAAATATGGCATCTGTGGAACCAACGCAAGCCCTGAAGTAGTTCACGACATAGCCCC
>denovo504 G2A_28050
TTACACTGACGACATCCTAGATGATTTCGTGTATTACGGTAAAGAATACGTGGATGGTAAATATGGCATCTGTGGAACCAAAGCAAGCACTGAAGTAGTTCACGACATAGCCGCCGAAGTAACCATGTACGGAATGGAACAATACGAATACCCCGCTCTCCTTGAAGACCATTTTGGAGGTTCTCAACGAGCTGCAGTTGGTGCTGCTGCTTCTGGATGTTCCACTGGATTTGCAACAGGAAACTCTCATACTGCTCTCAGTGGATGGTACCTATCAATGTACCTGCACAAAGAACAGCACAGCCGACTTGGGTTCTATGGTTACGACCTGCAGGACCAGTGTGGAGCATCCAACGTATTCTCCATCCGTGGAGACGAAGGATTACCACTGGAACTACG…
>denovo505 G2A_28264
ATACACTGACAACATCCTCGACGACTACACTTACTACGGTAAAGAATACGTTGAAGACAAATTTGGCGGATTATGCGAAGCACCAAACAACATGGATACTGTTCTGGATGTAGCATCCGAAGTAACCTTCTACGGTTTAGAACAGTACGAAGAATTCCCAGCACTACTTGAAGACCAGTTCGGTGGATCACAGAGAGCAGCCATCTGTGCTGCAGCATCTGTTTGTTCCACAGGATTTGCTACTGGAAACGCTCAGACTGCTCCAAGTGTGTGGTACCTCTCCATGTATCAGCCCCAAAGAACGCATAGGCTGCTTG
>denovo506 G2A_33574
CCAATACACAATCAAAACAGGACAACTAACAAAAGCAAAATACCAAGAAATCGCAGTACAAATACAAAGATACATAGAACCAAACCTACAAGCCCCCAACTACCCAAACTACGCAATGAACA
>denovo507 G2A_33362
TGCTTTAATGTCATCCAGGTCCAAATCCCGTTTCAGGACGGGGGAGACAGAGACGATACCGAACACGGACTGTAGCCTTTCGGCCAGTTCCCGCCAGTTGCCGTTAGTGGCCAAATAAATGCGGCCAAAGGTCTGGGTAAGGGGGCCGTGTTCTACCGATTCTAGCTTTTTGCGTATATTCTCCAAAAGGATGTTTTCAAACACTCGGCGGTTTTTTCCCTTTAAACTCAACTCGCCGTAGCGGATTAAAAGCAGAGGATACATATATTTCTCCTTACATATAGATATTCCGGATCTCCTGCACCGTTTCTTCTAAACTATCCTAACTACGCAATGAACA
>denovo508 G2A_33741
CTTTGGAACCTCAATTCCCAAATGATGAAAAACACCCACTGCATTATTTAGAATCTTTACTTTCGCATCCAAATCGGGAGCAATATTCATTGCCACATCAGTAACACAAAAAACCTTATGATAATAGGGCGATTCAAATAGCGCCACATGGCTCAAAAGCTGTTTAATGGGCAACCCTCTCTCCTTATCAAGAACCCCCTTCATCAAATCACTCGTAGAAATTAGCCCTTTCATTAGTAT
>denovo509 G2A_33777
CTACACTGACAACATCCTCGACGACTACACCTACTACGGTAAAGAATACGTTGAAGACAAATATGGCGGAATATGCGAAGCACCAAACACCATGGATACAGTTCTAGACGTAGCTTCTGAAGTAACCTTCTACGGATTAGAACAGTACGAAGACTTCCCCGCACTACTTGAAAACAAGTTCGGTGGATCACAGAGAGCAGCCATCTTTGCTGCTGCATCTGGTTGTTCAACTGGATTTGCTACTGGAAACGCTCAGAATGCTCTAAGTGG
>denovo51 G6A_1618
GCCTACACCGACGACATCCTGGAGGACTACACCTACTGGGCCCTTGACCTGATCAAGACCAAGTACGGCGGCCTGTGCAACAGCAAGCCCTCCATGGACCTGATGGAGAAGCTCGGTACCGAGGTCAACTCCTACGCTCTGGAGATGTACGAGAGGTACCCCGCCGCGATGGAGGCCCACTTCGGAGGTTCCCAGCGTGCCACCGTCGCCGCTGCCGCCACCGGTATCGCTTGCGCGATGGCCACCGGCAACGCCGACTTCGGTGTGAACGGCTGGTACCTGTCCATGCTCCAGCACAAGGAGAGGCACGGACGTCTCGGCTTCTACGGCTTCGACCTGCAGGACCAGTGCGGTTCCGCGAACTCGTTCTCCTACAGGAGCGACGAGGGTCTGGCCTTC…
>denovo510 G2A_34547
ATACACTGACAACATCCTCGACGACTACACTTACTACGGTAAAGAATACGTTGAAGACAAATTTGTCGGATTATGCGAAGCACCAAACAACATTGATACTTTTCTGGATGTAGCATCCGAAGTAACCTTCTACGGTTTAGAACAGTACGAAGAATTCCCAGCACTACTTGAAGACCAGGTCGGGGGATCACATAGAGCAGCCATCTGTGCTGCAGCATCTGTTTGTTGCACAGGATTTGCTAATGGAAGAGGTCAGACTGTGCTAAGTGGATGGTACCTATGAAGGAACCTGCACAAAGAAAAGAACAGCAGACGTGGGTTCTATGGTTACGACCTGGAGGACCAGTGTGGAGCATCCAACGTAGTCTCTATACGTGGAGACGAAGGATTACCAATGGA…
>denovo511 G2A_34348
ATACACTGACAACATCCTCGACGACTACACTTACTACGGTAAAGAATACGTTGAAGACAAATTTGGCGGATTATGCGAAGCACCAAACAACATGGATACTGTTCTGGATGTAGCATCCGAAGTAACCTTCTACGGTTTAGAACAGTACGAAGAATTCCCAGCACTACTTGAAGACCAGTTCGGTGGATCACAGAGAGCTGCTGTTGTTTCTGCTGCCGCCGGATGTTCTGTAGCCTTTGCAACCGGTAACTCCAACGCTGGAGTCAACGGATGGTACTTGAGCCAGATCCTACATAAAGAAGCTCACAGCAGACTTGGTTTCTACGGTTACGACTTGCAGGACCAGTGTGGAGCATCCAACTCGCTCTCCATAAGGAGCGACGAGGGCCTGATCTTTGA…
>denovo512 G2A_34323
GAGTAGGAGCCTGACTGCTGTTGCACCAGACTTACCAGTTTTAGTACCTCAACTTCAAAATAACAAAGAACTCACCCCCAACGTAAACATAGCTCAGGGAGGGGATGTCATAACCTCCTTTATACGTGTGTCTAACTACCCTAACTATGCAATGAACA
>denovo513 G2A_34392
TTACACTGACGACATCCTAGATGATTTCGTGTATTACTGTAAAGAATACGTGGCTGGTAATTTTGGCATCTGTGGAACCAAAGCAAGCACTGAAGTAGTTCACTACATAGCCGTCGAAGTAACCATGTACGGAATGGAACAATACGAATACCCCGCTCTCCTTGAAGACCATTTTGGATGTTCTCAACGTCCTGCTGTTGTTTCTGTCGCTTCAGGATGTTCAGTTGCCTTTGCAAAAGGGAACTCCAACGCTGGAATTAATGGATGGTACTTAAGTCAAATTCTCCACAAAGAAACCCACAGAAGACTCGGTTGCTACGGTTACGACTAGCAAGACCAGTGCGGAGCATCCAACTCCCTATCTATCAGGAGTGATGAAGGTTAGATCCTCGAATTACG…
>denovo514 G2A_31073
GAATCAGCTCGTTTAGATTTGCATAATTAAGTTACTGTGCATCACAGCGAAATACCGAGTTCAAGGATGAACCCTCTAAGTAATAATATTTAATATAAATCAGCCAAGCGCTCTAATCAGCACAACTACCCTAACTATGCAATGAACA
>denovo515 G2A_31057
ATAGGCTTTGAAACTAATGATCAAGCCCTATTAATGGCAGATCAAAAAAACAACAAACACGTAATAAATAGATTCACGACCATTAGAGACATTGGTATGTGCATGAAGTTGGTCACTGGAGACGATAGCTTACGTTTTCACCATTTAAGACACTCATGGGCAACACGCATGTACTCATACCATGCAGAGCTAAACTCCACTGATCACAATAGCACCAGCATGGCTAGCTCATCAGTCGTGGATCAGTTTTGGCAGGATTATGTAGGTGAGCATGACTGCCAGTACCCGCTACGCAGCCTAGCTACTGCAATTGGTCATAGCTCAGAAATAACAACCCTCAGCTACTATGTACATAGTGTGGCGGAAGCAAACCAGAACGCTATCGATTTAGACAACTAC…
>denovo516 G2A_21894
TTACACTGACGACATCCTAGATGATTTCGTGTATTACGGTAAAGAATACGTGGATGGTAAATATGGCATCTGTGGAACCAAAGCAAGCACTGAAGTAGTTCACGACATAGCCGCCGAAGTAACCATGTACGGAATGGAACAATACGAATACCCCGCTCTCCTTGAAAACCATTTTGGAGGATCACAACTGGCATCCGTCGTTTCAGCTGCTGCTGGATGTTCAACCGCATTTTCTACTGGAAACGCTCAGACTGGTCTAAGCGGATGGTACCTCTCTATGTACCTGCACAAGGAACAGCACCGCAGACTTGGATTCTATGGTTACGACCTTCAGGACCAGTGTGGTGCCTCCAACGTGTTCTCAATTAGAGGAGACGAAGGATTACCAACTGAACTAAG…
>denovo517 G2A_22354
GAGCAGACCCGCATAATCATAGTTTAAGTCCGGTCCATACCAGATGCCCTGCTCCACGCTGTTGCGGAACTTTTCCTTTGATGCCATCGCGTCTGTGATCAGGCACACCTTCTCCACGCCTTTGGTACGGATCAGCAGCTTGATCAGGTCCGGCACCACGTGAACGCCGTTAACGTCGCAGATCAGCTCCGCATACATCTCAGGATGATTGAGCGTGTATTCGTCACAGCCGGAACCGGGAGTCCCCTGCGCACGGCCCTTGGGAGAGCCGGAGTCTCCGTGATGCGTCTGTACCTTCACGCCGTATTTTGCAACTTTTTGGCACTGCTCCGAGGTGGCGCGGGAGTGTCCGAGTGCAAAGATTGCCTCCGGATACCGCTCCTTGACAGCGGACATGAA…
>denovo518 G2A_22149
TGAGAAAGGACTATATTCCCGGCAGAAATGATCCCTGTTGGTGCGGCAGCGGCAAAAAATATAAGAACTGCCATTTGAACTATCCAAACTACGCAATGAACA
>denovo519 G2A_22122
CTCTTCATAAATTTCCGTTTGTAAAGAAATGACAAACTCTTCAATTGACGCAACTTTTCTTCTGGTTTCCATACTATAAACCTCTTTCACATAAACTACCCAAACTACGCAATGAACA
>denovo52 G1A_2622
GCATATACCGATAACATCCTCGATGAGTTCACCTACTACGGTATGGACTACTTGAAGGACAAGTATGGATTCGATTACACTCACCCAGACCCCAAAGCAATCATTGCTCCAACTCAGGATGTCGTAAACGACCTTGCAACTGAGGTTAATCTCAATGCAATGGAACAGTACGAACAGTATCCAACCATGATGGAAGACCACTTCGGTGGGTCACAGCGTGCTGGTGTAATAGCAGCAGCTTGTGGTCTTACCTGTTCCATTGGTACCGGAAACTCCAATGCCGGTCTGAATGGATGGTATCTTTCCATGCTCATGCACAAAGAAGGATGGTCACGTCTTGGCTTCTTCGGCTACGACCTTCAGGATCAGTGTGGTTCAGCTAACTCCCTTTCCATGGAG…
>denovo520 G2A_23186
ATACACTGACAACATCCTCGACGACTACACTTACTACGGTAAAGAATACGTTGAAGACAAATTTGGCGGATTATGCGAAGCACCAAACAACATGGATACTGTTCTGGATGTAGCATCCGAAGTAACCTTCTATGGTTTAGAACAGTACGAAGAATTCCCAGCACTCCTCGAAGACCAGTTCGGTGGATCACAGAGAGCAGCCATCTAAGCAGCAGAATCTGGTTTTTCAACAGGATTGGCTACTGTAAACGCTCAGACAGCAATAAGTGGGTGGAGCGTATAGATGTAACAGCACAAAGAACGGCAAAGCCGACGTGGATTATATAGTTACGACCTGCAGGAACGATGTGGCGCGTACAACGTATTCT
>denovo521 G2A_22491
TTACACTGACGACATCCTAGATGATTTCGTGTATTACGGTAAAGAATACGTGGATGGTAAATATGGCATCTGTGGAACCAAAGCAAGCACTGAAGTAGTTCACGACATAGCCGCCGAAGTAACCATGTACGGAATGGAACAATACGAATACCCCGCTCTCCTTGAAGACCACTTCGGCGGTTCACAGCCAGCTGCTGTTGTTTCTGCTGCCGCCGGATGTTCTGTAGACTTTGCAACCGGTAACTCCAACGCTTGAGTCAACGGATGGTACTTGAGCCAGATCCTACATAAAGAAGCTCACAGCAGACTCGGTTTCTACGGTTACGACTTGCAAGACCAGTGCGGAGCATCCAACTCCCTATCTATCAGGAGTGATGAAGGTTTGATCCACGAATTACG…
>denovo522 G2A_22902
TTACACGGTCGACATCCTAGAGGATTTCGTGTATTACGGTAAAGAATACGTGGAGGGAAAATATGGCATCTGTGGAACAAAAGCAAGCACTGAATTAGTTAACGAAATA
>denovo523 G2A_20244
GCCATCATGGTGCTAGAAAAGGGGCAAATTATCGAGCGTGGCAGTCACGACGAACTAATCGCCCAAAAAGGCAAGTACTATCAACTTTATACAGGTATGTTTGAACTACCCTAACTATGCAATGAACA
>denovo524 G2A_20427
ATACACTGACAACATCCTCGACGACTACACTTACTACGGTAAAGAATATGCTGAAGACAAATTTGGCGGATTATGTGAAGCACCAAACAAAATGGATATTGTTCTGGATGTAGCATCTGAAGTAACATTCTACGCTTTAGAACA
>denovo525 G2A_20416
ATACACTGACAACATCCTCGACGACTTCACTTACTACGGTAAAGAATACGTTGATGACAAATTTGGCGTTTTATGCACAGCAGCAAACAACATGG
>denovo526 G2A_19854
AGCGGTTGGGTGAGGATACTTTGGACCATAATCTGCTCTCCATTCTCGCATTTTCATTTTTTTAGCTAAACCTTCAAACTACCCTAACTACGCAATGAACA
>denovo527 G2A_26007
ATACACTGACAACATCCTCGACGACTACACTTACTACGGTAAAGAATACGTTTAAGACAAATTAGGCGGATTATGCGAAGCAGCAAACAACATGGATACTGTTCTGGATGTAGCATCCGAAGTAACCTTCTACGGTTGAGAACAGTACGAAGAATTCGCAGCACTACTTGAAGACAAGTTCAGTGGATCACAGAGAGCAGGCATCTGTGCTGCAGCATCTGGTCGTTACACAGGATTTGCTACTGGAAACTCGCAGACTGCTATAAGTGGATGGTACCGAGCAATGTACCTGCACAAAGAACAGCACAGCCGACTTGGGTTCTATGGGTACGACCTGAAGGACCAGTGTGGAGCATCCAACGTATTCTCCATCCGTGGCGACGAAGGATTACCACGGGA…
>denovo528 G2A_26059
TTACACTGACGACATCTTAGATGATTTCGTGTATTACGGTAAAGAATACGTGGATGGTAAATATGGCATGTGTGGAACCAAAGCAAGCACTGAAGTAGTTCAGTACATAGTCTCCGAAGTAACTATGTATGGAACGGAACAATACGA
>denovo529 G2A_27001
TTACACTGATGCCATCCTATATGATTTCGTGTATTACGGTAAAGAATACGTGGATGGTAAATATGGCATCTGTGGAACCAAAGCAAGCACTGAAGTAGTTCACGACATAGCAGCCGAAGTAACCGTGTACGGAATGGAACAATACGAATGACCCGCTCTCCTTGAAGCCGATTTTAGAGCTTCTCAACGAGATGCAGGTGGTTCTGCTGCTGCAGGATTTTA
>denovo53 G3A_5752
GCCTACACCGACAACATCCTCGATGAGTTCACCTACTACGGTATGGACTACATCAAGGACAAGTACAAGGTCGACTGGAAGAACCCGAGCCCCGACGACAAGGTCAAGCCAACCTTCGATGTCGTCAACGACATGACAACTGAGGTCGCCCTCAACGCCATGGAGCAGTATGAGCAGTACCCAACCATGATGGAGGACCACTTCGGCGGGTCCCAGCGTGCCGGTGTCATTGCCGCCGCCTGCGGTCTCACGACTTCCATCGCAACCGGCAACTCCAACGCCGGCCTGAATGCCTGGTACCTCTCGATGCTCCTCCACAAGGAGGGCTGGTCGAGACTCGGCTTCTACGGCTACGACCTCCAGGACCAGTGTGGGTCTGCAAACTCGCTCTCCATCCGG…
>denovo530 G2A_23816
TTACACTGACGACATCCTAGATGATTTCGTGTATTACGGTAAAGAATACGTGTATGGTAAATATGTCTTCTGTTTAACCAAATCAAGCACTTAAGTAGTTCACGACATAGCCGCCGAAGTAACCATTTACGTAATGGAACTATACGATTACCCCGCTCTCCTTTAAGACCATTTTGGAGGTTCTGAA
>denovo531 G2A_23716
ATACACTGACAACATCCTCGACGACTACACTTACTACGGTAAAGAATACGTTGAAGACAAATTTGGCGGATTATGCGCAGCACCAAACAACATGGATACTGTTCTGGATGTAGCATCCGAAGTAACCTTCTACGTTTTAGCACAGTACGAAGAATTCCCAGCAATACTTTAAGACCAATTCAGTGGATCAAAGAGAGCAGACATCTGTGCTGCAGAATGTTGTTGTGACA
>denovo532 G2A_24909
TGCAAAGAACCCCAAGACCATTCCTACTGTGATTGACATATTTCTCTATGCCTCCCCTTCCTCCACAATTTCAATGTACTTTGTCTTTCTTCTAAAAGGCCTAAATCTTCTGCCTCCGCCTTCGAAGAACTTGCTGTAGAACTCTACATACTGCAATCTGCTTGCGTGCACGTATGAACCGACCACATTGATTGCCAGATTGAACACATGTCCGATGGCCAGAATCAGCAGCATGGGAATCCATCCGACAAACTTGATCGAGAGGAAACGTTTTGCCATATCGTTAACTACCCAAACTACGCAATGAACA
>denovo533 G2A_24130
ATACACTGACAACATCCTCGACGACTACACTTACTACGGTAAAGAATACGTTGAAGACAAATTTGGCGGATTATGCGAAGCACCAAACAACATGGATACTGTTCTGGATGTAGCATCCGAAGTAACCTTCTACGGTTTAGAACAGTACGAAGAATTCCCAGCACTACTTGAAGTCAAGTTCGGTGGATCACAGAGAGCAGCCATCTGTGCTGCAGCATCTGGTTGTGCGACAGGGATTGCTACTGGAAACGCTCCGACAGCTCTAAGTGGATGGTACGTATCAGTGCACCTACACAGAGAACAGGACAGCAGACTGGGGTTCTATAGATACGACCTGCAGGACCAGTGTGGAGCATCCAACTTATTCGCCATACGTGGAGACGAAGGATTACCACTGGA…
>denovo534 G2A_24198
CTACACTGACAACGTGCTTGACGACTTCACCTACTACGGTAAAGAATACGTAGAAGACAAATATGGTGGAATGACCGAAGCACCAAACACCATGGACACAGTCCTAGACGTTGCTTCTGAAGTAAACTTCTACGCACTGGAACAGTTTGAAGACTACCCCGCACTACTTGAAACCATATTTGGTGGATCACAGAGGGCATCCATCGTAGCAGCTGCATCTGGTTGTTCAACCGCATTTGCTACTGGAAACGCTCAGACTGCTCTAAGTGGATGGTACCTATCAATGTACCTGCACAAAGAACAGCACAGCCGACTTGGGTTCTATGGTTACGACCTGCAGGACCAGTGTGGAGCATCCAACGTATTCTCCATCCGTGGAGACGAAGGATTACCACTGGA…
>denovo535 G2A_24552
ATACACTGACAACATCCTCGACGACTACACGTACTACGGTAAAGAATACGTTGAAGACAAATTTGGCGGATTATGCGAAGCACCAAACAACATGGATACTGTTCTGGATGTAGCATCCGAAGTAACCTTCTACGGTTTAGAACAGTACGAAGAATTCCCAGCACTACTTGAAGACCAGTTCGGTGGTTCACAGAGATCAGCCATCTGTTCTGCAGCATCTGGTTGTTCCAAAGGATTTGCTACTGGGAACGCTAAGACTGCTATAAGTGGATGGTACCTATCAATGTAACTGCAGAAAGAACAGCAGAGCAGACGTGGGTTCTATGGATACGACCTGCAGGACCAGTGTGGAGCATACAACGTATTATCCATCCGTAGAGACGAAGGATTACCACTGGA…
>denovo536 G2A_24394
TTACACTGACGACATCCTAGATGATTTCGTGTATTACGGTAAAGAATACGTGTATGGTAAATATGGCATTTGTGTAACCCAATCAAGCACTGAAGTAGTTTACGACATAGCCGCCTAATTAACCCTGTAC
>denovo537 G1A_139935
GCTTACACTGACGACATCCTAGATGATTTCGTGTATTACGGTAAAGAATACGTTGATTGTAAATATGGCATTTGTGGAACCAAAGCAAGCACTGAAGTAGTTCACGACCTAGCCGCCGAAGTAACCATGTACGGAACGGACCAATACTAATACCCCGCTCTCCTTGAAGACCATTTTGGAGGTTCTCACACAGCTGCAGTTGTTTCTGCCGCAGCAGGATGTTCATCTGCATTTGCAACAGGGAACGCCAATGCTGGAATAAATGGATGGTACTTAAGTCAAATTCTCCACAAAGAAACCCACAGCAGACTCGGTTTCTACGGTTACGACTTGCAAGACCAGTGAGGAGCATCCAACGACCTATCTATCAGGAGTGATGAAGGTTTGATCCACGAAATA…
>denovo538 G1A_138798
GCCTACACTGACAACATCCTCGACGACTACACTTACTACGGTAAAGAATACGTAGAAGACAAATTTGGCGGAATGAGCGAAGCACCAAACAACATGGATACAGTTCTGGATGTAGCATCCGAAGTAAACTTCTACGGTTTGGAACAGTTTGAAGAATTCCCCGCACTACTTGAAACCCTATTCGGTGGATCACAGAGAGCAGCCATCTATGCAGATGCATCTGGTTGTTCAACAGGATTTGCTACTGGAAACGCTCAGACTGCTCTAAGTGGATGGTACCTCTCAATGTACCTGCATAAAGAACAGCACAGCCGACTTGGATTCTATGGTTACGACCTGCAGGACCAGTGTGGTGCATCCAACGTATTCTCCATTCGAGGAGACGAAGGATTACCAATT…
>denovo539 G1A_131457
GCATACACTGACAACATCCTCGACTACTACACTTACTACCGTAAAGAATACGCTTAAGACAAATTTGGCGGATTATGCGAAGCACCAAACAACATGTATACTGTTCTGGATGTATCATCCGCAGTAACCTTCTACGGTTTAGAACAGTACTAAGAATTCCCAGCACTACTTGAATACCAGTTCGGGGGATCACAGAGAACAGCCATCTGTGCTACATCATCTGGTTGTTCCACAGGATCGGATACTGGAAACGCTCAGACGGCTCTAAGTGGATGGTACCTATCAATGTACCTGCACAAAGAACAGCACAGCCGACTTGGGTTCTATGGTTACGACCTGCAGGACCAGTGTGGAGAATACAACGTATTCGCCATCCGTGGAGAGGAAGGATTACCACTG…
>denovo54 G8A_9469
GCCTACACCGACAACATCCTCGATGAGTACACCTACTACGGTATGGACTACATCAAGGACAAGTACAAGGTCGACTGGAGGAACCCAAGCCCAGAGGACCGGGTCAAACCGACCTACGACGTCGTCAACGACATGGCAACCGAGGTCACCCTCAACGCCATGGAGCAGTACGAGCAGTTCCCGACCCTGATGGAAGACCACTTCGGTGGATCCCAGCGTGCCGGCGTTATCGCCGCTGCGTCCGGTCTGACCTGTTCTATCGGAACCGGCAACTCCAACGCCGGTCTGAACGGATGGTACCTCTCGATGCTCCTGCACAAGGATGGATGGTCGCGTCTCGGCTTCTTCGGCTACGACCTCCAGGACCAGTGTGGATCCGCAAACTCGCTCTCCATCCGG…
>denovo540 G1A_131549
GCTTACACTGACGACATCCTAGATGATTTCGTGTATTACGGTAAAGAATACGTTGATGGTTAATATGGCATCTGTGGAACCAAAGCAAGCACTGAAGTCTTTCACGACATAGCCGCCGAAGTAACCATGTACGGAATGGAACAATACGAATCCCCCTCTCTCCTTGAACAACATTTTGGAGGTTCTCAACGAGCTGCAGTTGTTTCTGCTGCTGCAGGATGTTCAGTTTCCTGTGCAACAGGTAAATCAAATGCTGGAATCAATGGAGGGTAGATAAGGCAAATTCTCCACAAAGAAAACCACAGCAGACTCGGTTTCTACGGTTACGACTTGCAAGACAAGGGCGGAGCATCCAAATCACTATCTATCAGGAGTGATGAAGGTTTGATCCACGAAGTA…
>denovo541 G1A_134663
GCTTACACTGACGACATCCTAGATGATTTCGTGTATTACGGTAAAGAATACGTGGATGGTAAATATGGCATTTGTGGAACCAAAGCAAGCACTGTAGTAGTTCACGACATAGCCGCCGAAGTAAACATGTACGCAATGGAACAATACGAATACCCCGCTCTCCTTGAAGACCATTTTAGAGGTTCTCAACGAGCTGCAGTTGTTTCTCCTGCTGCAGGATGTTCAGTTGACTTTGAAAAAGGGATCTCCAATGCGGGAATCAATGGCCGTTACTTAAGTCAAATGCACCACAAAGAAACCCACAGCAGACTCGGTTTCTACGGTGACGACTTGCAAGACCAGTGCGGAGCATCTAACTCCCTAACTATCAGGAGTGATGAAGGTTTGATCCACGAATTA…
>denovo542 G2A_185
CTACAATGACAACATGCTTGACGACTACACCTACTACGGTAAAGAATACGTTGAAGACAAATATGGTGGAATAACCGAAGCACCAAACAACATGGATACAGTCCTAGACGTAGCATCTGAAGTAAACTTCTACG
>denovo543 G2A_96
TTACACTGACGACATCCTAGATGATTTCGTGTATTACGGAAAAGAAGACGTGGAGGGTAAATATGGCACTTGTGGAATCAAAGCAAGCAGTGAAGAAGTTCACGACATAGCCTCCGTAGCAACC
>denovo544 G2A_336
CTACACTGACAACGTGCTTGACGACTTCACCTACTACGGTAAAGAATACGTAGAAGACAAATATAGTGGAATGACCGAAGCACCAAACACCATGGACACAGTCCTAGACGTTGCCTCTGAAGTAAACTTCTACGCACTGGAACAGTTTCACGACTACCCCGCACTACTTGAAACGATATTGGGTGGATCACAGAGGGCATCCATCGTAGCAGCTGCATCTGGTTGTTCACCCGCATTAGCTAATGGAACCGCTCAGACAGGGCTAAGCGGATGGTACAGCGCTATGTACCTGCACAAGGAGAAGCACAGCAGACTTGGATTCTATGGTTACGACCTTCAGGACCAGTGTGGGGCCTCCAACGTGTGCTCAATTAGAGGAGACGAAGGATTACCAACTGA…
>denovo545 G2A_307
TTACACTGACGACATCCTAGATGATTTCGTGTATTACGGTAAAGAATACGTGGAGGGTAAATATGGCATCTTGGGAACAAAAGCAAGCAAGAAGGAAGCTAACGACAAAGCGGCCGAAGTAACAATGTACGGAAGGGAACAATACGACTACCC
>denovo546 G2A_28
ATACACTGACAACATCCTAGACGACTACACTTATTACGGTAAAGAATACGTCGAAGACAAATATGGCGGATTATGAGACGAACCAAACACTATAGATACTGATC
>denovo547 G2A_580
TTACACTGACGACATCCTAGATGATTTCGTGTATTACGGTAAAGAATACGTGATTGTAAATTTTGCATTTGTTGGACCAAAGCCAGCAATTAAGTAGTTTACCACATAACCCCCGAAGTAACCATGTA
>denovo548 G2A_4022
TTACACTGACGACATCCTAGCTGATTTCGTGTATTATGGTAAAGAATACGCGGATGGGAAATATGGCATTTGTGGTAGCAAATCAAGCACCGAAGTAGTTCACGACATA
>denovo549 G2A_3672
TTACACTGACGACATCCTCGATGATTTCGTGTATTACGGTAAAGAATACGCGGATGGCAAATACGGCATCTGTTGAACCAAACCAAGCACGGAAGTAGATCACGACCTAGCCGCCGATGTAACCATGTACGGAAT
>denovo55 G8A_170654
GCATACACTGATGATATCCTCGACAACAACGTGTACTACGACGTTGACTACATCAACGACAAGTACAACGGTGCTGCAAACCTCGGAACTGACAACAAGGTAAAGGCAACCCTCGATGTAGTAAAGGACATCGCAACCGAGTCCACACTCTACGGTATCGAGACCTACGAGAAATTCCCAACAGCCCTTGAAGACCACTTCGGTGGATCCCAGAGAGCAACCGTGCTCGCAGCTGCAGCCGGTGTCGCATGTGCACTCGGAACTGCAAACGCAAACGCCGGTCTCTCAGGCTGGTACCTCTCCATGTACCTGCACAAGGAAGCATGGGGCAGACTCGGATTCTTCGGTTTCGACCTGCAGGATCAGTGTGGTGCCACAAACGTTCTGTCCTACCAGGGC…
>denovo550 G2A_3385
TTACACTGATAACATCCTAGATGACTTCGTGTACTACGGTATGGAATACGTGGATGGCAAGTATAACATCTGCAGAAACAAAGCAAGCACTGAAG
>denovo551 G2A_3412
TTACACTGACGACATCCTAGCTGATTTCGTGTATTACGGTAAAGAATACGTGGCTGGTAAATATGGCATCTGTGGAACCAAAGCAAGCACTGAAGTAGTTCACGACATAACCGCCGAAGTAACCATGTACGGAATGGAACAATAAGAATACTCCGCTCTCCTTGAAGACCATTTTGTAGGTTCTCTAACAGCTGCAGTTCTTTCTGCTGCTGCAGGATGTTCAGTTGCCTTTGCAACAGGGTACTCCAGTGCTGGAAGCAATGGATGGTACTTAACTC
>denovo552 G2A_3537
TTACACTGACGACATCCTAGATGATTTCGTGTATTACGGTAAAGAATACGTGGATGGTAAATATTTCATTTGTGGAACCAAAGCAAGCATTGAAGTTTTTCACTACATAGCCG
>denovo553 G2A_3533
TTACACTGACGACATCCTAGATGATTTCGTGTATTACTTTAAAGAATACGTTGATTTTAAATATTGCATCTGTGGAACCAAAGCAAGCACTTAATTATTTCACGACATAGCCGCCGAAGTAACCATTTACGGAATGGAACAATACGAATACCCCGCTCTCCTTTAATACCATTTTGGAGTTTCTCAACGAGCTGCATTTGTTACTGATGCTGCATGATGTTCAGTTGACTTTGCAAAAGGGAACTCCAATGCTGGAATCAATGGATGGTACTTAAGTAAAATTATCCAAAAAGAAACACACAGCAGACTCGG
>denovo554 G2A_2826
TTACACCGATAACATCCTTGAAGACTACGTATACTACGCAATCGATCAGATTGAAAGCAAATACGGCGGTCTGTGCAAACTTGACCCCAGTGACTCGGAAGCCGTCATGAGCCTCGCAGAGGACATCAACGGTTACGCACTCTCGTCCTACGAGAAGTACCCCGCAGTCATGGAGACTCACTTCGGAGGATCCCAGAGATCCACCGTTGCCGCGGCATCTACCGGTATCGCGGGATCCATGGCAACAGGTATCGCCGATGTCGGTGTCAACTGCTGGTATTACTCCATGCTCGAGCACAAGGAGAGGCTCGGAAGACTCGGATTCTACGGATTCGACCTTCAGGACCAGTGCGGTTCCGCCAACTCCTTCGCTTACAGATCTGACGAAGGTCTGCCCAT…
>denovo555 G2A_3099
TTACACTGACGACATCCTAGATGATTTCGTGTATTACGGAAAAGACTACGTGGATGGTAAATATGGCATTTGTGCCACCAAAGCAAGCACAGAAG
>denovo556 G1A_147126
GCATACACTGACAACGTCCTTGACGACTTCACTTACTACGGTAAAGAATACGTTGAAGACAAATATGGTGGATTATGCGAAGCACCAAACAACATGGATACAGTTCTAGACGTAGCATATGAAGTAACCTTCTACGGTTTGGAACAGTTCGAAGACTACCCAGCACTACTTGAAAACATGTTCGGTGGATCACAGAGAGCATCCATCTGTGCTGCCGCATCTGGTTGTTCAACAGCATTTGCTACTGGAAACGCTCAGACTGCTCTAAGTGGATGGTACCTCTCAATGTACCTGCACAAAGAACAGCACAGCCGACTTGGATTCTATGGTTACGACCTGCAGGACCAGTGTGGAGCATCCAACGTATTCTCCATCCGTGGAGACGAAGGATTACCACCT…
>denovo557 G1A_149302
GCTTACACTGACGACATCCTAGACGACTTCGTCTACTACGGTATAGAATACGTGGATGGTAAATACGGTATCTGCGAAACCAAAGCAACCACTGAAGTAGTTCACGACATATCTGCAGAAGCAACCATGTACGGACTGGAACAATACGAATACCCCGCTCTCTTGGAAGACCACTTTGGAGGTTCTCAACGAGCTGCAGTTGTTTCTGCTGCTGCAGGATGTTCAGTTGCCTTTGCAACAGGGAACTCCAATGCTGGAATCAACGGATGGTACTTAAGTCAGATCCTACACAAAGAAACCCACAGCAGACTCGGTTTCTACGGTTACGACTTGCAAGACCAGTGCGGAGCATCCAACTCCCTATCCATAAGGAGTGATGAAGGTTTGATCTACGAACTA…
>denovo558 G1A_148492
GCATACACTGACAACATCCTCGACGACTACACTTACTACGGTAAAGAATACGTTGAAGACAAATTTGGCGGCTTATGCGCAGCACCAAACAACATGGATACTGTTCTGGATGTAGCATCCGAAGTAACCTTCTACGCTTTAGAACAGTACGAAGAATTCCCAGCACTACTCGAAGCCCAGTTCGGTGGATCACAAAGAGCATCCATCTGTTCTGCAGCATCTGGTTGGTCCACAGTATTTGCTACTGGAAACGCACAGACTGCTCTAAGTGAATGGTACGTATCAATGTACCTGCACAAAGAACAGAACAGCCGACTGGGGTTCTATGGTTACGACCTGCAGAAACAGTGTGGAGCATCCAACGTATGCTCCATCCGTGGAGACGAAGGATTACCAATG…
>denovo559 G1A_150170
GCTTACACTGACAACGTGCTTGACGACTTCACCTACTACGGTAAAGAATACGTAGAAGACAAATATGGTGGAATGTCCGAAGCACCAAACACCATGGAAACAGTCCTAGACGTTGATTCTGAAGTAAACTTCTACGCACTGGAACAGTTTGAAGACTACCCCGCACTACTTGAAACCATATTCGGTGTATCACAGAGTGCATCCATCGTAGCAGTTGCATCTGTTTGTTCAAACACATTTGCTACTGGAAACGCGCAGACTGGTCTAAGCGGGTGGTGCCTGTCTATGTACCTGCACAAGGAACAGCACAGCAGACTTGGATTGTATGGTTACGACCTGCAGGACCAGTGTGGAGCCTCCCACGTGTTCTC
>denovo56 G2A_3753
ATACACTGACAACATCCTCGACGACTACACTTACTACGGTAAAGAATACGTTGAAGACAAATTTGGCGGATTATGCGAAGCACCAAACAACATGGATACTGTTCTGGATGTAGCATCCGAAGTAACCTTCTACGGTTTAGAACAGTACGAAGAATTCCCAGCACTACTTGAAGACCAGTTCGGTGGATCACAGAGAGCAGCCATCTGTGCTGCAGCATCTGGTTGTTCCACAGGATTTGCTACTGGAAACGCTCAGACTGCTCTAAGTGGATGGTACCTATCAATGTACCTGCACAAAGAACAGCACAGCAGACTCGGTTTCTACGGTTACGACTTGCAAGACCAGTGCGGAGCATCCAACTCCCTATCTATCAGGAGTGATGAAGGTTTGATCCACGA…
>denovo560 G2A_73929
TTGACTGACGCGAAAGGCTTCCAGTTCGGTCATGTCGGCTGACTCAAATTGCGTGACATGCGGTACATTCAGCCAACTACGATGCAGATTCAGCGCACCGATTTGCTGCAAGCGTGTCATGGCAACTTCTTCGAACTACCCAAACTACGCAATGAACA
>denovo561 G2A_74150
TTACACTGACGATATCCTAGACGACTTCGTCTACTACGGTATGGAATACGTGGATGGCAAATACGGTATCTGCGAAACCAAAGCAACCACCGAAGTTGTTCACGACATATCTGCAGAAGAAACAATGTACGGACTGGAACAGTACGAATACCCCGCTCTCTCAGAAGACCACTTCGGAGGTTCACAGCGAGCTGCAGTTGGTTCTGCTGCCGCCGGATGTTCTATAGCCTTTGCAACTGGAAACGCCAACGCTGGAGTCACCGGATGGTACTTGTGCCTGATCCTACATAAAGAAGCTCACAGCCGACTTGGGTTCTACGGTTACGACCTGCAGGACCAGTGTGGAGCATCCAACGTACTCTCCATAAGTAGCGACGAAGGACTAATCTTGGAACTACG…
>denovo562 G2A_73499
ATACACTGACAACATCCTCGACGACTACACTTACTACGGTAAAGAATACGTTGAAGACAAATTTGGCGGATTATGCGAAGCACCAAACAACATGGATACTGTTCTGGATGTAGCATCCGAAGAAACCTTCTACGGTTTAAAACAGTACGAAAAATTCCCAGCACCACTTGAAGACCAGTTCGGTGGATCACAAAGAATAACCATCTGTGCTGCATCATTTGGTTTTTCCCCAGGATTTGCTACTGGAAACGCTAAAACTGCTCTAAGTGGATGGTAACTATTAATGTAACTTAACAAAGAACAGCACAGCCGAATTAGGTTCTATGGTTACGACCTGCAGGACCAGTGTTGAGCATCCAACGTATTCTCCATCCGTAGAGACGAAAGATTACCACTGGA…
>denovo563 G2A_73347
ACCAGTCATAGGTCCACCCAATACTACCTTATAACCGTTCAGGTCATCTACACCGCACTCTTTAAGTACATAGCCTATCTTGGTACCAATCTTTATTATATAATTACCACATCTTGGCACTGTAGGGCCGCTGACGGTAACTATCCAAACTATGCAATGAACA
>denovo564 G2A_73432
ATACACTGACAACATCCTCGACGACTACACTTACTACGGTAAAGAATACGTGGATGATAAATTTGGCGTATGAGGCGACGCACCAAACAACAAGGATACTGTT
>denovo565 G2A_74496
TGAAAGTAGCCGCCGCGCTGATCGTCGCCGCGTACCGCGTACAGAGTCACGCACACAGACAACACCGCTGTGACCAGCAACATCAAGGCGCTGAGACGATCGAGCAGCAAAACAATACCAAAAGGCGTAGACCAGTTACCCAAGCTATACACTTGGATTTGCGCTTGATTGGCTTGCACCACCAGATATGCAGCACACACCAACTACCCAAACTATGCAATGAACA
>denovo566 G2A_71877
ATACACTGACAACATCCTTGACGACTACACTTACTACGGTAAAGAATACGTCTAAGACAAATTTGCCGGATTATGCGAAGCACCAAACAACATCGATACTGTTCTTTATGTAGCATTCGACGTAACTTTCTACGGTTTAGAACAGTAC
>denovo567 G2A_71884
CGATGAGTTGCGTCCTGTGATGAATGGTGTATACTTCGACTTCTCGGAGGGAGCACTCACATTCGTGGCAACAGATGCTCACAAGTTGGTTAAGTATGCATCGGAGAACGAGAATGGCTTTGCATTGTCGTTCATCCTGCCTAAGAAGCCAGCTAACCTTCTGAAGAACCTCTTGTTGAAGGAGGATGAGCCCGTTGCGGTAGCTTTCGACGCCAAGAACGTAACATTCGAGTGAAAGAATTTCAAGTTGGTATGTCGTCATCGAGGGTAACTACCCTAACTACGCAATGAACA
>denovo568 G2A_71960
ATACACTGACAACGTCTTAGACGACTTCACTTACTACGGTAAAGACTACGTCGAAGACAAATACGGCGGATTATGCGAAGCACCAAACAACATGGATACTGTTCTTGATGTAGCATCTGAAGTAACCTTCTACGTATTAGAACAATACGAAGAATTCCCAGCACTACTTGAAACACACTTCGGTGGATCTCAGAGAGCAGCCATTTGTTCTGCAGCTTCTGGTTGTTCCACTGCATTTGCTACTGGTAACGCACAGACTGCTCTAAGCGGATGGTACCTATCAATGTACTTACACAAAGAACAACACTGCAGATTAGGATTCTACGGTTACGACCTACAAGATCAGTGTGGAGCAGCCAACGTATTCTCCATCAGAGACGACGAAGGATTACCACTGGA…
>denovo569 G2A_71810
ATACACTGACAACATCCTCGATGATTTCGTGTATTACGGTAAAGAATACGTGGATGGCAAATATGGCATCTGTGGAACCACAGCAAACACTGTAGTAGCT
>denovo57 G6A_17797
GCATACACGGATAACATCCTTGATGACTTTACCTACTACGGTATGGATTACCTCCACGACAAATACAAGATCGATGTGAAGAACCCGAACCCGAACGACAAAATCAAAGCAACGCAGGAAGTTGTCAACGACATTGCAACTGAAGTCAACCTCTACGGTATGGAACAGTATGAACAGTTCCCGACAATGCTTGAAGACCACTTCGGCGGTTCCCAGCGTGCAGCCGTTCTCGGTGCTGCATCCGGTATCACCACATCAATTGGAACCGGAAACTCCAACGCCGGTCTCAACGGCTGGTATCTGTCCATGCTTATGCACAAGGACGGATGGTCACGTCTTGGTTTCTTCGGCTACGATCTGCAGGACCAGTGCGGTTCCGCAAACTCACTCTCCATCAGA…
>denovo570 G2A_71650
TTACACTGACGACATCCTAGATGATTTCGTGTATTACGGTAAAGAATACGTGGTTGGTAAATATGGCATTTGTGGAACCAAAGCAAGCACTGCAGTAGTTTACGACATAGTCGCCGCTGTAACCATGTACGGAATGGCACAATACGAATACCCCGCTCTCCTTTAAGACCTTGTTGGAGGTTCTCAACTCGCAGCAGGTGTTTCTGCTGCTGCAGGATGTTCAGTTGCCTTTGCAACAGGGAACTCCAATGCTGGAATCAATGGATGGTACTTAAGTCAAATTCTCAACAAAGAAACCCACAGCAGACTCGGTTTCTACGGTTACGACTTGCAAGACCAGTGCGGAGCATCCAACACCCTATATATCAGGAGTGATGAAAGTTTGATCCACGAATTACG…
>denovo571 G2A_71682
TTACACTGACGACATCCTAGATGATTTCGTGTATTACGGTAAAGAATACGTGGATGGTAAATATGGCTTCTGTGGAACCAAAGCAATCACTGTAGTAGTTCACTTCATAGCCTCCGAAGTAACCATGTACGGACTGGCACAATACGAATACCCCCCTCTCCTCGAAGACCATTTTGGTGGTTCTCAACGAGCTGCAGTTGTTTCTGCTGCTGCAGGATGTTGAGTTGCCTTTGCAACAGGGAAAAACAACGATGGAATCAATGGATGGTACTTAAGTCAAA
>denovo572 G2A_72342
TTACACTGACAACATCCTAGATGATTTCATTTATTACGGTAAAGAATACGTGGAAGATAAATATGGCATCTGTGGAAACAAAGCAAGCACTAAGGTAGTTCACGACGTAGCCGCAGAAGAAACAATGTACGGA
>denovo573 G2A_72636
ATCGCCTAGCATTGTCTCAGGCCTAGTTGTCGCAACAACAATATAACCAGAGCCATCTACATAAGGATATCTAATATGCCATAAATGACTTTGTTGATTTTCATATTCAACTTCTGCATCAGATAGAGCAGTTAAACAACTCGGACACCAGTTTATCATTCTATCACCTTGATAGATTAAGCCTTTTTCATATAAGCGAACAAAGACTTCTACAACAGCTTTTGAGCATTGTTTATCCATTGTAAAAGCTTCTTTTGTCCAATCGCAAGAACTACCCAAACTACGCAATGAACA
>denovo574 G2A_72480
TTACACTGACGACATCCTAGATGACTTCGTGTACTACGGTAAAGAATACGTGGATGGTAAATATGGCAGCTTTGGCACCGAAGCAAGCAATGTAGTAGTTCA
>denovo575 G2A_77219
ATACACTGACAACATCCTAGACGACTACACTTACAACGGTAAAGAATACGTTCAAAACAAATTTGGCGTATTATGCGAAGCACCAAACAACATGGATACTGTTCTGGATGTAGCATCCGAAGTAACCTTCTACGGTTTAGGACAGTACGAAGAATTCCCAGCACTCCTTGAAGACCAGTTCGGTGGATCACAGAGAGCAGTCATCTGTGCTGCAGCATCTGTCTGTTCCACAGGATTTGCTACTGGAAACGCTAAGACTGCTCTAAGTGGATGGTACCTATCAATGTACCTGCACAAAGAACAGCACAGCCGACTTGGGTTCTTTGGTTACGACCTGAAGGACCAGTGTGGAGCATCCAACGTATTCTGCAGCTGTAGAGTCGAAGGTTTACCACTGGA…
>denovo576 G2A_77183
AAAGAGTAACGCGGCAAGTAATGCGATTTGGGAGGCGTCTCAGGCGGTTGCGGAGACACAGAATGCTGCCGTTCCGGCACATTTGCAAGATGCGCATTATAAGGGATCAGCAAAACTTGGACATGGTGTGGGATACAAATATGCACATAACTACCCAAACTACGCAATGAACA
>denovo577 G2A_77965
TTACACTGACGACATCCTAGATGATTTCGTGTATTACGGTAAAGAATACGTGGATGGTAAATATGGCATTTGTGGAACCAAAGCAAGCACTGAAGTAGTTCACGACATAGCCGCCGAAGTAACCATGTACGGAATGGAACAATACGAATACCCCGCTCTCCTTGAAGACCATTCTGGAGGGTATCAACGAGCTGCAGTTGTTTCTGCTGCTGCAGCATGGTCAGCTGCCTTTCCCACAAGTAACCCCAATGCGGGACTCAAGGCAT
>denovo578 G2A_77591
GATGTATGCAAGTAGGTATTAATTGCTCTGCTCTTTAAGAGCTGCTCGTACTTTTGCTTCCACTTCTTCTTTGAGCTCCGGATTGTCTTTAAACATTTGTCTGACAGCCTCACGGCCTTGGCCAATACGTGTTTCTCCGTAACTGTACCACGATCCGCTCTTTTTAATGATATTAAAATCTACCCCAAAGTCTATCAGCTCTCCAATGAGTGAAATGCCTTCGCCAAAGATGATATCAAACTCGGCTTTTTTAAACGGCGGAGCCACTTTGTTTTTAACTACCCTAACTACGCAATGAACA
>denovo579 G2A_77796
AGGATGTGATGAGCCGACATCGAGGTGCCAAACTCCTCCGTCGATGTGAACTCTTGGGAGGAATCAGCCTGTTATCCCCAGGGTAACTTTTATCCGTTGAGCGACGGCAATTCCACTTTCTGCCGCCGGATCACTAAGTCCTGCTTTCGCATCTGCTCGACTTGTAGGTCTCGCAGTTAGGCTACCTTATGCCTTTGCACTCGATGCACGGTTTCCAACCGTACTGAGGTAACCTTTTAACGCCTCCGTTACTTTTTGGGAGGCGACCGCCCCAGTCAAACTACCCTAACTATGCAATGAACA
>denovo58 G2A_7324
TTACACTGACGACATCCTAGATGATTTCGTGTATTACGGTAAAGAATACGTGGATGGTAAATATGGCATCTGTGGAACCAAAGCAAGCACTGAAGTAGTTCACGACATAGCCGCCGAAGTAACCATGTACGGAATGGAACAATACGAATACCCCGCTCTCCTTGAAGACCATTTTGGAGGTTCTCAACGAGCTGCAGGACCAGTGTGGAGCATCCAACGTATTCTCCATCCGTGGAGACGAAGGATTACCACTGGAACTACGTGGAGCTAACTACCCTAACTACGCAATGAACA
>denovo580 G2A_75148
CCAAGACAAAAGCAAAAAAGGACAACTAACAAAAACAAGATACCTAGAAATCGCAGGACGGAGACAAATATACATGAACCACAACCTACCAGCCCCCAACTATCCTAACTATGCAATGAACA
>denovo581 G2A_74920
ATATGCAACACCAGACATACGTGTCGGCACACACAAAATATTTGCCAAACCCGGTGCATCCATTATGGCGGTATCACTGACATTAGATTGGACGTACGAATGAATAGCAGCGCATGTATCTGGCAACTGGATACCAGCAGTATTTGAAACCACATTTAGGATAAAGTCAGATACGATTGTGCCAACACTGACAATTGGACCAACAACCCACATAAATACTTGAACAACACCATAACGTAATACAACTACCCAAACTACGCAATGAACA
>denovo582 G2A_67857
TTACACTGACGACATCCTATATGATTTCGTGTATTACGGTAAAGAATACGTGGATTGGAAATATGGCATCTGTGTTACCAAAGCAACCACCGATGTTGTTCACGACATATCTGCAGAATTAACCACGTACGGACTGGAACAGTACGCATACCCCGCTCTCTTGTAACACCACTTCGGAGGTT
>denovo583 G2A_67645
ATACACTGACAACATCCTCGACGACTACACTTACTACGGTAAAGAATACGTTGAAGACAAATTTGGCGGATTATGCGAAGCACCAAACACCATGGATACTGTTCTGGATGTAGCATCTGAAGTAATCTTCTACGCCTTAGAACAGTTTGAAGAATTCCCCGCACTACTTGAATACCTGTTCAGTGGATCACAGAGAGCAGCCATCGTTGCGGCAGCATCTGGTTGTTCCACAGCATTTGCTACTGGAAACGCTCAGACTGCACTAAACGGATGGTACCTATCTATGTACCTGCACAAGGAACAGCACAGCCG
>denovo584 G2A_67579
AAGAAGTATCAATCCTTTAGGTGAGAAAAGTTCACCGTTAATCATTGAAGGTATCAATGTCCCAAGAGCAGCAGTTGTACCCAATGCCACAGACTGCCCCAGTGCTATACCCAGAAAACGCATACTCAGTCCAAATGTCAATCCCCCAACTACCCAAACTACGCAATGAACA
>denovo585 G2A_66017
ATTGGAGTACATACCCGCAGGATTGATGAAAGAAGGATCATTATTAGAAATCAAGGGACAGCTACAATAATCAATGAACCGCTAGCAATGAGTCCAGAAAAGCCGGTTAATAGCCATAAAAAAGAAAGAAATACTATATCTAACAACTAAAGTTTCAACCAACCTTAGTGTTCCAATATTTGTTGATTAACAAAAAATTTAAAAAAAAGTTAATTTTATGTATCTACAAAAAATATAACCAATGGGAAATAATAAAGAATCGCATTTCATAGATTATA
>denovo586 G2A_65439
ACATCAAGCAGGTTTCAACCTATTTTTTACTGCCAACAACCACGCCCTCGATAGCGGCACAAAAGGATTCCAGCAAACTACCCTAACTACGCAATGAACA
>denovo587 G2A_66573
ATACACTGACAACATCCTCGACGACTACACTTACTACGGTAAAGAATACGTTGAAGACAAATTTGGCGGATTATGCGAAGCACCAAACAACATGGATACTGTTCTGGATGTAGCATCCGAAGTAACCTTCTACGGTTGTGAATAGTACGAAGAATTCCCAGCACAACTTTAAGACCAGTTCGGTGGATCACAGAGAGCAGCCATCTGTGCTGCAACATCTGGTTGTTCCACAGGATTGGCTACTGGCAACGCTAAGACTGCTGTAAGTGGATGGTACGTATCAATGTAACTGAACAGAAAACAGCACAGCCGAGTTGGGTTCTATGGTTACGAGCTGCAGGACCAGTGTGGAGCATCAAACGTATTCTCCATCCGTGGAGACGAAGGATTACCACTGGG…
>denovo588 G2A_66570
CGAAGACAAAATCAAAAAAGAACAACTAACAAAAGCAAGATACATAGAAATGGCAGGACAAATACAAAGATACATGAACCGCAACTTACAAGCCCCCAACTACCCAAACTATGCAATGAACA
>denovo589 G2A_66591
ATACACTGACAACATCCTCGACGACTACACTTACTCCGGAAAAGAATACGTTGAACACAAATTTGGCTGATTATGCGAAGCACCAATCAACATGGATACCGTTCTGGATGTAGCATCCGAAGTAACCTTCTACGGCTTAGAACAGTACGTAGAATTCATAGCACTACTTGAAGACCAGTTCGGTGGATCACAGAGAGCAGCCATCTGTGCTGCAGCAGCTGGATGTTCCACAGGATTTGCTACTGGAAACGCACTGACTGCTCTAAGT
>denovo59 G2A_100982
AAGTAGCAATCGTCAGAATTGACTCAAATGGCAATTACGTGAGTATAGATCCAACAGAACTAACGCCAGATGTGCCTGGAATCTCAGCTTACCCTAATCCCTTCAAAAGTGAATTAGTTATAGAAACAAAGGGCACCACCAATCAGAGCAATAAGTTAGAAATCTATAATGTCAGAGGACAATTGGTCGACTCCATGACTATCCATGAAAATAAGGCGACGTGGATACCGCAAGGCCTGCCGTCAGGCATTTATGTACTTAAACTACCCAAACTACGCAATGAACA
>denovo590 G2A_66467
CTACACGGATAACATCCTTGATGACTTCACCTACTACGGAATGGACTACATCCACGACAAGTACAAGGTCGACACCAAGAATCCGAACGCAAAAGACAAAGTCAAAGCAACCCAGGAAATTGTCAACGACATCGCAACCGAAGTCAACCTTTACGGTATGGAGCAGTATGAACAGTTCCCGACCATGATGGAAGACCACTTCGGCGGGTCCCAGCGTGCCGGTGTCATCGCCGCCGCATCCGGTCTCACGACCTCTATCACGACCGGAAACTCGAACGCCGGCTTAAACGCCTGGTACCTCTCCATGCTCCTGCACAAGGACGGATGGTCGCGTCTCGGCTTCTTCGGCTACGACCTTCAGGACCAGTGCGGGTCTGCAAACTCGCTCTCCATGGTCTC…
>denovo591 G2A_70556
TTACACTGACGACATCCTAGATGATTTCGTGTATTACGGTAAAGAATACGTGGATGGTAAATATGGCATCTGTGGAACCAAAGCAAGCACTGAAGTAGTTCACGACATAGCCGCCGAAGTAACCATGTACCGAATGGAACAATACGAATACCCCGCCCTCCTTCAAGAACAATTTGGAGGGTCTCAACGAGCTGCAGTTGTTTCGGCTGCCGCAGGATGTTGAGTTGCCGGTGCAACCGGGACCGCCAATGCTGGAGTCAATGGATGG
>denovo592 G2A_70487
TTACACTGACGACATCCTAGATGATTACGTGTATTACGGTAAAGAATACGTGGATGGTAAATATGGCATCTTTGGAACCAAAGCAAGCACTAAAGTAGTTCACGACATAGCAGCAGAAGTAATAACGTACGGA
>denovo593 G2A_70650
CTCCCCTGACAACTTGCTTGACGACTTCACCTACTACGGTAAAGAATACGTAGAAGACAAATATGGTGGAATGACCGAAGCACCAAACACCAAGGACACAGTCCAAGACGTTGCATCTGAAGTAAACTACGACGCACT
>denovo594 G2A_70329
AAAGACGAAGAACTCTTGCCAACGCCGCCGCAAACAGTCGGCGAAAGCGATGCGCCATTGGAAGACGAGAGTGACGAGCAGGACACTGAAGCGGAGAATCGACCATGAACTCCAACAAAAGACGCCTATGGGGGGAATGGCTGCTGACCGCCCCATCCTTTATCTGGCTGACCTTATTCTTCCTGTTGCCGACGTTGATCATCTTCGCGATCTCGTTCAAGCCATCAGACCCCCTGGGCGGAGTCGGCCCTGGCTGGACCTTGCGGACCCTGCTCAGCCTGCGCAACCCCAACTACCCAAACTACGCAATGAACA
>denovo595 G2A_71112
CCAAGACACCATCAACACAGGACAACAAACAAAAACAAGCAACCAAGAAATCGCAGGACTGATACAAAGATACATGGACCGAAACCTACAAGCCCCCAACTACCCAAACTACGCAATGAACA
>denovo596 G2A_71167
AACAACAACAACAACAGCAACAACAACAACAGCAACAGCAGCAACAACAGCAACATCAACAACAGCAACAACAGCAAGAACAGCAACAGCAGCAACAGCAACAGCAACAGCAACAACAGCAACTACCCAAACTACGCAATGAACA
>denovo597 G2A_71296
TTACACTGACGACATCCTAGATGATTTCGTGTATTACGGTAAAGAATACGTGGATGGTAAATATGGCATCTGTGGAACCAAAGCAAGCACTGAAGTAGGTAACGACATAGCCGCCGAAGTAACCATGTACGGAAGGGAACAAAACGAATACCCCCCGCACCTTGAAGACCATTTTGGAGGTTCTCAACGAGCGGCAGTTGTTTCTGCTGCTGCAGGATGTTCAGCTGCCTTTGCAACAGCGAACTCCAATGCGGGAATCAATGGCGGGTACTATAGTC
>denovo598 G2A_70918
ATACACTGACAACATAATCGACGACTACACTTACTACGGTAAAGAATACGTTGAAGACAAATTTGGCGGATTATGCGAAGCAATAAACAACATGGATTCTGTTCTGGATGTAGCATCCGTAGTAACCTTCTACGGAT
>denovo599 G2A_70870
TTACACTGACGACATCCTAGATGATTTCGTGTATTACGGTAAAGAATACGTTGAAGGTAAATATGGCGGTTGTGGAACCACAGCAAGCAATATAGTAGCTGACG
>denovo6 G2A_421
CAACATACTAGTAGAACTACTCGACGGAACAAACAGCCTAGGAACAAAAACCATAACCAACCTAGCAATCGGAACAAGCACAATCCTAACCTGGGCCTGGACACCTACCAACCCAGGACTACACACACTAACCACCATAATAGACCCCTTAAACACCATCAACGAACACAACGAAACCAACAACTACCCTAACTATGCAATGAACA
>denovo60 G2A_7805
GGCTATAACGATGCGGCCTACCTGATGGGGGGGTATACCGACCATACCATCTCGGCCACCTATCCCTTTCACACCCGGTACGGCATCTTCACGCTGCGGGGAGAAGCTCTCAACCTGGGCGACAGGAATTACGAGATCGTACGCAACTATCCTAACTACGCAATGAACA
>denovo600 G2A_70980
ATACACTGACAACATCCTCGACGACTACACTTACTACGGTAAAGAATACGTTGAAGACAAATTTGGCGGATTATGCGAAGCACCAACCAACAGGAATACTGTTTTGAATGTAGCATCCGAATTACCTTTCTACGTTTTAGA
>denovo601 G2A_68501
TTACACTGACGACATCCTAGATGATTTCGTGTATTACGGTAAAGAATACGTTGATGGCAAATATGGCATCTGTTGAACCACAGCAAGCACTGAAGTAGTTCACGACATAGCCGCCTCCGTAACCATGTACGGAATTGAACAATACTACTACGC
>denovo602 G2A_68621
ATACACTGACGACATCCTAGATGATTACGTGTATTACGGTAAAGAATACGTGGATGACAAATATGGCAGCTGAGGAACCAAAGCAAGCACTGAAGAAGCTGACGACATAGCAGCCGCAGTAATCATCTACGGAATGGAACAACACGACTAACACG
>denovo603 G2A_68142
ATACACTGCCAACATCCTCGACGACTACACTTACTACGGTAAAGAATACGTTGAAGACAAATGTGGCGGATTATGCGAAGCAACCCACAACATGGATACTGGTCTGGATGTAGCATCCGAAGTAACCTTCTACGGGTTAGAAAAGTACGAAGAA
>denovo604 G2A_68030
TTACACTGACGACATCCTAGATGAGTACGTGTACTACGGTAAAGAATACGTGGAGGGCAAATATAGCATCTGTGGAACGAAAGCAAGCACTGAAGTA
>denovo605 G2A_68323
AGGTATTCCCATAATTATCTCTGATAATTACACTGAATTCAAATGGCTGGAAGAATATATTACATTAACTCACAGCGAGATATTAACAATATGTGTATACTTTGATTATATATCTAAAGAATCAGCTGCTAATACATTTAATAATATTAATTCTACATTAACAAGACCAACTACCCTAACTACGCAATGAACA
>denovo606 G2A_68346
TTACACTGACGACATACTAGATGATTTCGCGTATTACGGTAAAGAATACGTGGATGGTAAATATGGGGTTTGTGGAACAAAAGCAAGCACTGAAGTAGTTCACGACATAGCCGCCGAAGTGAACACATACGG
>denovo607 G2A_69386
TTACACTGACGACATCCTATATGATTTCGTGTATTAGGGTAAATAATACTTGGTTGGTAAATATGGCATCTGTGGAACCAAAGCAAGCACTGACGTAGGTCACGACATAGC
>denovo608 G2A_69176
TTACACTGACGACATCCTAGATGATTTCTTGTCTTACGGTAAAGAATACGTGGATGGTAAATATGGCATCTGTTGAACCAAAGAAAGCACTGAAGTAGCACACGAC
>denovo609 G2A_69287
ATACACTGACACCATCCTCGACGCCTCCACTTACTACGGTAAAGAATACGTTTTAGACACATTTTGCGTATTATTTGCAGCACCAAACAACATGTATACTGTTCTTGATTTATCATCCGCATTAACCTTCTACGTTTTTTAACAGTAC
>denovo61 G2A_5784
TATGCCCCAATCGAGGGACAGGTCAGAGGAATCAATCGGATGATTGAAGGGGATAGGTATTGCATTGACATCTTGAACCAGATAGCCGCTGCAAGGGCTGCTCTTGGTAAAGTCGGAACAACTACCCTAACTATGCAATGAACA
>denovo610 G2A_86902
ATACACTGACAATATCCTCGACGACTACACTTACTACGGTATAGAATACGTTGAAGACAAATTCGGCGGATTATGAGAAGCACCAAACAACATGGATATTGATCTGGTAGTTGCATCTGAAGTAACCTACTATGTTTTACAATAGTACGAAGAA
>denovo611 G2A_87131
TTACTGTATTGCTTACAAGCCAAACTTGGCATTCTATGAAAGCATGGGTGTGAAGGGTTGGATTGCTTTCGAAAAGACAGTAGAATACATCAAGGCTAACTACCCAAACTACGCAATGAACA
>denovo612 G2A_87848
TTACACTGACGACATCCTAGATGATTTCGTGTATTACGGTAAAGAATACGTGGCTGGTAAATATGGCCTTTGTGTTACCAAAGTAAGCACTGAAGTAGTTCACGACATAGCCGCCGAAGTCACCATGTACTGACTGGAACAATACGAATACCCCGCTCTCGTTGAAGACCATTTTGGAGGTTCTCAACGAGCTGCCGTTGATTCTGCTGCTACAGGATGTTCAGTTGCC
>denovo613 G2A_87936
ATACACTGACAACATACTCGACGACTACACTTACTACGGTCAAGAATACGTTGAAGACAAATTTGGCGGATTATGCGAAGCAACAAACAACATGGATAATGTTCTGGATGTAGCATCCGAAGTAACATACTACGGTTTAGAACAGTACGAAGAATTCCCCGCACTACTTGAAGACCAGTTCGGTGGATCACAGAGAGCAGCCATCAGGGCTGCAGCATACGGTGGTTCAACAGGATTTGCTACTAGAAACGCTCAGACTGCTCTAAGGGGAGGGTGCCTAACAATGTACGTGCACAAAGAACAGCGCAGCCGACTTAGGTTCTATGGTTACGACCTGCAGGACCAGTGTGGAGCATCCAACGTATTCTCCATCCGTGGAGACGAAGGATTACCACTGGA…
>denovo614 G2A_84673
TTACACTGACGACATCCTAGATGATTTCGTGTATTACGGTAAAGAATACTTGGATTGTTAATATGGCATCTGTGGAATCTATGCAAGCACTTTTGTTGTTCACGTTATAGCTGCCGATGTTA
>denovo615 G2A_84620
ATACACTGACAACATCCTCGACGACTACACTTACTACGGTAAAGAATACGTTGCAGACAAATTTGGCGGACTATGCGAAGCACCAAACAACATGGATACTGTTCTGGATGTAGCATCCGAAGTAACCTTCTACGGCTTTGAACAGTACGAAGAATTCTTAGCACCACTTGAAGCACATTTCGGTGGATCACAGAGATCAGCCAGCTGTTCTTCAGCATCTGGTTGTTCCACAGGAGTTGCTACTGGCAACGCACAGACTGCTCTAAGTGGATGGTACCTATCAATGTACCTGCACAAAGAACAGCACAGCCGAC
>denovo616 G2A_86084
TTAAACTGACGACATCCTAGATGATTTCGTGTATTCCGGTAAAGAATACGTGGATGGTAAATATGGCATTTGTGGAACAAAAGCAAGCACTGAAGGAGTTCACGACATAGCAGGCGAAATA
>denovo617 G2A_85452
ATACACTGACAACATCCTCGACGACTACACTTACTACGGTAAAGAATACGTTGAAGACAAATTTGGCGGATTATGCGAAGCACCAAACAACATGGATACTGTTCTGGATGTAGCATCCGAAGTATCCTTCTACGCTTTAGAACATTACGAAGAATTCCCAGCACTACTTGAAGACCAGTTCGGTGGATCACAGAGAGCATCCATCTGTGCTGCAGCATCTGGTTGTTCCACATGATTTGCATCTTGAAACGCTCAGACTGCTCTAAGTTGATTGTACCTATCAATATACCTTCACAAAGAACAGGACAGCCGACTTGGGTTCTATGGTTACGAACTGCAGGGCCAATTAGGGGCATCCAACGTATTCCCCATCCGTTGAGACGAAGGATTACCACTGGG…
>denovo618 G2A_89748
ATACACTGACAACATCCTCGACGACTACACTTACTACGGTAAAGAATACGTTGAAGACAAATTTGGTGTATTATGCGAAGCACCAAACAACATGGATACTGTTGTGGAAGTAGCAGCCGAAGTAACCTTCTCCGGCTTAGAACAGTACGAAGAATTACCAGCACTACTTAAAGAAC
>denovo619 G2A_91379
CTACACTGACAACGTGCTTGACGACTTCACCTACTACGGTAAAGAATACGTAGAAGACAAATATGGTGGAATGTCCGAAGCACCAAACACCATAGAAATAGTCCTCAACGCTGCTTCAGAAACCATCTTCTATGCACTGGAACACTTAGAAGACTACCCCGCACTACTTGAAA
>denovo62 G2A_107833
CACTGCAGCAAAGCCATTAGGCATTAGTGGAACCATCAGGTTAGGATCAAGGGTGAACAGCCCCCCGATACCAAAGATCAATAAAGCAAGAATAAACTCAACTACCATAATTAACTGGACAGCTACGCTTAACTTAACCCCAACGTAATTAAGCACCCCAAAAACTAGAACAATAGCCAAGGCCGTGAGCATTATATTGATATCACCAACGAGGTAACTAAGATACTCGGCAAACCCATAAGCCAGCAAGGCTTGACCTACTGCGGTGGTAACGACAACTACCCAAACTACGCAATGAACA
>denovo620 G2A_90651
TTACACTGTCGACATCCTAGATGATTTCGTGTATTACGGTAAAGAATATGTGGATGGTAAATATGGCATTTGTGGAACCAAAGCAAGCACTGAAGAAGTTCGCGACATAGCCGCCGAAGTAACCATGTACGGAATGGAACAATACGAATACACCGCTCTCCCTGAGAACCATTTTGGGGGTTCTCAACGCGCTGTAGTTGTTTCTGCTGCTGCAGGATGTGCAGTTGCCTTTGCAACAGGGAACTCCAATGCTGGAATCAATGGATAGTGC
>denovo621 G2A_89453
TTACACTGACGACATCCTAGATGATTTCGTGTATTACGGTAAAGAATACGTGGATTTTGAATAGTTTTTTGTGTTTTTTTCTTTAAGCACTGAAGTAGTTCACGACATAGCCGCCGAAGTAACCATGTACGGAATGGAACAATACGAATACCCCGCTCTCCTTCAAGACCATTTTGGAGTTTGTCTACGAGCTGCAGTTGTTTCTGCTGTTGCAGGATGTTCAGTTGCCTTTGCAACAGGGAACTCCAATGCTGGAATCAATGGATGGTACTTAAGTCAAATTCTCCACAAAGAAACCCACAGCAGACTCGGTTTCTACGGTTACGACTTGCAAGACCAGTGCGGAGCATCCAACTCCCTATCTATCAGGAGTGATGAAGGTTTGATCCACGAATTACG…
>denovo622 G2A_89105
AGTCACAGTCTGGTACTCTAACCATTTGAGCTACACCCAACATAAATTCTAAACTGGGATAGAGACCATGTGAACTACCCAAACTATGCAATGAACA
>denovo623 G2A_88998
AAGTTCAGCAAATCCTATCCTCCTTATTGACTCAATATGGCTTACACCTATATAACCCGTGCCTACGATTCCCGCCTTAATTTTCCTCATTCCAATACCTCCCATATTATAAAACTAATTTTGCAACCTCTTTAATCTTATTAGCTACCCGATATATTTCTTCATCAGATGAATTTATGTTTATTCCAAAGGGTGAACCCAAGCCCTTATCAACTACCCAAACTACGCAATGAACA
>denovo624 G2A_80516
AACTGCATCAGTAAACTCAAAACCGTTACCAACGATCAAATTGTAGCCTTGATTAGCATATTCCCGAAAAGCAGTTTCATAATCAGCTTGTTTTACATTTTCAGAAACAGCTATTTCACAGCCATATTTCTCTTTGGCTCGTTCCAAACCTAACCAAGCATCTGAGTTCCATCCTCCATCTGCAACAGGTCCATTAATAACCAGAGCCATTTTTTGTAAATTGTTGTTAGTGGCAACAGAACTACCCTAACTATGCAATGAACA
>denovo625 G2A_80704
ATACACTGACAACATCCTCGACGACTACACTTACTACGGTAAAGAATCCGTTGAAGACAAATTTGGCGGATTATGTGCAGCATCAAACACCATGGATACAGTTCTGGTTGTAGCATCCGAAGTAACCTTCTCCGGTTTAGAACCGTACGAAGAATTCACAGCACTACTTGTAGCCCCGTTCGTTGGATCACAGAGAGCAGCCATCTGTGCGGCCGCATCTGGTGCTTCCACAGGATTTGCTACTGGAAACGCTCAGACTGCTCTAAGTGGATGGTACCTATCAATGTACCTGCACAAAGAACAGCACAGCCGACTTGGGTTCTATGGTTACGACCTGCAGGACCAGTGTGGAGCATCCAACGTATTCTCCATCCGGGGAGACGAAGGATTACCACTGGG…
>denovo626 G2A_80145
TTACACTGACGACATCCTAGATGATTTCGTGTATTACGGTAAAGAATACGTGGATGGTAAATATGGCATCGGTTGAACCAAAGCAAGCACTGAAGTAGTTCACGACATAGCTGCCGAAGTAGCCAAGTACGTAAGGGAACAATACGAATACCACGCTCTCCTTCAATACCATTTTGGAGGTTCTCAACGAGCAGCTGTCTTTGCTGCTGCTGCAGGATGTTCAGTTGTATTTGCAACAGGGAACTCCAATGCTGGAATCAATGGATGGTACTTAACTAAACTTCTCCACAAAGAAACCCAC
>denovo627 G2A_81229
ATACACTGACAACATCCTCGACGACTACACTTACTACGGTAAAGAATACGTTGAAGACAAATTTGGCGGATTATGCGAAGCACCAAACAACATGGATACTGTTCTGGATGTAGCATCCGAAGTAACCTTCTACGGTTTAGAACAGTCCGAAGACTTCCCAGCACTACTTGAAGACCAGTTCTGTTAATCACCTAGAGCAGCCAACTTTGCTCCAGGATCTGGTTATTCCCCAGGATTTGCTAATGGAAACGCTCAGACTTCTCTAAGT
>denovo628 G2A_81171
ATACACTGACAACATCCTCGACGACTACACTTACTACGGTAAAGAATACGTTGAAGACAAATTTGGCGGCTTATGTGAAGCACCAAACAACATGGATACTGTTTTGGATTTAGCATTCGCAGTAACCTTCTACGGTTTAGAACATTACGAACAAT
>denovo629 G2A_81196
ATACACTGACAACATCCTCGACGACTACACTTACTACGGTAAAGAATACGTTGAAGACAAATTTGGCGGATTATGCGAAGCACCAAACAACATGGATACTGTTCTGGATGTAGCATCCGAAGTAACCTTCTACGGTTTAGAACAGTACGACGAATTCCCAGCACTACTTGAAGCCCAGTTCGGTGGATCAAAGAGACAAGCCAGGTGTGCAGCAGAATCTGTGTGTTCCACAGGATTTCCCCCTGGAAACCATCAAACTGCTCTAAGTGGATGATACCTATCAATGTA
>denovo63 G3A_4720
GCATACCGTAACTCACTAGATGGAAGTAAGAGTAATGGTGGTGTCTTGTTAATGGCACAAAACACTAGTTTCATCAAAGAGTTCAAATTTGGTGTATTAGCTTTTGATATTTATTCTAATAACAGGAATTTAAATGATTTAGAAATTCCTTTTGCTAATGAAATTGAAGCAATTTATGGGGGAGGATTTGATGTAATCCCTTCTAGTTATATTGAAAGATTATATGATGTTAAGGATAAAGGCGACTACAACGACCGCATCTTTGCTGTGAACAATAGCACGCTACCTCGCAACATGATTTTCAATAAATTATTTAATACCCCTGGTATTTCACTAATTGAAGTTGAAGAAGATGAAAATGGAAACTACCCAAACTACGCAATGAATT
>denovo630 G2A_78569
CAAGATATTCAGTTTAACTTCGCCTGACCAGATCGGTTTGGGGAAGAACAACAGAATCAGAACGGATACAACACCGACGAATCTCAGCAGAACCTTATATTCACGACGAATAAATGTGAAAGCTCCATTTCGAACCAATAGACCCACATTCGACAACGGACCATCGGCAATTGGCAGCTTCTTGACCCAACTACCCTAACTACGCAATGAACA
>denovo631 G2A_78801
TTACACTGACGACATCCTAGATGATTTCGTGTATTACGTTAAATCATACGTGGATGGTAAATATGGCACTTAATGAACCAAAGCAAGCACTGAAGAAGATCAAGACATAGCCGCCGAAGAAACCATGTACGGAATGGAACAATACGAA
>denovo632 G2A_79221
TTACACTGACGACATCCTAGATGCTTTCGTGTATTACGGTAAAGAATACGTGGATGGTAAATATGGCATTTGTGGAACAAAAGCAAGCACGTCCTTCGTTCACGACATAGCCGCCGAAGTAACCATGTACGGAATGGAACAATACGACTACCCCGCTCTCCTTTAAGACCATTTTGGAGGTTCTCAACGAGCGGCAGTTGTGTCTGCTGCTGCAGGATGTTAAGTTGCCTTTGCAACCGGGAACTCCAATGCTGGCATCAATGGATGGTACTTAAGTCCAATTCTCCACAACGAAACCCACAGCAGACTCGGTTTCTACGGTTACGACTTGCAAGACCAGTGCGGAGCATCCAACTACCTATCTATCAGGAGTGATGAAGGTTTGATCAACGAATTACG…
>denovo633 G2A_79104
ATCAGATATTGTGAGAAGTCTTACTGAGAAATTGCCATACCTTGCGGACTATTCTTTTAGTGGAAGCTCCCAGACAGGTGAGAATTATACTGCGTCTTTTTATAGGGATAATAATACAGGGGAATCAATAAAAATCACCGTCAAAAGTGACGGCACTATACTAAACTATTTGGTGGAAAGGCCTTTGGGTATCGGAACAAAAAAAATAATACCTAATATTTCCAAAAATATGGCATACCAAACGGCATTGAATTTTATTAACACAGTTGCAAGCGATATTACGGACGAGGTTAACAAAAGCATATATTCCAATACATACAGTTTTGTTTCGGAAGGGTTTAATATACATTTTAACAGAATAGTAAACGGTATAAACTACCCTAACTACGCAATGAACA
>denovo634 G2A_79325
CGAAGGGCGGTTCGATTTTCAAGACGCAGATCTCGGATCAACTGTCGTATGGCCTCCGCGGGGATTTCTTTATTGGAGTCCAGACCGAAATATTCCTGGCATACATTGCCGCAGGCCCGTACCGTACCGCCGATACCGAATAATTCCTCTTGCTTGGTATTTTTTGGAATATGTGCCGCATCCAATTGCGCGTAAAATTCATTTTTTATCTTCTTTGTCTCTTTAGAAGAAGGTACCAGGTCTTTGGTCATGGTGGTAAAGGTGTTCAAACTACCCTAACTATGCAATGAACA
>denovo635 G2A_83520
CGGTTTTACAGCGAAAAATATATCCATTACTTAACGCACAGAGTAGCGGGCCCAATTATTCACAGCATGAGCAAACGCTGGCGCAATTATTAGATAGCGGTATTGCCGAGCAGCAGCAAACACTCAGTGACTTAAAAGCGCCATGGCCGCAGTGGACGCAAGAGTTACGCGATATTCTGGATGCTGGCGTGGCTGCTAAAGCAGTGAATGGCCGCGTGATTCAAGCGCGTTTTTATATGCCGTGGCTGGAAAAACTAAATGCCTGGGCTGCCGACGACACTCAGGTGCAACTGGATATTGGTACCGGCTTTACGCGTCTGACACCGGACGGTTTGTATGAGGCATGGAAGGATACCAGCGCCGTGCCTGAGCATCCTGCGTTAGAGGCCATGCAACAAC…
>denovo636 G2A_83065
AAGTACTTCTGCCTCTGTCGCAGCTTCCTCAAAAGCCTTTATAATTGGTGTAGTTATCGGTTCGTACTTTTCATTATCAGGTGTTTCACCGGATGTTTTTACTGCTTTGGCTACGATATCGACAGCTTGATTTATCGCTGTACCGGGCGCGACAGACCAAGAAATTGGATCTTGGTATCCGCTTTTCAATACTACTGTCGGATAATGATCTTCGGTCAGTGAGGAGCCCTCTTTAACATCGTAATACTTCTTTGCTTCGCCATCAGCCAACTTGGTACCTTCACCTGCGTTTACCGTCACCCTCACATAGCCCTCAGGTGTTTCTTGTGTCGGGTCTGCTGTGACATCAATTATCTCGGCCAATACCTTTACTGTAACTACCCTAACTACGCAATGAACA
>denovo637 G2A_83126
TTACACTGACGACATCCTAGATGATTTCGTGTATTACGGTATAGACTACGTGGATGGTAAATATGGCATCTGTGCAACCAAAGCAAGCACTGACGTAGTTCACGCCATAGCCGCCGAAGTAACCATGTACGGAACGGAACACTACGAATACCCCGCTCTCCTTGAAGACCATTTTGGAAGTTCTCAACGAGCTGCATTCGTTTCTGCTGCTGCAGGATGTTCAGTTGCCTTTGCAACAGGGAACTCCAATGCTGGAATCAATGGATGGTACTTAAGTCAGAATCTCCACAAAGAAACACACAGCAGACTCGGATTCTACGGTTACGACTTGCAAGACCAGTGCGGAGCAACAAACGCCCTATCTAACAAGAGTGATGAAGGTTTGATCAACGAATTACG…
>denovo638 G2A_84528
CCAAGACACAATCAAAACAGGACAACTAACAAAAGCACAATACCGAGAAATCGCAGTACAAATACAAAGATACATCAACCTCCACCTTCAAGCCACCAACTACCCAAACTACGCAATGAACA
>denovo639 G2A_84516
TTACACTGACGACATCCTAGATGATTTCGTGTATTACGGTAAAGAATACGTGGATGGTAAATATGGCATCTGTGGAACCAAAGCAAGCACTGAAGTAGTTCACGACATAGCCGCCGAAGTAACAATGTACGGAATGGAACACTACCAATACCCCGCTCTCCTTGCAGACCATTTTGGAGGTTCTCACCGAGCTCCAGTTGGTTCTGCTGCTGCAGGATGTTCAGTTGCCGTTGCAACAGGGAACTCCACTGCTGGAATCCATGGCTGGTACGGAAGTCAAATGCTCCACAAAGAAACCCACAGCAGACTCGGTTTCTACGGTGACAACTTGCAAGACCAGTGCGGAGCATCCAACTCCCTATCTAACAGGAGTGATGAAGGTTTGATCCACGAATTACG…
>denovo64 G25AA_1268
AAAATTCCTGCCAGTTTGTCCTCCACCGCCATGAGCATAGCGGTCTTCCCCTGGTCCTCTAGCTCCGTTATCCTTGATTCTAAGCCTTCGATATCTATGCCCTTCTCCCTCATAAGCCGGCGCGTTCCTACATATACTGTCTTCCCATCTACTACGGCCTGAACTCCCCGGCCCGGTATAGCCTCAAAGCTATCTGGTTCACTTAACTACCCAAACTACGCAATGAACA
>denovo640 G2A_84162
AACTGTCAATCTTATAAGATGCAAAAAGAGTGCCTAACTCTTTAATTGCGAGATTGGCACACTAAACATCGGAGTGCATTGTTGCTTGGTGCAATTCCACAAACTCTTACCTAGCTCCCCCAATCCTTACTAACAACATATTACAAGATATTAGTTTAAAGACTTAGTACTATTACTGACATATGACAACACTAAAAAAGCAATGCAATTACTACTATCAACAAACAGCAAGACCTTACAATAGACTGTAATTACTATTATCAACAAACAACAAGACCTTACATAGCAACACAATAACTACCCTAACTATGCAATGAACA
>denovo641 G2A_84303
TTACACTGACGACATCCTAGATGATTTCGTGTATTACGGTAAAGAATACGTGGATGGTAAATATGGCATCTGTTGTACCAAAGCAAGCACTGAAGTATATAAAGACATAGCAGCCGAAGTAACCATGTACGGAATGGAACAATACGTA
>denovo642 G2A_82851
AACTGAGTTGGAGAATGAGTTGGCACAGATCAACGCCACCATCGAAACCCTCAAAGAGAAGGATAAGGAACTCGACAAAAAGATTGCAGAACTCCGCTCTTATGTTGATACCGAACTCGGCGAGACAACCGATTGGGTAAATGCAACCTTCACCACTTTGGAGCAATACAACTCTCTTGTTTCGGAGATAGCCACAATCAAGGAGCAAATCAAGGCAATCAACCAAAGCATTACTGAACTTGAAACTCGCTTAACTACCCTAACTACGCAATGAACA
>denovo643 G2A_82815
TTACACTGACGACATCCTAGATGCTTTCGTGGATTACGGTAAAGAATACGTGGATGGTAAATATGGCATTTGTGGAACCAAAACAAGCACTTAAGAAGGTCACGCC
>denovo644 G2A_82870
TGACTACTCAATTTATATATATCATTTAATTGTGAAAAATGCGGATTAAAAGTACCTTGACCCAAATCGGGTGTAAGATTGTAAGCCTGTGGAGTGAATATAGCCGGTGGTATACCAACATACTCGTCGTGAAAATCTATTTCTAAATCAAAAGCTAACTCATAACTATCCAAACTATGCAATGAACA
>denovo645 G2A_45264
AATCGTAGCTCACAACCACCCTAGTGGCACCTTAAAGCCTTCTGTTGACGATATTAACGTTACAAAAAGATTAATAAAAGCAGGAGAGATTTTAGGGATAAAGGTACTCGATCATCTTATCTTTAGCAGTGATTCTTTTAGATCAATGCTAGAAGAAGATGAGATGGAATAACAAAATTGTACATATCTTACTAATTTTTAGTCATCTAGTAAAATAACTAGCAAAATAGATAATCTTTTAGTGATTTAGAAGTATGTAATTGTAAGTAAAGGATAATAAACACACCAACTATCCTAACTATGCAATGAACA
>denovo646 G2A_45123
TGTTGATAGGGTGTTGTATCAGCCTGCAGGGAGTGCGATGTGGACTTGGCGAGAATTGCCGAAAGATGATGTTGTTGGGGATTATCTGCCTTTGAGCGGTGGGGTTATTTACGGAAGTGGTAATTATAGCGCAGTTCCATTGGCGATACATAGCTCAATTTCGAGTTATGCAGGTATTGATATATATGCCCACAATACACAAAGAATACATTTAGGATATTTCGGTAGCCTACCTGGGATTAGGCTCGAAAATATTGCCAATAATTACGGATTCGCTATTTTGGACGATGGTACACCTTTGTATTATAAAGGAAATTCTGATGGCACGTTTGTAAAGAATGCAATTCTTCATGCAGGCAACTACCCTAACTATGCAATGAACA
>denovo647 G2A_45423
TGCAAATTTTGAGTGAAAGGCTTCGGTTGGCACAAATCCCAGAATTGCCGAATGCATTTCAGCTGTCGGATTCACAACTATCCAAACTATGCAATGAACA
>denovo648 G2A_44619
ATACACTGACAACATCCTCGACGACTACACTTACTACGGTAAAGAATACGTTGACGACAAATTTGGCGGATTATGCGAAGCACCAAACAACATGGATACTGTTCTGGATGTAGCCTCCGAAGTAACCTTCTACGGTTTAGAACAGTACGAAGAATTCCCAGCACTACTTGAAGAACAGTTCGGTGGATCACATACAGAAGCCCACTGGGCTGCAACATCTGGTTGTTCCACAGGGTTTGCGACTGGAAACGCTCAGACTGCTCTAAGTGGATGGAACCTATAAATGTACCTGAACA
>denovo649 G2A_44674
TTACACTGACGACATCCTAGATGATTTCGTGTCTTACGGTAAAGAATACGTGGCTGGTAAATTTCGCATTTGTGGAACCAAAGTAATCACTGAAGTAGTTCACGACATAGCCTCC
>denovo65 G6A_2053
TGGGAATTTTTGGCAACTATTCCGTTTACAGACAAAGTGTGGTACGGTGCTTCCATTTCAACATCATACGTTCTTTCTAACCCCTGGGAAATTATAGAAACAATTTTTACCAAAGCTGTTTCTTTCCCTTTTTCATTTTTTCTTGTTCTTCCATTTTTGTAGTGCTCTTTTTTATGGCAAGACGGGCATAGTGTTATTAAATTACTGGTAGAATTATTTCTTCTATCAAAATCTATATGGTGAATTTCTAATCTTTCAAGAGGTACACCGCACTTCTCACAAGCCCCATTAGCACGTGCCAACGCTATTTCTTTTCCTTTTTCAAACTACCCTAACTACGCAATGAATG
>denovo650 G2A_44930
TTACACTGACGACATCCTAGATGATTTCGTGTATTACGGTAAAGAATACGTGGATGGTAAATATGGCATCTGTGGAACCAAAGCAAGCACTGAAGTAGTTGACGACATAGCCGCCGAAGTAACCACTTACGGAATGGAACAATACGAATACCCCGCTCTCCTTGAAGACCATTTTGGATGGTCTCAATAAGCTGCAGTTGGTTCTGCTGCTGCAAAATGTTCAGCTGCCTTTGCAACAGTGTACTCCAATGCTGGACTCAATGGATG
>denovo651 G2A_44782
CTACACTGACAACGTGCTTGACGACTTCACCTACTACGGTAAAGAATACGTCGAAGACAAATATGGTGGAATGACCGAAGCACCAAACCCCATGGACACAGTCCTAGCCGTTGCTTCTGAAGTAAACTTCTACGCACTGGAACAGTTTGCTGACTACCCTGCCCTACTTGCAACCATATTTGGTGGATCACAGAGGGCATCCATCGTAGCAGTTGAATCTGGTTGTTCAACCGCATTTGCTACTGGAAACGCTCAGACTGGTCTAAGAGGAGGGTACCTCTCTAAGTACCTGAACAAGGAACAGCACAGCAGACTTGGAGTCTATGGTTACGACCTTCAGGACAAGTGTGGGGCCTCCAACGCGTTCTCAATTAGAGGAGACGAAGGATTAACAACTGA…
>denovo652 G2A_44863
GGAAGCACCAAAACCATAAAACTCTACACGCTGCGCTTTAGCCATAAGAGCAATAGCTTGTTCCAAGGCGCTGATATTTAGACGTTCGCGCACTTCAATCAGCGTATGCAAAGTAGTATCAAAAATCTTCAGCGCGTAATCGGTTACCGCATCATTCTCACTGATTTCAAACTACCCTAACTATGCAATGAACA
>denovo653 G2A_45661
ATACACTGACAACATCCTCGACGACTACACTTACTACGGTAAAGAATACGTTGATGACAAATATGGCGTCTGATGCGAAACACCAAACAATGTAGATACTG
>denovo654 G2A_43186
CTACACTGACAACATGCTCGACGACTACACCTACTACGGTAAAGAATACGTAGAAGACAAATATGGCGGAATATGCGAAGCACCAAACAACATGGATACTGTTCTGGACGTAGCATCCGAAGTAACCTTCTACGCTCTAGAACAGTTTGAAGACTACCCAGCACTACTTGAAGACAAATTTGGTGGATCACAGAGAGCATCCATCTTAGCGGCTGCATCTGGTTGTTCAACAGCATTTGCTACTGGAAACGCTCAGACTGCTCTAAGCGGATGGTACCTATCTATGTACCTGCACAAGGAACAGCACAGCAGACTTGGATTCTATGGTTACGACCTGCAGGACCAGTGTGGAGCATCCAACGTGTTCTCAATTAGTGGAGACGAAGGATTACCAACTGA…
>denovo655 G2A_44278
TTACACTGACGACATCCTAGATGATATCGTGTATTACGGTAAAGAAGACGCGGAGGGTAAATATGGCATTTGAGGAACCAAATCAAGCACTGAAGTAGTTCACGACATAGCCGCCGAAG
>denovo656 G2A_44008
TTACACTGACGACATCCTAGATGATTTCGTGTATTACGGTAAAGAATACGTGGATGGGAAATATGGCATCTGGGGAAGCAAAGAAAGCAGTGAAGTAGTTCACGACATAGTCGCCGATGTAAACATGTACGGAACGGGACAAT
>denovo657 G2A_49545
CACATCAGTGACAGCCGTGTCATTATTGTTGTCAGGATCAGGATCCGTAGTAGAAGAAGTCACATCCACCCTATTAGTCAACACAGTACCCAAAGGAGTGCTACTATTAACCGTACCCGTAATAGTCAAAGTGATAACCTCATTAGCATAAACCGTAGCCCAATACAACGGACTACTCCAGACCGTGCCCAAAGACACATCATGACCCGAGTAACTACCCAAACTACGCAATGAACA
>denovo658 G2A_50509
TTACACTGACGACATCCTATATGATTTCGTGGATTACGGTAAAGAATACGTGGATGGTAAATATGGCAGCTGTGGTACCAAAGCAAGCACAGAAGTAGGTCACGACATAGCCGCCG
>denovo659 G2A_47401
TTACACTGACGACATCCTAGATGATTTCGTGTATTACGGGAAAGAATACGTGGATGGTAAATATGGCATCTGTGGAACCAAAGCAAGCACTGAAGTAGTTCTCGACATAGTAGCCGACGTAACCATGTACGGAATGGAACAATACGAATACCCCGGCCTCCTTGAAGATGATTTTGGAGGAT
>denovo66 G6A_132274
TGAAGGAACCGGGACGCGTGAAGATGGAAGTGTACAATATCAGAGGCCAATTGGTGAGAACACTGGTGGATGAAGAACAGACTACAGGACACTACAAGCTGATCTTCGATTCCAGGGATGATAGAGGACGCTCCATCGCCAGCGGCGTGTATATGCTGAGGATGAAAGCGCCAGGATACAAGAAAACCACCAAGATGATACTGATGCAATAGTATTATGAGATGTAGGGCCAGCGGCAGCTGGCCCTACAATCCGTGAACATCCGTGTTCATCCGTGGACTTTCTTCTTTAAAATTCGTGTTAATTCGTGTGCATTCGTGGGAAGATTAAACATCAAGCTGCGCTTGATTGCGGCGGTGCGGCTTACGCCGGTACCTTCGGTGCGTGGCGAGCTCCGGC…
>denovo660 G2A_47551
TTACACTGACGACATCCTAGATGATTTCGTGTATTACGGTAAAGAATACGTGGATGGTAAATATGGCATCTGAGGAACAAAAGCAAGCAATGAAGTAGCTCACGACATAGCCGCCGACGTAACCATGTACGGAATGGAACAATACGAATAACACGCCC
>denovo661 G2A_48354
CTGGGTAGAGAAAATGCGAGGCTTTGCCAGAGGTTAATCTCTATCTCGACACCTATTTGTTCAACATTCAAATAGTGGATTATGAGGTGGATGCTGTTTTTTTGGCAGTTAAGATTATCCAGAGGTCGTGTGCTACCTCATTTTTCCTCAGCAGCTAGCTGTGATGAAGAGATTTCTACTCTGGTTTGCAACTATCCTAACTACGCAATGAACA
>denovo662 G2A_47730
ATACACTGACAACATCCTAGACGACTACACGTACTACGGTAAAGAATACGTTGAAGACAAATTTGGCGTATTAGGCGAAGCACCAAACAACATGGATACTGTTCTGAATGTCGCAGACGAAGTAACCTTC
>denovo663 G2A_47780
ATACACTGACAACATCCTCGACGACTACACTTACTACGGTAAAGAATACGTCGAAGACAAATTCGGCGGATTATGCGAAGCACACAACAACATGGATAATGTTCTGGATGTAGCATCCGAAGTAACCTACTACGACTTAGAACAGTACGAAGAAT
>denovo664 G2A_37239
ATACACCGACGACATCCTAGAGGATTTCGTGTATTACGGCATAGACTACGTCGATAGTAAGTATGGCATTTGATGAAACAAAGCAAGTACCGAAATAGATCACATCATGA
>denovo665 G2A_38500
TTACACTGACGACATCCTAGATTATTTTTTGTTTTTTTTTCCCTCCTCCTTTTCTTTTCCCTCTTTCCTTTTTTTTCCCCCCTCCCTCTCTTCCTTCTGTCTTGTTGTTTGCGTGTTGTGATCGT
>denovo666 G2A_38499
AGCAAAATTTTGTCTGCGACAACATCATCTTCAACAAAAATAAGCATCGCATGATTGTTCTCCGGCCATACGTAACTACCCTAACTACGCAATGAACA
>denovo667 G2A_38538
TTACACTGACGACATCCTAGATTTTTTTTTGTTTTTTTTTCCCTCCTCCTTTTCTTTTCCCTCTTTCCTCTTTTTCCCCCCCTCCCTCTCTTCCTTCTGTCTTGTTGTTTCCGTCTTGTGATCCTGGTATGTGATGGAACAATATTGTGTGTCCGCTCTCCTGTTAGTCCATTTTGGAGGTTCTCAACGAGCTGCAGTTGTTTATGCGGCTGCAGGATGTTCAGTTGCCTTTGCAACAGGGAACTCCCACGCTGGAATCAATGGATGGTACTTAAGTCAAATTCTCCACAACACAACCACCAGCAGACTCGGTTTCTACGAAACAGACTTGCAAGACCAGTGCGGAGCATCCAACACCCTATCTATCAGGAGTGATGAAGGTTTGATCCACGAATTACG…
>denovo668 G2A_38461
ATACACTGACAACATCCTCGACTTCTTTTTGTTTTTTTTTCCCTCCTCCTTTTCCTCCCCCTTTTTCTTCTTCTTCTCCTCCCCCCCCTCCCTTTCTCATGTTGTTGTTTGAGTGTTGTAATGATCCTGTGTCGGTTTAGAACATTGTGTATCCGTCCCAGCATTGCTGGAAGACCAGTTCGGTGGATCACAGAGAGCCTCCATC
>denovo669 G2A_35696
ATCCACTGACAACATCCTCGTCGACCACACTTACTACGGTAAAGAATACGTTGTAGACATTTTTGGCGGATTATGCGAATCACCAAACAACATGGATACTGTTCTGGATGTAGCACCCGAAGTAACCTTCTACGGCTTAGAACCGTACGTAGAATTCCCAGCACTACTTGAAGACCAGTTCGGTGGATCACACATAGCAGCCATCTGTGCTGCAGCATCTGGTTGTTCCACAGGATTTTCTACTGGAAACCCTCAGACTGCTCGAAGTGGATAGTACCTATCAATGTACCTGCACAAAGAAC
>denovo67 G2A_29454
ATCAATATCGGCGGCAAGAGCATCGAGAGCAGTACGAATATGGGTCAACCGAGCAGACATGAACAGAATCTTCCTTACTAGTTTTCAGTACTAGCCTTTCAGTCCCAATGTAGCGAGAGACCGCCACCGTTCCTACCGAATACTGCAGGAATGCTGCGGCGTTCGCTCAAAATTCAACCCCTAGACACACTCCCTCCTACGTCCCCTTTCTAAAACATCGAGGCAAGC
>denovo670 G2A_37188
TTACACTGACGACATCCTAGATGATTTCGTGTATTACGGTAAAGAATACGTGGATGGTAAATATGGCATCTGTGGAACCAAAGCAAGCACTGAAGTAGTTCACGACATAGCCGCCGAAGTAACCATGTACGGAATGGAACAATACGAATACCACTCTCTCCTTGCAGACCATTTTGGAGGTTTTCAACGAGAGGCAGTTGTTTCTGATGATGCAGGATGTGCAGTTGCCTTTGCACCAGAGAACTCAAATGCTGGAAACAATGGATGATACTCAAGTCCAATTCTCCACAAAGAAACCCACAGCAGACTCGGTTTCTGCAGTTACGACTTGCAAGACCAGTGCGGAGCATCCAACACCCTATCTATAAGGAGTGATGAAGGTTTAATCCACGAATGACG…
>denovo671 G2A_37192
TTACACTGACGACATCCTAGATGATTTCGTGTATTACGGTAAAGAATACGTGGATGGTAAATATGGCATCTGTGGAACCAAAGCAAGCACTGAAGTAGTTCACGACATAGCCGCCGAAGTAACCATGTACGGAATGGAACAATACGAATACCCCGCTCTCCTTGAAGACCATTTTGGAGGTTCCCAACGAGGTGCAGTTGGTTCTGCTGCTGTAGGAAGTTGAAGTGCCCTTGAAACAAGGAACTCCAAATCTGGAATCAATGGGT
>denovo672 G2A_41748
ATACACTGACGACATCCTCGACGATTTCGTGTATTACGGTAAAGAATACGTGGATGGTAAATATGGCAGCTGTGGCACCACAGCAAGCAATGAAGTAACTCACGACATAGTAGC
>denovo673 G2A_41047
CAAGAGGCCTTTACGACCAAAAGTCCGCGCTACTCGGCTGGGAAAGCCATCGGCACCTATAACTAAAGGTGCCCTGTAAGCAGCCTCCGCTGTTTGCACCAGCATACCATCTGTCTGTGGCTGCACTGCTAGCACTTCTTCATTCATGTGCACTACAGCACCCAACTGTTCTGCCCGCTGCAGTAAGAAAGCATCGAGCTCCCTGCGGTCCACAGTGATAGCATAAGGTTCACTGAACCGAACTTCACGCACCTTATCTCCCATAACTATCCAAACTATGCAATGAACA
>denovo674 G2A_41055
TTACACTGACGACATCCTAGACGATTTCGTTTATTACGGTAAAGAATACGTGGATGGTAAATATGGCATTTGATGAACCAAAGCAAACACTGAAGTTGCTCACG
>denovo675 G2A_42725
ATACACTGACAACGTCCTCGACGACTTCACTTACTACGGTAAAGAATACGTTGAAGACAAATTTGGCGGATTATCCGAAGCACCAAACAACATGGATACTGTTCTGGATGTTGCATCCGAAGTAAACTTCTACGCATTAGAACATTACGAAGACTCCCCAGCACTACTTGAAGCCATATTCGGTGGATCACAGAGAGCATCCATCTGCGCTGCTGCATCTGGTTGTTCAACAGAATTTGCTACTGGAAACGCTCAGACTGGTCTAAGTGGATGGTACCTATCAATGTACCTGCACAAAGAACAGCACAGCCGACTTGGATTATATGGTTACGACCTTCAGGACCAGTGTGGAGCATCCAACGTATTCTCAATCCGTGGAGACGAAGGATTACCACCGGA…
>denovo676 G2A_42788
TTACACTGACGACATCCTAGATGACTTCGTGTATTACGGTAAAGAATACGTGGATGGTAAATATGGCATCTGTGGAACAAAAGCAAACAATGAAGTAGTTCACGACATAGCCGCCGAAGTAATCATGTACGGAAGGGAACAATAGGAATAACACGCTCTCCTAGAAGACCAGTTTGGAGGCTCTCAACGAGCTGCAGTTGTTTCTGCTGCTGCAGGATGTTCTGGTGCCTTTGCAACAGGGAACTCTAATGCTGGAATCAATGGATGGTACTTA
>denovo677 G2A_41916
ATTGACTTTCAGAACAAGAACAAGACAAATTATAGCTATTATAGGCCAGGCTTCCTGAAAAAATGCCTGCCAGGCCTGCCACCGGTTAGCTTCTTGTTGAACTTGTGTAAGTTCCATTTGTGACTTGAGCCCCCAAAAACCCACAGCCATACCTACCGCTACGGTAAATAACGAAAACGGTAGCCCCCATATCATAAACTACCCTAACTACGCAATGAACA
>denovo678 G2A_39899
ATACACTGACAACATCTTCGACGACTACACTTACTACGGTAAAGAATACGTTGAAGACAAATTTGTCGGATTATGCGCAGCACCAAACACCATGGATATTGTGCTGTATGTAGCACCTGAAGTAACCTTCTAC
>denovo679 G2A_40587
TTACACTGACGACATCCTAGATGATTTCGTGTATTACGGTAAAGAATACGTGGATGGTAATTTGGCCTTCTTGGAACCAAAGGAAACCATGAAGTTGTTTA
>denovo68 G2A_70199
AACCCGATCCCCTTCATCGAAACGCATCAACCGCACACCCTGGGTATTGCGCCCCTGTAGAGCGATTTCCTTGACCGGGATGCGAATAATGATGTCATCACTGCTGATCAAGAGAATCTCATCATTGTCATTAACAACCCTGACCCCCACCAGATAGCCATTGCGGTCGCTGACCCTAAGGGTAATAATCCCCTTTCCGCCCCGCTTCTGGAGCCGGTATTCTTTTATATCTGTGCGCTTGCCGTAGCCCTTTTCTGTAACCACAAGCAACTACCCTAACTACGCAATGAACA
>denovo680 G2A_60715
TTACACTGACGACATCCTCGATGATTTCGTGTATTACGGTAAAGAATACGTGGATGGTAAATATGGCATTTGTGGAAACAAAGCAAGCAATGAAGTAGTTCACGACATAGCAGCCGAAGTAACCATGTACGACATGGAACAATAGGACTA
>denovo681 G2A_62006
CTACACTGACAACGTCCTCGACGACTTCACCTACTACGGTAAAGAATACGTTGAAGACAAATATGGCGGAATGAGCGAAGCACCAAACAACATGGATACAGTCCTGGATGTAGCTTCTGAAGTAAACTTCTACGCACTGGAACAGTTCGAAGACTACCCCGCACTACTTGAAAACCAATTCGGTGGATCACAGAGAGCAGCCATCTTAGCAGCTGCATCTGGTTGTTCAACCGCATTTGCTACTGGAAACGCTCAGACTGGTCTAAGCGGATGGTACCTATCTATGTACCTGCACAAAGAACAGCACAGCAGACTTGGATTCTATGGTTACGACCTGCAGGACCAGTGTGGTGCATCCAACGTGTTCTCAATCCGTGGAGACGAAGGATTACCAACTGA…
>denovo682 G2A_59416
TTGAACTGAGTCATTAAAGTTGGCAAAGAAGTTAACAGGTCCATAAAACATGGCTGTGTAGGATATGAAAGAAACCAAAAGACCTAGAGATAAGCCTCCTTGGCTATCTATTACCCATTTACCTCCAACTACCCAAACTACGCAATGAACA
>denovo683 G2A_59215
GGCAAACCATTGCTCAAATAAAGCAAAAGGCTCAAGTGGAGCTTGATCTTCTAACAACCCATCACGCGTGTAATTGCGGCGCATATGCACCAGTTGCTCAGTACTCATTCAGTGTGGCCTAACCTTAAAAGTAAGTATCTAGCTCAGCTATTTTTAACGAGTCTCACTTAAAGCGAGCAGTCGTGTATGAGCTGGACGGTACACCGCAATCACATCTTGGATATGTGTGCGTGGCGCAATAATAATCTCTACACGATGGTTATGCGCAGCGTTTCTTGCTGCTGGCAAGATACAAGAACTACCCTAACTATGCAATGAACA
>denovo684 G2A_58491
TTACACTGACGACATCCTATATGATATCGTGTATTCTGGTATAGAATACGCGTTTGGTAAATATGGCACTTGTGGTACCAAAGCAAGCACTGAAGTAGTTCACGAC
>denovo685 G2A_59726
TTACACTGACGACATCCTCGATGACTTCGTGTATTACGGTAAAGAATACGTGGATGGTAAATATGGCATCTGTTGAACCAAAGCAAGCACTGAAGTAGTTCACGACATAGCCGCCGAAGTAACAATGTACGGAATGGAACAATACGAATACCCCGCTCTCCTTGAAGACCATTGTGGAGGTTGGCAACGAGTGGCAGTTGCTTCTGCTGCTGCAGGATGTTCAGTTGCATTTGCTACAGGGAACTCCCATGCTGGAA
>denovo686 G2A_59613
TTACACTGACGACATCCTAGATGATTTCTTGTCTTATGGTAAAGAATACGTGGATGGTAAATATTGCATCTGTGGAACCAAAGCAAGCACTGAAGTAGCTCACGACATAGCCTCCGAAGTAACCATGTACGCAATGGAACAATACGAATACACCGCTCTCCCTGAACACCATTTTGGATGTTCTCAACGAGCTGCAGTTGTTTCTGCTTCTGCAGGATGTTCAGTTGCCTTTGCAACAGGGAACTCCAATGCTGGAATCAATGGATTGTACTTAAGGAAAGTACTCCACAAAGAAACACACAGCAAAAT
>denovo687 G2A_64351
ATACACTGACAACATCCTCGACGACTACACTTACTACGGTAGAGAATACGTTGAAAACGAATTTGGCGGATTATGCGTAACACCAAACAACATGGATACTGTTCGCTATGGAGCATCCGAAGTAACCGTCTACGGTTTA
>denovo688 G2A_64396
TGCACTTCCGCCTTTATCTCGGTTATCTTTCGTTTCCCGATCTTTTGGTAATCTTCCTGCAGGATAAGCGTTAAGGAGGCCTCCTCCTCATTTACGCGGACCACCAGGTCCTGCTTTTCCGGTATCACCTCCAGCCGCTCTTCCAACTACCCAAACTACGCAATGAACA
>denovo689 G2A_64235
ATACACTGACAACATCCTCGACGACTACACTTACTACGGTAAAGAATACGTTGAAGCCAAATTTGGCGGATTATGCGAGGCACAAAACAACATGGATACTGTTCTGGCTGTAGCATCCGAAGTAACATCCTACGGTTTAGAACCGTAGGAAGAATTC
>denovo69 G2A_48568
CAAACAGTTGCCGCATACAGACCTGAATCTCAGCCTGCAATATCTGGATGGCAAGGACGAGCGCATCTACCCGGGCAAGGCGGCCACTCTCGCTCTCAGCCCCAGGATCTATGCGCAGACGCTGCTCATCCGGCCGCGCCTGGCACAACACTTTTCCAGCTGGAATCGCCACAACAACTATCAGACCGACCTCGGCGTCAAGCTGGTCTATCCGCCTCTTACTCTTAACTACCCAAACTACGCAATGAACA
>denovo690 G2A_64287
ATACACTGACAACATCCTCGACGACTACACTTACTACGGGAAAGAATACGTTGACGACAAATTTGGCGGATTATTCGAAGCACCACACAACATGGATACTGTTCTGGATGTAGCATCCGAAGTAACCGTCTACGGTGTAGAACAGTACGAATAAGTCCCAGCACTACTTGAAGACCAGATCGGTGGATCACTGCGAGCAGCCCTCTGTGCTGCAGCACCTTGTTGTTCCACAGGATTTCCT
>denovo691 G2A_65049
AGGACACCAAAACAAACAAATAGAAGGAAAAGAAATAGAATACTGCAATGACGGAAAAAGCAAAGGAAAAGCATCAACCAACGCAGCCGGAACCGTAAACCTACACTACACAAACACACAAAACACAGGAAACTACCCAAACTACGCAATGAACA
>denovo692 G2A_65008
ATACACTGACGACATCCTCGACGACTACACTTACTACGGTAAAGAATACGTGGAAGACAAATTTGGCATATTAGGCGAAACACCAAACAACGTAGATACTGTTCT
>denovo693 G2A_65227
TTACACTGACGACATCCTAGATGATTTCGTGTATTACGGTAAAGAATACTTGGATGGTAAATATGGTATCTGTAGAACCAAATTAAGCACTGAAGTAGTTCACGACATAGCCGCCGAAGTAACCATGTACGGAATGTTACAATACGAATACATCGCTCTCCTTGAAGACCATTTTGGTGGTTCACAACGAGCTCTAGTTGCTTCTGCTGCTGCAGGATTTTCAGTTGCCTTTGCAACAGGGAACTCCAATGCTGGAATCAATGGATATTACTTAAGTCAAATTCTCCACAAAGAAACCCACAGCAGACTCGGTTTCTACGGTTACGACTTGCAAGACCAGTGCGGAGCATCCAACTCC
>denovo694 G2A_62158
AGCATCAACAACAACAACAGCAACATCAACAGCAACAACAGCAACAGCAACAATAGCAACAGCAACAACAGCAACAACAACAACAGCAACAGCAACAATAGCAACAGCAGCAACAGCAACAGCAACAACAGCAACAACAACTACCCTAACTATGCAATGAACA
>denovo695 G2A_63932
GAAACCATCGTGGAAGAGCAGCCGGAAGAAGTAGCAGAAGAAGCACCTGTAGAGGAAACGCCGGAAGCACCTGCCGCACAGAAATCCCGCCGCCGCAGAAACCGCAAGCCCAAGGCACAAGGTAGCCAGGAACAGCCGGTGAAAAAACCGGAGCCTCCACAGGAAAAGAAGGCTGAACCCAAACCCGCCCCGAAGGAAGGGGAAAAAGAAGCTTCTCCCAAGAAGCCCCGCCGCCGCCCCAACTACCCAAACTACGCAATGAACA
>denovo696 G2A_63590
ACACCAAGCAGGTTTCAACCTTTTTTTCACTGCCAATAATCATGCCCTCGATACTGGCAAAAAAGGATTGGAACAAACCATACAAACCATTAAAGAGTTGGGTGCAAAACAAACGGGCACCTTTGCAACAGAAGAAGAGCGCGCACTAAACTACCCAAACTACGCAATGAACA
>denovo697 G2A_53087
GTTTGTTGTTCCATATGCTTTCTCCATAAGGGCGAGAGCCGACATCCAGCGCATTTTTGAGTGCCGCAGGAAGGGCTCTATTGTATTCAGGCGTCACGAACATGACTGCGTCACAAGCTCTCATCGATTCTCTGAACGACTGCCACGATTCCGGAGTCGCCGATATCTCTTCATCGAGGTCCGGGTTATAAAGCACCAATTCACCAATCGGAATTCGATGAACCTCAACGCGACTCGAAAACATATGGGCCAAAGAATCCGCGACTTGTCCTGAATATGAATTATTTCTCAAACTACCCAAACTACGCAATGAACA
>denovo698 G2A_53185
CGACCATACTTGGCCAGCGGCAGCTGGCCCCATAATTCGTGTTAATTCGTGTAATTCGTGGGCAAATAAAATAGCCCCACAGTCGTGCGTACTCCCTCCACAACTACCCAAACTACGCAATGAACA
>denovo699 G2A_52679
ATACACCGACAACATATTCGACGACTCCACTTACTACGGTAAAGACTACGTCGAAGACAAATATGGTGAATTATGCGCAGCACCTAACAACATGGATACTGTTCTTGATGTAGCCTCCGAAGTAACATTCTACGCTTTAGAACAATACGAAGAATATCCAGCACTACTTGAAACCCACTTCGGTGGATCTCAAAGAGCAGCCATTTGTTCTGCAGCAGCTGGTTGTTCCACTGCATTTGCTACTGGAGATGCACAGCATGGTGTAAGTGGATGGTACGTAGCTATGTACTTACACAAAGAACAGCACAGCCGACTTGGGTTCTACGGTTTCGACCTACAGGAGCAGTGTGGAGCATCTAACGTATTCTCCATCAGAGACGACGAAGGTTTACCACTGGA…
>denovo7 G2A_1709
AGGACACCAAAACAAACCAATAGAAGGAAAAGAAATAGAATTCTTCATTGACGGAACCAGCACAGGAAAAGCAACAACCAACGCAGCCGGAACCGCAACCCTACAATACACAATCACACAAAACACAGGAAACTACCCTAACTATGCAATGAACA
>denovo70 G6A_91994
GCATACACAGACGAAATCCTAGACGACTTTGTATACTACGGTAAAGATTACGTAGAAAACAAATTCGGCGGATTATGTCAAGCAGAAGCATCTTCCGATGTAGTAAGAGACATTGCAAGTGAAGTAACACTATACGCATTAGAACAATACGAAACCCCAGCAGCACTCGAAGACCACTTCGGTGGATCACAAAGAGCATGTGTAGCTGCAGCAGGTGCAGGTTGTTCAGTAGCATTCGCAACAGCTAACTCAAACGCTGGAGTAAACGGATGGTACTTAAGTCAATTATTACACAAAGAAGGACACAGCAGATTAGGATTCTACGGTTACGACTTACAAGATCAATGTGGATCATCCAACTCCTTATCCGTAAGAAGTGACGAAGGTCTCATACACGAA…
>denovo700 G2A_52745
GACTTGGGAAATTGTATCGGAAAAGAAAGTAATGACACTAGATGCAATAAAGGCTGTAAATAGATTAACGACGAGCCATGGTAATCGTGATTTAATTGTATCTGTGACGCTTGAATCAACTGTTTCTTCTGCATGGACGCCCCCTAATTGGAGAATGTCTTCAGTTGCTTCTTCTTTCATAACTTCGATGACATCATCAAAGGTAATAACTCCTAGAATTTTGTTATAATCATCAACAACAGGCATTAAGGCTAGGTTGTATTTTTCAAATTCTAAGACAATTTCTTCTTGGTCCATTTTATAATTAACTGAAATTATATTTGGGTTCATAATATCCATAACATGTTCATCAAGTTCAGATGTCACCAATGCTTCTAATGTCAAACTACCCTAACTACG…
>denovo701 G2A_52900
ATACACTGACGACATCCTCGATGATTTCGTGTATTACGGTAAAGAATACGTTGATGGCAAATATGGCGTATTATGAGAAAAAGCAAGCAATGAAG
>denovo702 G2A_54196
TTACACTGACGACATCCTAGATGATTTCGTGTATTACGGTAAAGAATACGTGGATGGTAAATATGGCATCTGTGGAACCAAAGCAAGCACTGAAGTAGTTCACGACATAGCCGCCGAAGTAACCATGTACGGAATGGAACAATACGAATACCACGACCTCCCTTAAGACCATTTTGGAGGTTCTCAACTAGCTGCTGTTGTTTCTGCTGCTGAAATATGTTCAGTTGCCGTTGCAACAGTAAACTCCGATGATGGAATCAATGGATGGTACTTAAGTACAATTCTCCACAAAGAAACCCACAGCAGACTCGGTTGTTACGGTTACGACTTGCAAGACCAGTGCGGAGCATCCATCTCCCTAGCTATCACGAGTGATGAAGGTTTGATCCACGAATTACG…
>denovo703 G2A_51119
CCAATACAAAAGCAACACAGGACAACTAAAAAAAGCAAAATACATAGACATCGCAGGACAAAGACAAAGATACATGGACCACAACCTACAAGCCCCCAACTACCCTAACTATGCAATGAACA
>denovo704 G2A_51035
CACTAACACACCCAGTAGATGGCGCAAGAGCGCATGCACTGTTGATAGCTTTTTTACTGTGTACAACCAAGCTGCAACGAGCGCCATAAACGATAATACGCTTGCTAAGATTTCCAACTCACCACTCCCTCACTGCTGCGCAACATTGTTAGTACTTAAGCGCATAGGTCATTTTATCAACTACCCAAACTACGCAATGAACA
>denovo705 G2A_50842
TTACACTGACGACATCCTAGATGATTTCGTGTATTACGGTAAAGAATACGTGGATGGTAAATATGGCATTTGTGGAACCAAAGCAAGCAGTGAAGTAGTTCACGACAGAGCCGCCGAAGTAACCATGGACGGAATGGAACAATACGAATACCCCGCTCCCCTTGAACACCATTTTGGAGGGTCTCAACGCTCTGCCGATGTGTCTGCCCCTGCAGGATGTTCTGTTGCCTTTGCAACAGGGAACTCCAATGCTGGAATCCATGGACGGTACTTAAGTCAAATTCTCCACAAAGAAACCCACCGCAGACTCGGTTTCTACGGTTACGACCTGCAAGACCAGTGCGGAGCATCCAACTCCCTATCTATCAGGAGTGATGAAGGTTTGATCCACGAATTACG…
>denovo706 G2A_51397
TTACACTGACGACATCCTAGATGATTTCGTGCATTACGGTAAAGAATACGTGGATGGTAAATATGGCATCTGTGGAACCAAAGCAATCACTGAAGTAGTTCACTACATAGCCTCCGAAGTAACCATGTACGGAATGTAACAATATGCATACCCCCCTCTCCTTGCAGACCATTTTGGCGTTTCTCAGCGAGGTGCAGTTGTTTCTGCTGATGAAGGAGTATCTGTTGTATTTGAAACAGGGAACTCCAATGATGTAATCAAGGGATGGTACTTAAGTAAGATTATCCAAAAAGAAA
>denovo707 G2A_51672
AATAGCTTCATCCTGTCCCACCACACGTTTATGAAGATCAGTTTCGAGGTTGAGCAACTTATCACGTTCGCTCTGCAGCATTTTATTAACGGGGATACCTGTCCACCTCGATACCACATCTGCAATATCCTCAGCATCAACCTCCTCTTTAATCATGGCTCAACTACCCTAACTACGCAATGAACA
>denovo708 G2A_57210
ATACACTGACAACATCCTCGACGACTACACTTACTACGGTAAAGAATACGTTGAAGACAAATTTGGCGGATTATGCGAAGCAACAAACAACATGGATACTGTTCTGGATGTAGCATCCGAAGTAATCTTATACGGTTTAGAACAGTACGAAGAATTCCCAGCACTACTTGAAGACCAGTTCGGTGGATCACAGAGAGAAGCCATCTGTGCTTCAGGATCTGGTTGTTCCACAGAATTTGCTACCTAAAACGCTCACACTGCGCTCAGTGGATGTTACCAATCAATGTACCTGCA
>denovo709 G2A_58232
TTACACTGACGACATCCTAGATGATTTCGTGCATTACGGTTAAGAATACGTGGATGGTAAATATGGCATTTGTTGAACCAAAGCAAGCACTTAATTAATTCACGACATAGCCGCCGAACTAACCATGTACGGCATGGAACAATACGATTACACCACTCTCCTTCACGCC
>denovo71 G3A_72594
ACATACACTGATAACATCCTCGAAGATTACGTATACTACGCAATCGACTACATCAACGACAAATACGGTGGATTCTGTTCATTAGACCCCAACAACTTCGATGAAGTTCTCAAACTCGGAGATCACATCAATGCATACGCATTGGAGATGTACGAGAGATACCCCGCAGTTATGGAAACACACTTCGGTGGATCACAGAGAGCAACCGTTACCGCAGCATCCACAGGTATTGCAGGTGCTATGGCAACAGGTATCTCAGATGTTGGTTTGAACTGCTGGTACCTTTCCATGCTTCAGCACAAGGAGAGGACCGGAAGGCTCGGATTCTACGGATTCGATCTTCAGGACCAGTGTGGTTCCGCTAACTCCTTCGCATACAGATCTGATGAAGGTCTCCCC…
>denovo710 G2A_58423
TGCCCCAATTAAGAAACCATATATCCACTTGCCCTTTTCAGTACGTGAAGATGTTACAGGATCAGTTGCCATAAATACAGCACCAAATGCAAATCCACCCAATACAAAGTGATAAATAGGAGGCATTCCCATTACAGCATTTGCAGCAAATTGATTAATCAACAATACTGTTGCACCACCTCCTAAGAATACCGAAAGCATAGTTTTCCAACTACCCTAACTATGCAATGAACA
>denovo711 G2A_57619
GTCACCGGCACTTCCCAGACCATCGCCGCAGCCAAGACCCTCACCGGTCGTGACCTGCAGGCGGGTGAGTTCAGCTTCCGGTTGAACCACATCACCGGTTCCGGTAAGACCCTGGTAGCCACCGCTACCAACGCAGCCGATGGCTCCGTTACCTTCCCCACCCGTAACTACCCTAACTACGCAATGAACA
>denovo712 G2A_55080
ATCAAGAACCTTTGAATTTTGGGTTGCTTCTCCAACCCCCATGTTAATCACGATTTTCTCCAGATTAGGCACTTCCATCCGATTACGATAACCGAATTTCTCCATCATCCCCGGA
>denovo713 G2A_54743
TTACACTGACGACATCCTAGATGATTTCGTGTATTACGGGAAAGAATACGTTGATGGTAAATATGGCATTTGTAGAACCAAAGCAAGCGCTGAAGTAGGTCACGACATAGTCGTCGAAGTAACCCTGTACGGGATGTAACAATACTAATACCCCGCTCTCCTTGAAGAACATTATGGTGGTTCTCAACGAGCTGCAGTTGTTTCTGCTGCTGCAGGATGTTCAGTTGACATTGCAACAGTGAACTCCAATGATGGAATCAATGGATGGTACTTAAGTCAAATTCTCCACAAAGAAAACCACAGCAGACTCGGTTTCTATGGTTA
>denovo714 G2A_54865
CTACACTGACAACGTGCTTGACGACTTCACTTACTACGGTAAAGAATACGTAGAAGACAAATATGGTGGAATATCCGAAGCACCAAACACCATGGATACAGTCCTAGACGTTGCTTCTGAAGTAAACTTCTACGCACTAGAACAGTTCGAAGAAGACCCCGCACTACTTGAAAACCTATTTTGTGGATCACAGAGAGCATCCATCGTAGCTGCTGCATCTGGTTGTTCAACCGCATTTGCTACTGGAAACGCTCAGACTGCTATAAGCTGATGTTACCTCTCAATGTA
>denovo715 G2A_56371
ATACACTGACAACATCCTCGACGACTACACTTACTCTGGGAAAGAATACGTTGAAGACAAATTTTGCGGATTATGTGAAGCACCAAACAACATGGATATTGTTTTGGATGTAGCATCTGAAGTAACCTTCTATGGTTTAGAACAGTACGAAGAAT
>denovo716 G2A_56606
GAATCGGATTCATTATTTCGAAAAGTATGACAGTTCATACATGTACCAGGCATTATTTCGCTATTCAATACCAATTTTTCTTTAAAACTACCCTAACTACGCAATGAACA
>denovo717 G2A_55864
GACCAGGCTATTGATAAACCATCATAGGTGCTGGTACCCCTGCCAATTTCATCTAAAATCAGTAGACTTGATGTTGTGGCCTGGGTCATAATCGCTGCAACCTCAGTCATCTCTACCATAAAGGTTGATTGACCGCTACCAATGTCATCAGCTGCTCCGACTCTAGTAAAAATTCTGTCAACCAGCCCGATACTGGCAGATTGAGCAGGTACAAAACTATCCTAACTACGCAATGAACA
>denovo718 G1A_45189
GCTTACACTGACGACCTCTTAGACGCTTTCGTGTATTACGGTAAAGAATACGTCGATGGCAAATATGGCATTTGTGTCACCAAAGCAAGCACTGAAGTAGTTCACGACATAGCCGCCTAAGTAACCATGTACTGACTGGAACAATACGAATACCCCGCTCTCCTTGTAGACCATTTTCGAGGTTCTCAACGAGCTGCAGTTGTTTCTGCTTCTGCAGGATGTTCAGTTGCCTGTACAACAGAGAGCTCCAATGCTGGAGACAATGGATGGTACTTAAGTCAGAGTCTGCACAAAGAAGCCCACAGCAGACTCGGTTTCTACGGTTACGAC
>denovo719 G1A_42464
GCCTACACTGACAACATGCTCGACGACTTCACCTACTACGGTAAAGAATACGTTGAAGACAAATATGGCGGAATGACCGAAGCACCAAACACCATGGACACTGTCCTAGATGTTGCATCTGAAGTAACCTTCTACGCACTGGAACAGTTTGAAGACTTCCCCGCACTACTTGAAGCCATATTTGGTGGATCACAGAGAGCATCCATCGTAGCAGCTGCATCTGGTTGTTCCACCGCATTTGCTACTGGAAACGCTCAGACTGCTCTAAGTGGATGGTACCTCTCAATGTACCTGCACAAAGAACAGCACAGCAGACTTGGGTTCTATGGTTACGACCTGCAGGACCAGTGTGGAGCCTCCAACGTGTTCTCAATCAGAGGAGACGAAGGATTACCAACT…
>denovo72 G3A_45277
GTTTCCGCACGGAACAGGGTCAGCGCTGTGTCACCAACACTACCATCGTTAGTAGCAATAACCTTGCCATCAGTGTGAGGAACAAGCATATCGCCAACAGCAACCGCCGTAGCAGGCTGACCATATACCACATACTTTTCACCAACCTGCAAGAACTTCACACGGATATAATCGCCAATGGCAATCGTATCGTCGATGGTCTTACCCTGAAGGTCATCCTCAACGATGATGCAAGGTGGATAATTAACATCGCTGTTCAGGCGATACTTCGGAAGTGCAACAGCATCTTCACCGGTGGTGAGGCCACCGTCATACTGGGCAACCAGCATACCAGGAACAGTGGTTGTTCCAGGAGTACCATGATCGAACTGACCATCTTCCCATACTTCGGTAAAAGAC…
>denovo720 G1A_50769
GCATACACTGACAACATGCTCGACGACTACACCTACTACGGTAAAGAATACGTAGAAGACAAATATGGCGGATTATCCGAAGCACCAAACAACATGGATACAGTCCTAGACGTAGCATCCGAAGTAAACTTCTACGCATTAGAACAGTACGAAGACTACCCAGCACTACTTGAAGACATATTCGGTGGATCACAGAGAGCATCCATCTGAGCAGCGGCATCTGGTTGTTCAACCGGATTTGCTACTGGAAACGCTCAGACTGCTCTAAGCGGATGGTACCTCTCAATGTACCTGCACAAAGAACAGCACAGCAGACTTGGGTTCTATGGTTACGACCTGCAGGACCAGTGTGGAGCATCCAACGTATTCTCCATCCGTGGAGACGAAGGATTACCACCG…
>denovo721 G1A_47049
GCTTACACTGACGACATCCTAGATGACTTCGTGTATTACGGTAAAGAATACGTGGATGGTAAATATGGCATCTGCGAAACCAAAGCAAGCACTGAAGTAGTTCACGACATATCTGCCGAAGTAACCATGTACGGACTGGAACAATACGAATACCCCGCTCTCCTTGAAGACCATTTTGGAGGTTCTCAACGAGCTGCAGTTGTTTCTGCTGCTGCCGGATGTTCAGTTGCCTTTGCAACCGGGAACTCCAACGCTGGAATCAACGGATGGTACTTAAGTCAAATCCTACACAAAGAAGCTCACAGCAGACTTGGTTTCTACGGTTACGACTTGCAAGACCAGTGCGGAGCATCCAACTCCCTCTCCATCAGGAGCGACGAAGGTTTGATCTATGAACTA…
>denovo722 G1A_47434
GCTTACACTGACGACATCCTAGATGATTTCGTGTATTACGGTAAAGAATACGTGGATGGTAAATATCGCATTTGTGGAACCAAAGCAAGCACTGAAGTCTTTCACGACATAGCCTCCGAAGTAACCATGTACGGAGTTGCACAATACTAATACCCCGCTCTCCCTGAAGACCATTTTGGGCGTTCTCAACGAGCTGCAGTTGTTGCTGCTGCTCCAGGATGGTCAGTTGGCATTGCAACAGGGAACTCCAATGCTGGAATCAATGGATGGTACTTAAGTAAAATACTCCAAAAAGAAACCCACAGCAGACTCGGTTTCTACGGTTACGACTTGCAAGACCAGTGCGGAGCATCCAACT
>denovo723 G1A_34544
GCTTACACTGACGACATCCTAGATGATTTCGTGTATTACGGTAAAGAATACGTGGATGGTAAATATGGCATCTGTGGCACCAAAGCAAGCACTGAAGAAGCTCACGACATAGACGCAGACGTAACCATGTACGGAATGGAATAATACGAATAAGCCGCTCTACTACAAGATCATTTTGGAGGTTCTCAACGAGCTGCAGTTGTTTCTGCTGCTGCAGGATGTTCCGTTGGCTTTGCAACAGGAAATTCCAATGCTGGAATCAATGGATGGTACTTAAGTATAAATCTCCACAAAGAAACCCACAGCAGACTCGGTTTCTATGGTTACGACTTGCAAGACCAGTGCGGAGCATCCAACTCCCTATCTATCAGGAGTGATGAAGGTTTAATCCAGGAATTA…
>denovo724 G1A_39705
GCTTACACTGACGACATCCTAGATGATTTCGTGTATTACGGTAAAGAATACGTGGATGGTAAATATGGCATCTGTGGAACCAAAGCAAGCACTTAAGTAGTTCACTACATAGCCGCCGAAGTAACCATGTACGGAATGTAACCATACGAATCCCCCGCTCTCCTTGAAGACCACTCTGGAGGTTCTCAACGAGCTGCAGTTGTTTCTTCTGCTGAAGGATGATCAATTGCCTTTGCAACCGGAAACTCCAATGCTGGAATCAACGGATGGTACTTAAGTCAAATTCTCCACAAAGAAACCCACAGCCGACTCGGTTTCTACGGTTACGACGTGCAAGAACAGTGCGGAGCATCCAACTCCCTATCTATCAGGAGTGATGAAGGTTTGATCCACGAATTA…
>denovo725 G1A_38757
GCTTACACTGACGATATCCTAGACGACTTCGTCTACTACGGTATGGAATACGTTGATGGCAAATACGGTATCTGCGAAACCAAAGCAACCACCGAAGTTGTTCACGACATATCTGCAGAAGTAACCATGTACGGACTGGAACAGTACTAATACCCCGCTCTCTTAGAAGACCACTTCGGAGGGTCACAGCGAGCTGCTGTTGTTTCTTCTGCCGCCGGATGTTCTGTAGCCTTTGCAACCGGTAACACCAACGATGGAGTCAACGGATGATACTGGAGCCAGATACTACATAAAGAAGATCAAAGCAGACTTGGTTTATACGGTTACGACGGGCAGGACCAGTGTGGAGAATCCAAATCGCTCTCCATAAGGAGCGACGAGGGCCTGATATTTGAACTA…
>denovo726 G1A_38796
GCTTACACTGACGACATCCTAGATGATTTCGTGTATTACGGTAAAGAATACGTGGATGGTAAATATGGCATCTGTGAAACAAAAGCAAGAACTGAAGTAGTTCACGACATAGCCGCCGCAGTAACCATGTAAGGAATGGAACAATAAGAATACCCCGCTCTCCTTGAAGACCATTTTGGAGGTTCTACACGAGCTGCAGTTGTTTCTGGTGCTGCAGGATGTTCAGTAGACTTTGCAACTGTGCACTCCAATGCTGGAATCAATGGATGGTACTTACGTCAAATACTCCACAGAGAAACCCACAGCAGACTCGGTTTCTACGGTTACGACTTGCAAGACCAGTGCGGAGCATCCAACTCCCTATCTATCAGGAGTGATGAAGGTTAAATCCACGAATTA…
>denovo727 G1A_63566
GCTTACACTGACGACATCCTCGATGATTTCGTGTATTACGGTAAAGAATACGTGGATGGTAAATATGGCATTTGTGGAAGGAAAGCAAGCACTGAAGTAGTTCACGACATAGCCGCCGAAGTCACCATGTACAGAATAGAACAATACGACCACCACGCTCTCCTTGAGGACCATTATGTCGTGTCCCAAAGAGATGCAGTTGTTTCTGCTGCGGCAGGATGTTCAGTTGCCTTTGCAACAGGGAACTCCAATGCTGGAATCAATGGATGGTACTTAAGTCAGATCCTCCACAAAGAAACCCACAGCAGACTCGGTTTCTACGGTTACGACTTGCAGGACCAGTGTGGATCAGCCAACTCCCTATCTATCAGGAGTGATGAAGGTTTGATCCACGAATTG…
>denovo728 G1A_66819
GCATACACTGACAACATCCTCGACGACTACACCTACTACGGTAAAGAATACGTTGAAGACAAATTTGGCGGATTATCCGAAGCACCAAACAACATGGACACTGTTCTAGATGTAGCATCTGAAGTAACCTTCTACGGTTTAGAACAGTACGAAGACTTCCCCGCACTACTTGAAACCCAATTCGGTGGATCACAGAGAGCATCCATCGTAGCAGCAGCATCTGGTTGTTCAACCGGATTTGCTACTGGAAACGCTCAGACTGCTCTAAGCGGATGGTACCTATCAATGTACCTGCACAAAGAACAGCACAGCAGACTTGGGTTCTATGGTTACGACCTGCAGGACCAGTGTGGAGCATCCAACGTATTCTCCATCCGTGGAGACGAAGGATTACCACCG…
>denovo729 G1A_67914
GCTTACACTGACGACATCCTAGACGACTTCACGTACTACGGTAAAGAATACGTGGATGGTAAATATGGCATCTGTGGAACCAAAGCAAGCACTGAAGTAGCTCACGACATAGCCGCCGAAGTAACCATGTACGGAATGGAACAATACGACTACCCCGCCCCCCTAGAACACCATTTTGGTGGTTCTCAACGAGCTGCAGTTGTTTCTGCTGCTGCAGGATGTTCAGTTGCCTGTGCAACAGGAAACTCCAATGCTGGTATCAATGGATGGTACTTAAGTCAAATCCTCTACAAAGAAACCCACAGCAGACTCGGTTTCTACGGTTACGACTTGCAGGACCAGTGCGGAGCATCCAACTCCCTATCTATCAGGAGTGATGAAGGTTTGATCCACGAATTA…
>denovo73 G3A_52433
GCATACACTGACAACATCCTCGACGACTACACTTACTACGGTAAAGAATACGTTGAAGACAAATTTGGCGGATTATGCGAAGCACCAAACAACATGGATACTGTTCTGGATGTAGCATCCGAAGTAACCATGTACGGACTGGAACAGTACGAATACCCCGCTCTCTTGGAAGACCACTTCGGAGGTTCACAGCGAGCTGCTGTTGTTTCTGCTGCCGCCGGATGTTCTGTAGCCTTTGCAACCGGTAACTCCAACGCTGGAGTCAACGGATGGTACTTGAGCCAGATCCTACATAAAGAAGCTCACAGCAGACTTGGTTTCTACGGTTACGACTTGCAGGACCAGTGTGGAGCATCCAACTCGCTCTCCATAAGGAGCGACGAGGGCCTGATCTTTGAA…
>denovo730 G1A_67201
GCTTACAAGGAAGACATCCTAGATGATTTCGTGTATTCCGGTACAGCCTCCTTTGCTTGTCCCTCTTTCATTTGTGGAACCCCCGCAAGCACTGAAGTAGTTCACGACATAGCCGCCGAAGTAACCATGTACGGAATGGAACAATACGAATACCCCGCTCTCCTTGAAGACCATTTTGGAGGTTCTCAACGAGCTGCAGTTGTTTCTGCTGCTGCAGGATGTTCAGTTGCCTTTGCAACAGGGAACTCCAATGCTGGAATCAATGGATGGTACTTAAGTCAAATTCTCCACAAAGAAACCCACAGCAGACTCGGTTTCTACGGTTACGACTTGCAAGACCAGTGCGGAGCATCCAACTCCCTATCTATCAGGAGTGATGAAGGTTTGATCCACGAATTA…
>denovo731 G1A_54096
GCTTACACTGACGACATCCTAGATGACTTCGTGTACTACGGTATAGAATACGTGGATGGCAAATATGGCATCTGCGAAACCAAAGCAACCACCGAAGTAGTTCACGACATATCTGCAGAAGTAACCATGTACGGACTGGAACAATACGAATACCCCGCTCTCCTTGAAGACCAGTTTGGAGGTTCTCAACGAGCTGCAGTTGTTTCTGCTGCTGCAGGATGTTCAGTTGCCTTTGCAACAGGTAACTCCAATGCTGGAGTCAATGGATGGTACTTAAGTCAAATTCTCCACAAAGAAACCCACAGCAGACTCGGTTTCTACGGTTACGACTTGCAGGACCAGTGCGGAGCATCCAACTCGCTATCTATCAGGAGTGATGAAGGTTTGATCCATGAACTA…
>denovo732 G1A_59057
GCTTACACTGACGACATCCTAGATGATTTCGTGTATTACGGTAAAGAATACGTGGATGGTAAATATGGCATTTGTGGAACCAAAGCAAGCACTGAAGTAGTTCACGACATAGCCGCCGAAGTAACCATGTACGGAATGGAACAATACGAATACCCCGCTCTCCTTGAACAACAGTGTGGCGGTTCTCAACGAGCGTCAGTTGGTTCTGCTGCTGCAGGATGTTCAGTTGGTTTGTCAACAGGACACACAAAAGCTGTAATCAATGCATGGTACTTAAGTCAAATTCCCCACAAAGAAACCCACAGCAGACTCGGTTTCTACGGTTACGACTTGCAAGACCAGTGCGGAGCATCCAACTCCCTATCTATCAGGAGTGATGAAGGTTTGATCCACGAATTA…
>denovo733 G1A_56737
GCATACACTGACAACATCCTCGACGACTACACTTACTACGGTAAAGAATACGTTGAAGACAAATTTGCCGTATTATGCGAAGCACCAAACAACATGTATACTGTTCTGGATGTACCATCCTAAGTAACCCTCTACGGTTTAGAACAGTACCAAGAATTTCCAGCACTACTTTAAGACCAGTTCGGTGGATCACAGAGAGCACCCATAGGTGATGCAGCATCTGGTTGTTCCACAAGATTTCATACTGGAAACGCTCATACTGCCCTAAGTGGATGGTACATATCAATGTACCTGCACAAAGAACAGCACAGCAGACTTGGGTTCTATGGTTACGACCTGAAGGACCAGTGTGGAGCATCCAACGTATTCTCCATCCGTGGAGACGAAGGATTACCACTG…
>denovo734 G1A_56483
GCCTACACTGACAACGTGCTTGACGACTTCACCTACTACGGTAAAGATTTTTTCTCTTTCTTTTCTTTTTTCTTCTTCTCCTCTTCAAACACCATGGACACAGTCCTAGACGTTGCTTCTGAAGTAAACTTCTACGCACTGGAACAGTTTGAAGACTACCCCGCACTACTTGAAACCATATTTGGTGGATCACAGAGGGCATCCATCGTAGCAGCTGCATCTGGTTGTTCAACCGCATTTGCTACTGGAAACGCTCAGACTGGTCTAAGCGGATGGTACCTCTCTATGTACCTGCACAAGGAACAGCACAGCAGACTTGGATTCTATGATTACGACCTTCAGGACCAGTGTGGTGCCTCCAACGTGTTCTCAATTAGAGGAGACGAAGGATTACCAACT…
>denovo735 G1A_10090
GCTTACACTGACGATATCCTAGATGATTTCGTGTATTACGGTAAGGAATACGTGGATGGCAAATATGGCATTTGTGAAACCAAAGCAAGCACTGAAGTTGTTCACGACATAGCCGCCGAAGTAACCATGTACGGACTGGAACAATACGAATACCCCGCTCTCCTGGAAGACCATTTCGGAGGTTCTCAGCGAGCTGCAGTTGTTTCTGCTGCCGCAGGATGTTCAGTTGCCTTTGCAACCGGTAACTCCAACGCTGGAATCAACGGATGGTACTTAAGTCAAATTCTACACAAAGAAACCCACAGCAGACTTGGTTTCTACGGTTACGACTTGCGAGACCAGTGCGGAGCATCCAACTCCCTATCCATCAGGAGCGATGAAGGTTTGATCCACGAATTA…
>denovo736 G1A_14382
GCCTACACTGACAACGTGCTTGACGACTACACCTACTACGGTAAAGAATACGTAGAAGACAAATATGGCGGATTGACCGAAGCACCAAACACCATGGATACAGTCCTAGACGTAGCTTCTGAAGTAACCTTCTACGCACTAGAACAGTTTGAAGACTACCCCGCACTACTTGAAACCATATTTGGTGGATCACAGAGGGCATCCATCGTAGCAGCTGCATCTGGTTGTTCAACCGGATTTGCTACTGGAAACGCTCAGACTGGTCTAAGCGGATGGTACCTCTCTATGTACCTGCACAAGGAACAGCACAGCAGACTTGGATTCTATGGTTACGACCTGCAGGACCAGTGTGGTGCCTCCAACGTGTTCTCAATTAGAGGAGACGAAGGATTACCAACT…
>denovo737 G1A_4156
GCTTACACTGACGACATCCTAGATGATTTCGTGTATTACGGGAAAGAATACGTGGATGGTTAATATGGCATCTGTGGAACCAAAGCAAGCACTGAAGTAGTTTACGACATAGTCGCCGAAGTAACCATGTACGGAATGGAACAATCCGAGTACCCCGCGCTCCTTGCAGACCACTTTGGAGGTTATCATCGAGCTGCAGTTGTTTCTGTTGCTGCAGCATGTTCAGTTGCTTTTGCAACAGGTAACGCCAATGCTGGAATCAATGTATGGTACATAAGTCCAATTCTCCACGAAGACACCCGCAGCAGACTCGTTTTCTACGGTAACGACATGCAAGACCAGTGCGGAGCATCCAACTCCCTATCTATCAGGAGTGATGAAGGTTTGATCCACGAATTA…
>denovo738 G1A_1319
GCTTACACTGACGACATCCTAGATGATTTCGTGTATTACGGTAAAGAATACGTGGATGGTAAATATGGCATTTGTGGAACCAAAGCAAGCACTGAAGTAGTTCACGACATAGCCGCCGAAGTAACCATGTACGGAATGGAACAATACGAATACCCCGCTCTCCTTGAAGACCATTTTGGAGGTTCTCAACGAGCTGCAGTTGTTTCTGCTGCTGCAGGATGTTCAGTTGCCTTTGCAACAGGGAACTCCAATGCTGGAATCAATGGATGGTACCTATCAATGTACCTGCACAAAGAACAGCACAGCCGACTTGGGTTCTATGGTTACGACCTGCAGGACCAGTGTGGAGCATCCAACGTATTCTCCATCCGTGGAGACGAAGGATTACCACTGGAACTA…
>denovo739 G1A_1694
CCGATCAATGAGTATCCCTGACCAATGGCGTTGAACAGGTTCATCTTCAGGAGTTTTATACCTCCTTCAAGCTGAATCTTTCCGCTTTTGAGCTCGTTCATTTTCATTTTTACAAGCAAGAGATCAGATTCTGTAACCACTCCGGCAGCGATTGCACTGGTAACATCCTTATAAAGAATGTCCAGGAGCTCTTCAAGATGCTTGATTGTGTGACGTTTCTCCTCAAGAGCAACAATCTCCCAATACAGTTTCTCAATCTCCTCTCTCTTCTCTCTAAGATTCACCTCGTGCTTAAGCTCGGCAGCCTTTATGCCGACCTTGGCCAATTTGTTTCCAGTAACTACCCAAACTACGCAATGAAGC
>denovo74 G26A_23020
AGTATTAGTTCTGCCTGATTTAGAAGATGTTGAATATGAAATTAATATGGATGATTTAATTATTGATACTCATCGTGCTACAGGAGCTGGTGGGCAGCATGTCAATAAAACTGACTCCGCCGTCAGAATAACTCATGTCCCAACTGGAATTACTGTAAATTGCCAAGATGGTAGAAGTCAGCTTCAAAACAGAGAACAAGCTTTAAAAATAATAACTGCTAGAGTTTATGATGAATATAAAAGAAGAGAAGAAGAAGAAAAAGGCGAAGTGAGAAAAAGTCAGGTTGGAACTGGTGACAGAAGCGAGAAAATCAGAACCTACAACTATCCTAACTACGCAATGAATG
>denovo740 G1A_671
AATAAATTACCCCCTACAAGAGCTGATAATGCAATCCCAAAACTCATTGGAACGGGTGGATTTTCTGAGGCTTTCAATACAATTCCATTTTGATTTATCGACATAATACATACCCCAACCAGCACACAACCGAGTAGAGGAACAGCGATCAAAGCAAGACGATCAAGTGTCTTAAATCCAAAAATTGTCGATATCGAAATTAAAGCACTACCTATGATGACAAATATCCTGAAATCGCCTTCAATACCGTAAATTTCTTGGGTCGCCGCAACGAGAGCATCTCCGAAAAAGGAAGTATTCACTCCAAACTATCCAAACTACGCAATGAAGC
>denovo741 G1A_25182
GCATACACTGACAACGTGCTCGACGACTACACTTACTACGGTAAAGAATACGTTGAAGACAAATTTGGCGGAATATCCGAAGCACCAAACAACATGGATACAGTTCTAGATGTAGCTTCCGAAGTAAACTTCTACGGTTTGGAACAGTTTGAAGACTTCCCAGCACTACTTGAAAACATATTCGGTGGATCACAGGGAGCATCCATCGTTGCAGCAGCATCTGGTTGTTCAACAGGATTTGCTACTGGAAACGCTCAGACTGGTCTAAGAGGATGGTACCTCTCAATGTACCTGCACAAGGAACAGCACAGCAGACTTGGATTCTATGGTTACGACCTGCAGGACCAGTGTGGAGCATCCAACGTATTCTCAATCCGTGGAGACGAAGGATTACCAACG…
>denovo742 G1A_31412
GCATACACTGACAACGTCCTCGACGACTACACCTACTACGGTAAAGAATACGTTGAAGACAAATATGGCGGAATAAGCGAAGCACCAAACAACATGGATACAGTTCTGGATGTAGCATCTGAAGTAACCTTCTACGCACTGGAACAGTTTGAAGACTACCCAGCACTACTTGAAGACCAGTTCGGTGGATCACAGAGAGCATCCATCTTAGCTGCTGCATCTGGTTGTTCCACAGCATTTGCTACTGGAAACGCTCAGACTGCTCTAAGTGGATGGTACCTCTCTATGTACCTGCACAAAGAACAGCACAGCAGACTTGGATTCTATGGTTACGACCTGCAGGACCAGTGTGGTGCATCCAACGTATTCTCCATCAGTGGAGACGAAGGATTACCAACG…
>denovo743 G1A_30741
GCTTACACTGACGACATCCTAGATGATTTCGTGTATTACGGTAAGGAATACGTGGATGGTAAATATGGTATCTGTGAAACCAAAGCAACCACTGAAGTAGTTCACGACATAGCCGCCGAAGTAACCATGTACGGAATGGAACAATACGAATACCCCGCTCTCCTTGAAGACCACTTTGGAGGTTCACAGCGAGCTGCAGTTGTTTCTGCTGCCGCAGGATGTTCAGTTGCCTTTGCAACCGGTAACTCCAATGCTGGAATCAGTGGATGGTACTTAAGTCAGATCCTACAAAAAGAAACCCACAGCAGACTCGGTTTCTACGGTTACGACTTGCAAGACCAGTGCGGAGCATCCAACTCGCTCTCTATCAGGAGTGATGAAGGTTTGATCCACGAACTA…
>denovo744 G1A_30316
GCCTACACTGACAACATCCTTGACGACTTCACCTACTACGGTAAAGAATACGTTGAAGACAAATTTGGCGGATTATCCGAAGCACCAAACACCATGGATACAGTCCTAGATGTAGCTTCTGAAGTAACCTTCTACGGTCTAGAACAGTTTGAAGACTTCCCCGCACTACTTGAAGACATGTTTGGTGGATCACAGAGAGCAGCCATCTGTGCAGCAGCATCTGGTTGTTCCACAGGATTTGCTACTGGAAACGCTCAGACTGCTCTAAGTGGATGGTACCTATCTATGTACCTGCACAAAGAACAGCACAGCCGACTTGGATTCTATGGTTACGACCTGCAGGACCAGTGTGGAGCATCCAACGTATTCTCCATCAGAGGAGACGAAGGATTACCAACG…
>denovo745 G1A_16558
GCTTACACTGACGACATCCTAGATGATTTCGTGTATTACGGTAAAGAATACGTTGATGGTAAATATGGCATTTGTGGAACCAAAGCAAGCACTGAAGTAGTTCACGACATAGCCGCCTAAGTAACCATGTACTGAAGTGAACAATACTAATACCCCTCTCTCCTACAAGACCATTTTGGATGTTCTCAACGAACTTCAGTTGTTTCTGCTGCTGCAGGATGTTCAGTTGCCTTTTCAACAGGGAACTCCAATGCTGGAATCAATGGATGGTAATTAAGTCAAATTCTCCAACAAGAAACACACAGCAGAATCGGTTTCTAAGGTTAAGAATCGCAAGAACAGTGCGGAGCATCCAACTCCCTATCTATCAGGAGTGATGAAGGTTTGATCAACGAATTA…
>denovo746 G1A_16224
GCATACACTGACAACATCCTCGTCGACTACACTTACTACGGTAAAGAATACGTTGAAGACTAATTTGGCGGATCATGCGAAGCACCAAACAACATGGATACTGCTCTGGATGTAGCATCCGAAGTAACCTTATACGGTTTAGAACAGTACGAAGAATTCCCAGCACTACTTGAAGACCAGTTCGTAGGATCACATAGAGCAGTAATGTGTGCTGCAGCATCTGGTTGTTACACAGGATATGCTACTGGAAACGCTCAGACTGCTCTAAGTGGATGGTACGTATTACTGTACCTGCACAAAGAGCAGCACAGCCGACTAGGGTTCTATGGTTACGACCTGCAGGACCAGTGTGGAGCATCCAACGTATTCGCCATCCGTGGAGACGAAGGATCACCACTG…
>denovo747 G1A_22039
GCTTACACTGACGACATCCTAGATGATTTCGTGTATTACGGTAAAGAATACGTGGATGGTAAATATGGCATTTTTTGCACCAAAGCAAGCACCGAAGTAGTTCTCGACATAGCCGCCGAAGTAACCATCTACGGAATGGTACAATACGAATACCCCGCTCTCCTTGAAGACCATTTTGGAGGTTCTCAACGAGCTGCAGTTGTCTCTGCTGCTGCAGGATGTTCAATTGCATTTGCAACAGGGAACGCCAATGCTGGAATAAATGGATGGTACTTAAGACGAAATCTGCACAAAGAAACCCACAGCAGACTCGGGTTCTACGGTTACGACTTGCAAGACCAGTGCGGAGCATCCAACACCCTATCGATCAGGAGAGATGAAGGTTTAATCCACGAATTA…
>denovo748 G1A_23537
GCTTACACTGACGACATCCTAGATGATTTCGTGTATTACGGTATAGAATACGTGGATGGTAAATATGGCATCTGTGGAAGCAAAGCAAGCACTGAAGTAGTTCACGACATAGCCGCCGAAGTAACCATGTACAGAATGAAACAATACGAATTCACCGCTCTCCTTGAATACCAGTATGGAGGGTCTCAACGAGCTGCAGTTGTTTCTGTTGCTGCATGATGTTCAGTTGCCTTAGCAACAAGAAACTCCAATGCTGGAATCGATGGATAGTACCTAAATGAAATTCTCCACAAAGACACCCACTGCAGACTCGGTTTCTACGGTTACGACCTGCAAGACCAGTGCGGAGCATCAAACTCACTATCTATCAGGAGTGATGAAGGTTTGATCCACGAATTA…
>denovo749 G1A_23353
GCATACACTGACAACGTGCTTGACGACTTCACCTACTACGGTAAAGAATACGTTGAAGACAAATATGGTGGAATGACCGAAGCACCAAACAACATGGACACTGTTCTAGACGTAGCATCTGAAGTAACCTTCTACGCTTTAGAACAGTATGAAGAATTCCCAGCACTACTTGAAGACATGTTCGGTGGATCACAGAGGGCATCCATCGTAGCTGCTGCATCTGGTTGTTCAACCGCATTTGCTACTGGAAACGCTCAGACTGCTCTAAGTGGATGGTACCTCTCAATGTACCTGCACAAAGAACAGCACAGCAGACTTGGATTCTATGGTTACGACCTGCAGGACCAGTGTGGAGCATCCAACGTGTTCTCAATCCGAGGAGACGAAGGATTACCAACT…
>denovo75 G26A_28526
TTACACCGACAACATCCTTGAGGACTACGTGTACTACGCAATCGACCAGATTGAGACCAAATACGGCGGTCTGTGCAAACTTGACCCCAGCGATTCCGAGGCTGTCATGAGCCTTGCTGAGGACATCAACGGTTACGCACTCTCGTCCTACGAGAACTACCCCGCTGTAATGGAAACTCACTTCGGTGGTTCGCAGAGATCCACTGTCGCAGCCGCATCTACCGGTATCGCCGGATCTATGGCGACCGGTATCGCTGACGTCGGTGTCAACTGCTGGTACTACTCCATGCTCGAGCACAAGGAGAGGCTCGGAAGACTCGGATTCTACGGATTCGACCTTCAGGACCAGTGCGGTTCCGCCAACTCCTTCGCTTACAGATCTGACGAAGGTCTGCCCAT…
>denovo750 G1A_108825
GCTTACACTGACGACATCCTAGATGACTTCGTCTACTACGGTATGGAATACGTGGATGGCAAATACGGTATCTGCGGAACCAAAGCAAGCACCGAAGTAGTTCACGACATATCCGCAGAAGTAACCATGTACGGAATGGAACAATACGAATACCCCGCTCTCCTGGAAGACCACTTTGGAGGTGCTCAGCGAGCTGCAGTTGTTTCTGCTGCCGCAGGATGTTCAGTTGCCTTTGCAACAGGTAACTCCAAAGCTGGAGTCAAAGGATGGTACTTCAGTCAGATCCTACACAAAGAAACGCACAGCAGACTCGGTTTCTACGGTTACGACTTGCAGGACCAGTGTGGAGCATCCAACTCGCTCTCTATAAGGAGCGATGAGGGTTTGATCTACGAACTA…
>denovo751 G1A_113727
GCTTACACTGACGACATCCTAGATGATTTCGTGTATTACGGTAAAGAATACGTGGATGGTAAATATGGCATCTGTGGAACCAAAGAAAGCACTGAAGTAGTTCACGACATAGCAGCAGAAGAAACCATGTACGGAATGGAACAATACGAAGAACCCGCTCTCCTTGAAGACCATGTTGGAGGGTCCCAACGAGCTGCAGTTGTATCTGCTGCTGCAGGATTATCCGTTGCCATAGCACAAGGGAACTCCAATGCTGGAATCAATGGATGCTACTTCAGTCAACTTCTCCACAGAGACACCCACAGCAGACTCGGTTTCTACGGTTACGACTTGCAAGACCAGTGCGGAGCATCCAACTCCCTATCTATCAGGAGTGATGAAGGTTTGATCCACGAATTA…
>denovo752 G1A_101395
GCTTACACTGACGACATCCTAGATGATTTCGTGTATTACGGTAAATAATACGTCGATGGTAAATATGGCATTTTTGTAACCAAAGCAAGCACTGAAGTAGTTCTCGACATAGCCGCCGAAGTATCCATGTTCTGAGTGTAACAATACGAATACCCCTCCCTCCTTTAAGACCATTTTGGATGTTCTCAACGAGCTTCAGTTTTATCTGCGGCTTCAGGATGTTCAGTTACCTTTGCAACAGGGTAATCGAATGCTGGAATCAATGGATGTTACTTAAGTCAAAGTCTCCACAAAGAAACCCACAGCAGACTCGGTTTTTACGGTTACGACTTGCAAGACAA
>denovo753 G1A_101054
GCATACACTGACAACATTCTCGACGACTACACTTACTACGGTAAAGAATACGTTGAATACAAATTTGGCGGATTATGAGAAGAACCAAATAACATGGATACTGTTCTGGATGTAGAATTCGATGTAACCTTTTACGGTTTAGAACAGTACGAAGAATTCCTAGCACTACTTGAAGACAAGTTCGGTGGATCACAGAGAGCAGCAACCTTTGCTGCAGCATCTGGTTGTTCTCCAGAAGTTGCTACTGGAAACGCTCATACTGCTCTAAGTGGATTGTACCTATCAATGTACCTGCACAAAGAACAGCACAGCCGTCGTGGGTTCTATGGTTACGACCTGCAGGACCAGTGTGGAGCATCCAACGTATTCTCCATCCGTGGAGACGAAGGATTACCACTG…
>denovo754 G1A_103062
GCTTACACTGACGACATCCTAGATGATTTCGTGTATTACGGTAAAGAATACGTGGATGGTAAATATGGCATCTGTGGAACCAAAGCAAGCACTGAAGTAGTTCACGACATAGCAGCCGAAGTAACAATGTACTGAATGGAACAATACGAATACCACGCACTCATTGAAGACCATTTTGAAGGTTCTCAACAATCTGCAGTTGTTTCCGCTGCTGCCGGATGTTCAGTGGCCTTTGCAACCGTGAACTCCCATGCTGGCATCAATGCATGGTACTTAAGTACAAGTCTCCACACCTAAACCCACAGCAGACTCGGTTTCTACGGTTACGACTTGCAAGACCAGTGCGGAGCATCCAACTCCCTATCTATCAGGAGTGATGAAGGTTTGATCCACGAATTA…
>denovo755 G1A_127909
GCCTACACTGACAACATCCTTGACGACTACACCTACTACGGTAAAGAATACGTTGAAGACAAATATGGCGGAATATGCGAAGCACCAAACAACATGGATACTGTTCTGGACGTAGCATCTGAAGTAACCTTCTACGCTCTAGAACAGTACGAAGACTTCCCAGCACTACTTGAAAACATATTCGGTGGATCACAGAGAGCAGCCATCTTAGCTGCAGCATCTGGTTGTTCCACAGGATTTGCTACTGGAAACGCTCAGACTGCTCTAAGTGGATGGTACCTATCAATGTACCTGCACAAAGAACAGCACAGCAGACTTGGATTCTATGGTTACGACCTGCAGGACCAGTGTGGAGCATCCAACGTATTCTCCATTAGTGGAGACGAAGGATTACCACCG…
>denovo756 G1A_127875
GCTTACACTGACGACATCCTAGATGATTTCGTGTATTACGGTAACGAATACGTGGATGGTAAATATGGCATCTTTGGAACCAAAGCAAGCACTGAAGTAGTTCACGACATAGCCGCCGAAGTAACCATCTACGGAATGGAAAAATACGAATCCCCCGCCCTCCTTGAACACCACTTTGGAGGTTCTAAACGAGATGCCGTTGTTTCTGCTGCTGCAGGATGTTCAGTTACCTTTGCAACAGGGAACTCCAATGCTGGAATCAATGGATGGTACTTAAGTCAAATTCACCACAAAGAAACCCACAGCAGACTCGTTTTATACGGTTAAGACTTGCAAGAC
>denovo757 G1A_127061
GCTTACACTGACGACATCCTAGATGATTTCGTGTATTACGGTAAAGAATACGTGGATGGTAAATATGGCATCTGTGAAACCAAAGCAAGCACTGAAGTAGTTCACGACATAGCCGCCGAAGTAACCATGTACGGAATGGCACAATACGAATACCCCGCTCTCCCTGAAGACCATTTTGGAGGTTCTCAACGAGCTGCAGCTGTTTATGCTGGTTCAGGATGTCAAGTTGCCTAGCAACCGGGAACTCCAATGCTGGAAACAAAGGATACTACTTAAGTCAAATTCTCAACAAAGAGACCCACAGCAGGCTCGGTATCTACAGTTACGACTTGGAAGACCAGTGCGGAGCATCCAACTCCCTAACTAGCAGGAGTGATGAAGGTTTGATCCACGAATTAC…
>denovo758 G1A_115914
GCCTACACTGACAACATCCTCGACGACTTCACTTACTACGGTAAAGAATACGTTGAAGACAAATATGGCGGAATATGCGAAGCACCAAACAACATGGATACTGTTCTAGATGTAGCATCTGAAGTAACCTTCTACGCACTGGAACAGTACGAAGAATACCCAGCACTACTTGAAATCCTGTTTGGTGGATCACAGAGAGCATCCATCGTAGCTGCAGCATCTGGTTGTTCCACCGGATTTGCTACTGGAAACGCTCAGACTGCTCTAAGCGAATGGTACCTATCAATGTACCTGCACAAAGAACAGCACAGCCGACTTGGATTCTATGGTTACGACCTTCAGGACCAGTGTGGAGCATCCAACGTATTCTCCATCAGTGGAGACGAAGGATTACCAACT…
>denovo759 G1A_117105
GCATACACTGACAACGTGCTTGACGACTACACTTACTACGGTAAAGAATACGTAGAAGACAAATTTGGCGGAATATCCGAAGCACCAAACACCATGGATACAGTTCTAGACGTAGCTTCTGAAGTAAACTTCTACGCTCTAGAACAGTTTGAAGAATTCCCAGCACTACTTGAAAACCAGTTTGGTGGATCACAGAGAGCAGCCATCGTTGCTGCAGCATCTGGTTGTTCCACAGGATTTGCTACTGGAAACGCTCAGACTGCTCTAAGCGGATGGTACCTCTCTATGTACCTGCACAAAGAACAGCACAGCCGACTTGGGTTCTATGGTTACGACCTGCAGGACCAGTGTGGAGCCTCCAACGTATTCTCAATCCGTGGAGACGAAGGATTACCACAG…
>denovo76 G26A_19954
GAATACCTGATTGAGTTCTTCATCCGTCACTGACCAGGGTAGATTCCCTACGTAAAGGGTCTTTGTCACAATGAGTCACCTCCGCGTGATTATCAAAGGAAAACCAAGGTCAATGTTATGCCTTGGCTCCCTGTCCGCACATATGGATTTCAGATCGTGGCGCAACCTGAGACACTTTGGTCTAGGTCGCATTGATTCAAACACTCGCCGAATCCCCGATCAGTTCCTGTTTTACGAATACTCGGTAACCATGAAAGCTGGCAAGGTAAAATCGAGGCCAGGAGGCCTTTTCAGTTAGCCCGGCAGTTACTGCCCTGTCTCTATGGCACCCAATTCTACCTCCAATTTCTACCGTTTCTATTATTATTATACCATCGAACCCTTTCATTGTAAACTATC…
>denovo760 G1A_116950
GCTTACACTGACGACATCCTAGATGATTTCGTGTATTACGGTAAAGAATACGGGGATGGTAAATATGGCATCTGTGGAACTAAAGCAAGCACTGAAGTAGTTCACGACATAGAAGCCGAAGTAACCATGTACGGAATGGAACAATACGAATAACCCGCTCTCCTTGAAGACCATTTTGGAGGTTCTTAACGAGCTGCAGTTGTTTCTGCTGCTGCAGGATGTTCAGATGACATTGCAACAGGGAAGTCAGATGCTGGGATCCATGGATGCTACAGAAGTCAAATTCTCCACAAAGAAACCCACAGCAGACTCGGTTTCTACGGTTACGACTGGCAAGACCAGTGCGGAGCATCCAACTCCCTATCTATCAGGAGTGATGAAGGTTTGATCCACGAATTA…
>denovo761 G1A_114510
GCTTACACTGACGACATCCTAGATGATTTCGTGTATTACGGTTAAGAATCAGTGGATGGTAAATATGTCTTCTGTGGAACCAAAGCAAGCACTTAAGTAGTTCACGACCTAGCCGCCGAAGTAACCATGTACGGAATGGAACAATACGAATACCCCGCTCTCCTTGAAGACCACTTTGAAGGTTCTCAACGAGCTGCAGTTGTTTCTGATACTGCAGGATGTTCAGTTGCATTTGAAACAGGGAACACCAATGCTGGAATCAATGGAAGGTACTTAAGTCAAAGTCACCACAAAGAAACCCACAGCAGACTCGGTTTCTACGGTTACGACTAGCAAGACCAGTGCGGAGCATCCAACTACCGAGCTAGCAGGAGTGATGAAGGTTTGATCCACGAATTA…
>denovo762 G1A_119421
GCATACACTGACAACATCCTAGACGACTACACTTACTACGGTAAAGAATACGTTGAAGACAAATTTGGCGTATGAGGCGAAAAACCAAACAACGTGGATACTGATCAGGATGTAGCATCCGAAGTAACCTTCGACGGGGTATAACAGTACGAAGAATTCCAAGCACTACTTGAAGATCAGTTCGGTGGAACACAGAGAGCAGCCATTTGGGCTGCCGATTCTGGTTGTTCCACAGGATTTGCTACTGGAAACTCTCAGGCTGCTCTAAGTGGATGGTACCTATCAATGTACCTGCACAAAGAACAGCACAGCCGACTTGGGTTCTATGGTTACGACCTGCAAGACCAGTGTGGAGCATCCAACGTCTTCTCCATCCGTAGAGACGAAGGATTAACACTG…
>denovo763 G1A_81287
GCTTACACTGACGACATCCTAGATGATTTCGTGTATTATGGTAAAGAATACGTGGATGGTAAATATGGCATTTGTGGAACCAAAGCAAGCATTGAAGTAGTTCACGACATAGCCGCAGAAGTAAACATGTACGGAATGAAACAATACGAATACCCCGCTCTCCTTGAAGGCCATTTTGGAGATTCTCAACTAGCTGCAGTTGTTTCTGCTGCTGCAGTATGTTCAGTTGCCTTTGAAACAGGAAACTCCAATGCTGGAATCAATGGACGGTACGTAAGTCAAATTCTCCACGAAGAAACCCACAGCAGACTCGGTTTCTACGGTTACGACTAGCAAGACCAGTGCGGAACAGCCAACTCCCTATCTATCAGGAGTGATGAAGGTTTAATCCACGAATTA…
>denovo764 G1A_80669
GCATACACTGACAACATGCTCGACGACTACACCTACTACGGTAAAGAATACGTAGAAGACAAATATGGCGGAATGTGCGAAGCACCAAACAACATGGATACAGTTCTGGATGTAGCATCCGAAGTAAACTTCTACGGACTAGAACAGTACGAAGAATACCCAGCACTACTTGAAAACAAGTTCGGTGGATCACAGAGGGCAGCCATCGGTGCTGCAGCATCTGGTTGTTCCACAGGATTTGCTACTGGAAACGCTCAGACTGCTCTAAGTGGATGGTACCTCTCTATGTACCTGCACAAAGAACAGCACAGCCGACTTGGATTCTATGGTTACTACCTGCAGGACCAGTGTGGAGCCTCCAACGTATTCTCCATCCGTGGAGACGAAGGATTACCACCG…
>denovo765 G1A_81512
GCTTACACTGACGACATCCTAGATGATTTCGTGTATTACGGTAAAGAATACGTGGATGGTAAATATGCCATCTGTGGAACCAAAGCCATCACTGAAGTAGTTCACGACATAGCCGCCGAAGTAACCATGTACGAAATGGAACAATACGCATACCCCTCTCTCCTTTAAGACCATTTTGGAGGTTGTCAACGAGCTTCAGTTGTTTCTGCTGTTGCAGGATGTTCAGTTGACTTTGCAACAGTGAACTCAAATGCTGGCATCAATGGATGGTACGTAAGTCGAAGACTCAACAAAGAAACCCACAGCAGACGCGGTTTCTACGGATACGACGTGCAAGACCAGTGCGGAGCATCCAACTCCCTATCAAACAGGAGTGATGAAGGTTTAAGCAAGGAATTAC
>denovo766 G1A_71109
GCTTACACTGACGACATCCTAGATGATTTCGTGTATTACGGTAAAGAATACGTGGATGGTAAATATGGCATCTGTGGTACCAAAGCAAGCACTGAAGTAGTTCACGACATAGCCGCCGAAGTAACCATGTATGGAATGGAACAATACGAATACCCCGCTCTCCTTGAAGACCATTGTGGAGGTTCTCCACGAGCTGCAGTTGTTTCTGCTGCTGCATGATTGTCAGTAGCCTGTGCAACAGGGACCTCCAATGCTGGAATCAATGGATGGTACTGAAGTCAAATGCGCCACAAAGTAACCCTCAGCACACTCGGTTTCTACGGTTACGACTGGCAAGACCAGTGCGGAGCATCCAACTCCCTATCGATCAGGAGTGATGAAGGTTTGATCCACGAATTA…
>denovo767 G1A_71561
GCATACACTGACAACATCCTCGACGACAACACTTACTACGGTAAAGAATACGTTGAAGACAAATTTGGCGGATTATGCGCCGCACCAAAACACCGTGCTACTGTTCTGGATGTAGCATCCGAAGTAACCTTCTACGGTTTAGAACAGTACGAACAATTCCCAGCACTACTTGAAGACCAGTTCGGTGGATCACAGAGAGCAGCCATCTGTGCTGCAGCATCTGGTTGTTCCACAGGATTTGCTACTGGAAACGCTCAGACTGCTCTAAGTGGATGGTACCTATCAATGTACCTGCACAAAGAAGAGCACAAGCGACTTGGGTTCTATGGTTACGACCTGCAGGACCAGTGTGGAGCATCCACAGTATTCTCCATCCGTGGAGACGAAGGAGTACCCAGG…
>denovo768 G1A_70253
GCATACACTGACAACATCCTCGACGACTACACTTACTACGGTAAAGAATACGTTGGAGACAAATTTGGCGGATTATGCGAAGCGCACCACAACATGGATACTGTTCTGGATATAGCATCCGAAGAAACCATCTACGGTTTAGAAACGTACGAAGCATTCCCAGCACTACTTGAAGCAACGTGCGGTGGATCACAGAGAGCAGCCATCTGTGCTGCTGCATCTGGGTGTTCCACAGTCTTTGCTACGTGATACGCTCAGTCTGCTCTAAGTGGATGGTACCTAGTTATGTACGTGCACAAAGAACAGCACAGCCGACTTGGGTTCTATGGTTACGACCTGCAGGACCAGTGTGGAGCATCCAACGTATTCTCCATCCGTGGAGACGAAGGATTACCACTG…
>denovo769 G1A_68514
GCTTACACTGACGACATCCTAGATGATTTCGTGTATTACGGTAAAGAATACGTGGATGGTAAATATGGCATTTGTGGAACCAAAACAAGCACTGAAGTAGTTCACGACATAGCCGCCGAAGTAACCATGTACGGAATGGAACAATACGAATACCCCGCTCTCCTTGATTAACATTATGGAGGTTCACAACGAGATGCAGTTGATTCTGCTGCTGCAGGATGTACAGTTGCCTTTGCAACAGGGAACTCCAATGATGGAATCAATGGATGGTACTTAAGTCAAATGATCCACAAAGAAACGCACCGCAGACTGGGTTTCTAAGGTTACGACTTGCAAGACCAGTGAGGAGCATCCAACTACCTAGCTATCAGGAGTGATGAAGGTTTGATCCACGAATTA…
>denovo77 G26A_41611
AAGTGTAAAATCGAATATGGTGCAAATAGCAGGAAAAACAGGAACTGCACAAATATTAGGAAAGCAAGCTCAAAGTCAATCGAGTAAAACACAGCATAATGTTTCTTTCTGCGGATATTTCCCCGCAGACAATCCTCGGTACTCAGCTATAGTGGTAATTTCTAAACCTGAAGGCCTTCCTTCAGGAGGAAGAATGGCAGGAAGTATATTTAAAAAAATGGCAGAAAAAATCATATTAAACGAATCATTCTGGACTATTGAGGAAATCGCAAATGATTCAGCGAATCATCAAAATTATTTACCACATACTTATTGTGGAAATGCTACTTCCTTGAAAAAGATAGCGAAAACCTTAAACCTTCCTATTTCAGAAAAAACAGGATGGGTACAACACGATAC…
>denovo770 G1A_72530
GCATACACTGACAACATGCTCGACGACTACACTTACTACGGTAAAGAATACGTTGAAGACAAATATGGCGGAATGAGCGAAGCACCAAACAACATGGATACAGTCCTAGACGTAGCATCCGAAGTAACCTTCTACGGACTGGAACAGTACGAAGAATACCCCGCACTACTTGAAACCCAGTTCGGTGGATCACAGAGAGCATCCATCTGAGCAGCTGCATCTGGTTGTTCCACCGCATTTGCTACTGGAAACGCTCAGACTGCTCTAAGTGGATGGTACCTCTCTATGTACCTGCACAAAGAACAGCACAGCAGACTTGGGTTCTATGGTTACGACCTGCAGGACCAGTGTGGTGCCTCCAACGTATTCTCCATCAGTGGAGACGAAGGATTACCACCG…
>denovo771 G1A_95033
GCTTACACTGACGACATCCTAGATGATTTCGTGTATTACGTTAAAGAATACGTGGATGGTAAATATGGCATTTTTGTAACCAAAGCAAGCACTGAAGTTATTCATGACATAGCCGCCGAAGTAACCATTTACGGAATGGAACAATACGAATACCCCGCTCTCCTTTAATACGATTTTGAACGTTATCAACTAGCTCCAGTTGTTTCTTCTGCTGCATGATGTTCAGGTGACTTTTAAACAGGGAACTGCAATGCTGGAATCAATGGATGGTACTTAAGTCAAATTCTACACAAAGAAACCCACAGCAGAAGCTGTTTCTACGGTTACGACTTGCAAGACAAGTGCGGAGCATCCAAATCCCTATCTATCAGGAGTGATGAAGGTTTGATCCACGAATTA…
>denovo772 G1A_92729
GCTTACACTGACGACATCCTAGATGTTTTCGTGTGTTACGGAAAAGAATACGTGGATGGTAAATATGGCATCTATGGAACCAAAGCAAGCACTGAAGTAGATTACGACATAGCCGCCGAAGTAACCATGTACGGAATGGAACAATACGAATACCCCGACGTCCTTGAAGACCATTGTGGAGGTTCTTAACGACCTGCAGTTGTTTCTGCTGCTGCAGGATGGTCAGTTGCCTTTGCAACAGGGAACTCCAATGCTGGAATCAATGGATTGTACGTAAGTCAAATTCTCCACAAAGAAACCCACCGCAGACTCGCTTTCTACGGTTCCGACTTGCAAGACCAGTGCGGAGCATCCAACTCCCTATCTATCACGAGTGATGAAGGTTTGATCCACGACTTA…
>denovo773 G1A_98597
GCTTACACTGACGACACCCTAGATGATTTCTTGTATTACGGTAAAGAATACGTGGATGGTAAATATGGCATTTGTGCAACCAAAGTAAGCACTTAAGTAGTTCACGACATAGCCTCCTCAGTACCCATGTACGGAATGGAACAATACGATTACCACGCTCTCCTTGAAGACCATTTTGGAGGTTCTCAACTCGTTGCAGTTTTTTCTGCTGCTGCAGGATGGTCAAGTGACTTTGCAACAGGGAACTCCAATGCTGGAATCAATGGATGGTACTTAAGACACATTCTCCACAAAGACACCCACAGCAGTCACGGTTTCTACGGTTACGACTTGCAAAACCAGTGCGGAGCATCCAACTCCCTATCTATCAGGAGTGATGAAGGTTTGATCCACGAATTA…
>denovo774 G1A_97080
GCTTACACTGACGACATCCTAGATGATTTCGTGTATTACGGTAAAGAATACGTGGATGGTAAATATGGCATTTGTGGAACCAAAGCAAGCACTGAAGTAGTTCACGACATAGCCGCCGAAGTAACCATGTACGGAATGGAACAATACGAATACCCCGCTCTCCTTGAAGCCCAATGTGGAGGCTCTCAACGAGCATCAGTGGTCTCTGCTGCTGCCGGATGTTCAGTGGCCTTTGCAACAGGGACCTCCAATGCTGGAATCAATGGATGGAACTTAAGTCACATTCTCCACAAAGCGACCCACAGCAGCCTCTGTTTCTACGGTTACGACTTGCAAGACCAGTGCAGAGCATCCAACTCCCTATCTGTCAGGAGTGATGAAGGTTTGATCCACGAATTA…
>denovo775 G1A_96740
GCATACACTGACAACATCCTCGACGACTACACTTACTACGGTAAAGAATACGTTGAAGACAAATTTGGCGGATTATGCGAAGCACCAAACAACATGGATACTGTTCTGGATGTAGCATCCGAAGTAACCTTCTACGGTTTAGAACAGTACGAAGAATTCCCAGCACTACTTGAAGACCAGTGCGGTGGATCACATGTAGCAGCCATCTGGGCTGCAGCATCTGGTTGTTGCACAGGCTTTGCTACTGGAGACGCTCAGACTGCTCTAAGTGGATGGTACGTATCAATGTACCGGCACAAGGAACAGCGCAGCAGACGTGGGTTCTGTGGTTACGACCTGCAGGACCAGTGTGGAGCGTGCAACGTAGTCTCCATCCGTGGGGACGAAGGATTACCACTG…
>denovo776 G1A_86217
GCTTACACTGACGACATCCTAGATGATTTCGTGTATTACGGTAAAGAATACGTGGATGGTAAATATGGCATTTGTGGAACCAAAGCAAGCATTGAATTAGTTTACGACATAGCTGTCGAATTAACCATGTACGGAATGGAACAATAAGAATACCCCGCTCTCCTTGAAGGACATTTTGGAGGTTCTCAACGAGCTGCAGTTGTTTCTGCTACTGCAGGATGATCAGTTGCGTTGGCAACAGAGAACTCCAATTCTAGAATCAAAGGATGGTACTTAAGTTAAATTGTCCACAAAGAAACCCACAGCAGACTCGGTTTCTACGGTTACGACTTGCAAGACCAGTGCGGAGCATCCAACTCCCTATCTATCAGGAGTGATGGAGGTTTGATCCACGAATTA…
>denovo777 G1A_84559
GCTTACACTGACGACATCCTAGATGATTTCGTGTATTACGGTAAAGAATACGTGGATGGTAAATATGGCATTTGTGGAACCAAAGCAAGCATTGAAGTAGTTCACGACATAGCCGCCGAAGTAACCATGTACGGAATGGAACAATACTAATACCCCGCTCTCCTTGAAGACCATTTTGGGGGTCCTCAACAAGCTGCAGTTGTTTCTGCTGCTGCAGGATGATCCGTAGCCTTTGCAACAGGAAACGCCAATCATGGAATCAATGGATGGTACTTAAGTCAAGTTCTCCACCAAGACACCCACTTCAGACTCGGTTTCTACGGTTACCACTTGCAAGACCAGTGCGGAGCATCCACCTCCCTATCTATCAGGAGTGAGGAGGGTTTGATCCACGAATTA…
>denovo778 G1A_90408
GCTTACACTGACGATATCCTAGACGATTTCGTCTATTACGGTATGGAATACGTGGATGGCAAATATGGCATTTGTGAAACCAAAGCAAGCACCGAAGTAGTTCACGACATAGCTGCAGAAGTAACCATGTACGGACTGGAACAGTACGAATACCCCGCTCTCCTTGAAGACCATTTTGGAGGTTCTCAACGAGCTGCAGTTGTTTCTGCTGCTGCAGGATGTTCAGTTGCCTTTGCAACCGGGAACTCCAATGCTGGAATCAATGGATGGTACTTAAGCCAAATTCTCCATAAAGAAACCCACAGCAGACTCGGTTTCTACGGTTACGACTTGCAAGACCAGTGCGGAGCATCCAACTCCCTCTCCATCAGGAGTGATGAAGGTTTGATCTACGAATTA…
>denovo779 G1A_88406
GCTTACACTGACGACATCCTAGATGATTTCGTTTATTACGGTAAAGAATACGTGGATGGTAAATATGGCATTTGTGGAACCAAAGCAAGCACTGAAGAAGTTGACGACATAGCCGCCGAAGTAACCATGTACTACAGTGTAGAATACTAATAACCCTCTCTCCTTGAAGACCATTTTGGAGGATCTCAATGAGCTGCAGTTGTTACTGCTGCTGCAGGATGTTCAGTTGCCTTTGCAACCGGTAACACTAATGCTGGAATCAATGGATGGTACTTAAGTAAGATTCTCCACAAAGAAACCCACAGCAGACTCGGTTTCTACGGTTACGACTTGCAAGACCAGTGCGGAGCATCCAACTCCCTATCTATCAGGAGTGATGAAGGTTTGATCCTCGAATTA…
>denovo78 R9A_113456
TTACACTGACGACATCCTAGATGATTTCGTGTATTACGGTAAAGAATACGTGGATGGTAAATATGGCATCTGTGGAACCAAAGCAAGCACTGAAGTAGTTCACGACATAGCCGCCGAAGTAACCATGTACGGAATGGAACAATACGAATACCCCGCTCTCCTTGAAGACCATTTTGGAGGTTCTCAACGAGCTGCAGTTGTTTCTGCTGCTGCAGGATGTTCAGTTGCCTTTGCAACAGGGAACTCCAATGCTGGAATCAATGGATGGTACTTAAGTCAAATTCTCCACAAAGAAACCCACAGCAGACTTGGATTCTATGGTTACGACCTTCAGGACCAGTGTGGTGCCTCCAACGTGTTCTCAATTAGAGGAGACGAAGGATTACCAACTGAACTAAG…
>denovo780 G1A_89622
GCTTACACTGACGACATCCTAGATGATTTCGTGTACTACGGTATGGAATACGTGGATGGCAAATATGGCATCTGCGAAACCAAAGCAAGCACTGAAGTAGTTCACGACATAGCCGCCGAAGTAACCATGTACGGACTGGAACAGTACGAATACCCCGCTCTCCTTGAAGACCATTTTGGAGGTTCTCAGCGAGCTGCTGTTGTTTCTGCTGCTGCCGGATGTTCTGTAGCCTTTGCAACAGGTAACTCCAATGCTGGAATCAACGGATGGTACTTAAGTCAAATCCTCCACAAAGAAGCCCACAGCAGACTCGGTATCTACGGTTACGACTTGCAAGACCAGTGCGGAGCATCCAACTCGCTATCCATCAGGAGTGATGAAGGTTTGATCTACGAACTA…
>denovo781 R9A_61698
TTACACTGACGACATCCTAGATGATTTCGTGTATTACGGTAAAGAATCCGTGGATGGTAAATATGGCATCTGTGGAACCAAAGCAAGCACTGAAGCAGTTCACGACATAGCCGCCGAAGGAACCATGGACGGAATGGAACAATACGAATACCCCGCTCTCCTTGAAGACCATTTTGGAGGTTCTCCACGAGCTGCAGTTGATTCTGCTGCTGCAGTATTTTCAGTTGCCTTTGCAACAGGGAACTCCAATGCTGGAATCAATGGATGGTACTTAAGTCAAATACTCCACAAAGAAACCCACAGCAGACTCGGTTTCTACGATTACGACTTGCCAGACCAGTGCGGAGCATCCAACTCCCTATCTATCAGGAGTGATGAAGGTTTGATCCACGAATTACG…
>denovo782 R9A_62728
ATACACTGACAACATCCTCGACGACTTCACTTACTACGGTAAAGAATACGTTGAAGACAAATTTGGTGGACTAAGCGAAGCACCAAACACCATGGACACTGTTCTGGATGTAGCATCCGAAGTAAACTTCTACGCTCTAGAACAGTACGAAGACTACCCAGCACTACTTGAAACCATATTTGGTGGATCACAGAGAGCATCCATCTTTGCTGCAGCATCTGGTTGTTCAACCGGATTTGCTACTGGAAACGCTCAGACTGCTCTAAGCGGATGGTACCTCTCTATGTACCTGCACAAAGAACAGCACAGCAGACTTGGATTCTATGGTTACGACCTGCAGGACCAGTGTGGAGCCTCCAACGTATTCTCCATTAGTGGAGACGAAGGATTACCACCGGA…
>denovo783 R9A_62070
TTACACTGACGACATCCTAGATGATTTCGTGTATTACGGTAAAGAATACGTGGATGGTAAATATGGCATCTGTGGAACCAAAGCAAGCACTGAAGTAGTTCACGACATAGCCGCCGAAGTAACCATGTACGGAATGGAACAATACGAATACCCCGCTCTCCTTGAAGACCATTTTGGAGGTTCTCAACGAGCTGCAGTTGTTTCTGCTGCTGCAGGATGTTCAGTTGCCTTTGCAACAGGGAACTCCAATGCTGGAATCAATGGATGGTAATTAAGTAAAAGTCTCCACAAAGAAACCCACAGCAGACTCGGTTTCTACGGTTACGACTTGCAGGACCAGTGGGGAGCATCCAACTCGCTCTACATAAGGAGCGACGAGGGCCTGATCTTTGAACTACG…
>denovo784 R9A_66589
CTACACTGACAACATCCTCGACGACTACACTTACTACGGTAAAGAATACGTCGAAGACAAATATGGCGGAATATGCGAAGCACCAAACAACATGGACACAGTTCTGGATGTAGCATCCGAAGTAACCTTCTACGGATTAGAACAGTATGAAGAATTCCCAGCACTACTTGAAACCAAGTTCGGTGGATCACAGAGAGCATCCATCTTAGCAGCAGCATCTGGTTGTTCCACAGGATTTGCTACTGGAAACGCTCAGACTGATCTAAGTGGATGGTACCTCTCAATGTACCTGCACAAAGAACAGCACAGCCGACTTGGGTTCTATGGTTACGACCTGCAGGACCAGTGTGGAGCATCCAACGTATTCTCCATCCGTGGAGACGAAGGATTACCACTGGA…
>denovo785 R9A_52299
ATACACCGATAACGTATTAGACGACTTCACCTACTACGGTAAAGAATACGTCGAAGACAAATACGGCGACTTATGCGAAGCACCTAACAACATGGATACTGTTCTGGATGTAGGTACTGAAGTAGCATTCTACGCATTAGAACAATACGAAGAATACCCAGCACTACTCGAAACTCACTTCGGTGGATCACAAAGAGCAGCCGTATTTGCCGCAGCTGCTGGTTCATCTACTGCATTTGCTACTGGAAATGCACAGACTGGTTTAAGTGCATGGTACTTAGCTATGTACCTACACAAAGAACAGCACTGCAGACTCGGATTCTACGGTTTCGATTTACAGGATCAATGTGGTGCAGCCAACGTATTCTCCATCAGAAGCGACGAAGGTTTACCACTCGA…
>denovo786 R9A_52253
TTACACTGACGACATCCTAGATGATTTCGTGTATTACGGTAAAGAATACGTGGATGGTAAATATGGCATTTGTGGAACCAAAGCAAGCACTAAAGTAGTTCACGACATAGCCGCCGAAGTAACCATGTACGGAATGGAACAATACGAATACCCCGCTCTCCTTGAAGACCATTTTGGAGGTTCTCAACGAGCGTCAGTAGTTACTGCTGCTGCAGGATGTGCAGGTGCCTTTGCAACAGGGAACTCCAATACTGGAATCAACGGATGGTACCTAAGTAAGTACCTCCACAAAGAAACCCACAGCAGACTTGGTTTCTATGGTTACGACTTGCAGGACCAGTGCGGTGCATCCAACCCCTTATCAATCAGAAGTGATGAAGGTTTG
>denovo787 R9A_52010
TTACACTGACGACATCCTAGATGATTTCGTGTATTACGGTAAAGAAGACGTGGATGGGAAATATGGCATCTGTGGAACCAAAGCAAGCACTGAAGTAGTTCACGACATAGCCGCCGAAGTAACCATGTACGGAATGGAACAATACGAATACCTCGCTCTCCTTGAAGACCATTTTGGAGGTTCTCAACGAGCTGCAGTGGTTTCTGTTGCTGCAGGATGTTCAGTTGCCTTTGCAACAGGTAACTCAAATGCTGGAATCAATGGATGGTACTTAAGTCAAAACCTCCACAACGCAACCCTCAGCAGACTCGGTTTCTACGGTTACGACTTGCAAGACCAGTGCGGAGCATCAACCTCCCTATCTATCAGGCGTGATGAAGGTTTGATCCACGGATTAAG…
>denovo788 R9A_58185
CTACACTGACAACGTGCTCGACGACTACACCTACTACGGTAAAGAATACGTTGAAGACAAATATGGCGGAATGTCCGAAGCACCAAACAACATGGATACTGTTCTAGATGTAGCATCTGAAGTAACCTTCTACGCACTAGAACAGTATGAAGAATACCCCGCACTACTTGAAGACATATTCGGTGGATCACAGAGAGCAGCCATCTTAGCTGCAGCATCTGGTTGTTCCACCGAATTTGCTACTGGAAACGCTCAGACTGGTCTAAGTGGATGGTACCTCTCTATGTACCTGCACAAAGAACAGCACAGCAGACTTGGGTTCTATGGTTACGACCTGCAGGACCAGTGTGGAGCATCCAACGTATTCTCAATTCGAGGAGACGAAGGATTACCACCGGA…
>denovo789 R9A_57381
TTACACTGACGATATCCTAGACGACTTCGTCTACTACGGTATGGAATACGTGGATGGCAAATACGGTATCTGCTAAACCAAATCAACCACCGTAGTTTTTCCCGACATATCTGCAGAAGTAACCATGTACGGACTGGAACAGTACGAATACCCCGCTCTCTTCGAAGACCACTTGGGAGGTTCTCATCAAGCTGCTTTTGTTTCTGCTTCCGACGGAAGTTCTGTAGCCTTTGCAACCGATAACTCCAACGCTGGAGGCAACGGATGGTACTAGAGACAGATCCTACATAAAGAAGCTCACAGCAGAATTGGTATCTACGGTTACGACTAGCAGGACCAGTGTGGAGCATCCAACTCGCTCTCCAGAAGGAGCGACGAGGGCCTGATCTTTGAACTACG…
>denovo79 G26A_395
CAACCCTACATTGCCCAACGCATCTTTAATAGAGTTGTATATAAGTCCAAATATTACATCTGAGCTGTCTCCTATAGTAACGGGAACAAAAAATACTAAAATTGCTATGGCTGTAAAAAATAAAGTTTTTATTAAACCTTCTTTCCTACTTTTGCTGTCTAAAACTATAGCGTCAAGAACGTCAATGTCATTTAAATCTAAGTCCCTAGCATCTGCCTTATTTTTAATATTGATCGTATCCATAGCTATTTAAATCCCTCCTGTTATTTTTTTTTGTTCCTCTTTTGTAGTGCTAATATAGATATAAATTCGAATGCAATATTTGCAGCAAGCAATGCGGTTATCTCACAACTACCCTAACTACGCAATGAATG
>denovo790 R9A_85894
TTACACTGACGACATCCTAGATGATTTCGTGTATTACGGTAAAGAATACGTAGAAGACAAATATGGTGGAATGACCGAATCACCAAACACCATGGACACAGTCCTAGACGTTGCTTCTGAAGTAAACTTCTACTCACTGGAACAGTTTGAAGACTACCCCGCACTACTTTAAACCATATTTGGTGGATCACAGAGGGCATCCATCGGAGCAGCTGCATCTGGTTGTTCATCCGCATTTGCTACTGGAAACGCTCAGACTGGTCGAAGAGGAGGGTACCTCGCTATGTACCTGCAAAAGGAACAGAACAGCAGACTTGGATTCTATGGTTACGACCTTCAGGACCAGTGTGGTGCCTCAAACGTGTTCTCAATTAGAGGAGACGAAGGATTACCAACTGA…
>denovo791 R9A_85858
TTACACTGACGACATCCTAGATGATTTCGTGTATTACGGTAGAGAATACGTGGATGGTAAATATGGTATCTGTGGAACCAAAGTAAGCACTGAAGCAGTTCACGACATAGCCGCCGAAGTCACCATGTACGGAATGGTACAATACCAATACCCCGCTCTCCTTGTAGAACCTTTTGGAGGTTCTCAACGAGCTGCAGTTGTGTCTGCTGCTGCAGGATGTTCAGTTGCCTTTGCAACAGGGAACTCCAATGCGGGAATCAATGGATGGTACGTAAGTAAAATTCTCAACAGAGAAACCCACAGCAGACTCGGTTTCTACGGTTACGACTAGCAAGACCAGTGCGGAGCATCCAACTCCCTAGCGATCAGGAGTGATGAAGGTTTGATCCACGAATTACG…
>denovo792 R9A_85325
TTACACTGACGACATCCTAGATGATTTCGTCTATTACGGTATAGAATACGTGGATGGTAAATATGGCATTTGTGGAACCAAAGCAAGCACTGAAGTAGTTCACGACATATCCGCCGAAGTAACCATGTACGGAATGGAACAGTACGAATACCCCGCTCTCCTGGAAGACCATTTTGGAGGTTCTCAACGAGCTGCAGTTGTTTCTGCTGCTGCAGGAGGTTCAGTTGCCTGTGCAACAGTTAACTCCAATGCTGGAATCAACGGATGGTACTTAAGTCAAATCCTACATAAAGAAACTCACAGCAGACTCGGTTTCTACGGTTACGACTTGCAAGACCAGTGTGGAGCATCCAACTCGCTATCCATAAGGAGTGACGAAGGTCTGATCTTTGAACTACG…
>denovo793 R9A_71228
TTACACTGACGACATCCTAGACGATTTCGTGTATTACGGTATAGAATACGTGGATGGTAAATACGGCATTTGCGGAACCAAAGCAACCACCGAAGTAGTTCACGACATATCTGCCGAAGTAACCATGTACGGACTGGAACAATACGAATACCCCGCTCTCCTTGAAGACCATTTTGGAGGTTCTCAACGAGCTGCAGTTGTTTCTGCTGCTGCAGGATGTTCAGTTGCCTTTGCAACCGGTAACTCCAATGCTGGAGTCAACGGATGGTACTTAAGCCAGATTCTCCACAAAGAAACCCACAGCAGACTCGGTTTCTACGGTTACGACTTGCAGGACCAGTGTGGAGCATCCAACTCCCTCTCCATAAGGAGTGACGAGGGTTTGATCCTCGAACTACG…
>denovo794 R9A_78428
TTACACTGACGACATCCTAGATGATTTCGCGTATTACGGTAAAGAATACGTGGATGGTAAATATGGCATTTGTGGAACCAAAGCAAGCACTGAAGTAGCTGACGACATAGCCGCCGAAGTAACCACGTACGGAATGGAACAATACGAATACCCCGCTCCCCTTGAAGACCATTTCGGTGGTGCTCAGCGAGCTGCAGTTGCTGCTGCTGCTGCAGGATGTTCAGTTGCCTTTGCAACAGGTAACTCCAATGCTGGCATCAATGGATGGTACTTAAGTCTGATTCTCCACAAAGAAACCCACAGCAGACTCGGTTTCTACGGTTACGACCTGCAGGACCAGTGTGGAGCATCCAACTCCCTCTCCATCAGGAGTGATGAAGGTTTGATCCACGAACTACG…
>denovo795 R9A_75859
CTACACTGACAACGTCCTAGATGACTTCGTCTATTACGGTAAAGAATACGTAGAAGACAAATATGGCGGAATGAGCGAAGCACCAAACAACATGGATACTGTTCTAGATGTTGCATCTGAAGTAACCTTCTACGCTCTGGAACAGTTCGAAGAATACCCAGCACTACTTGAAACCCAGTTAGGTGGATCACAGAGAGCATCCATCTTAGCAGCAGCATCTGGTTGTTCAACCGGATTTGCTACTGGAAACGCTCAGACTGCTCTAAGTGGATGGTACCTATCAATGTACCTGCACAAAGAACAGCACAGCAGACTTGGATTCTATGGTTACGACCTGCAGGACCAGTGTGGAGCCTCCAACGTATTCTCCATCAGAGGAGACGAAGGATTACCAACGGA…
>denovo796 R9A_27992
TTACACTGACGACATCCTAGATGATTTCGTGTAGTACGGTAAAGAATACGTTGATGGTAAATATTGCATCTGTGGAACCAAAGCAATCACTGAAGTAGTTCACGACATAGCCGCCGAAGTAACCATGTACGGAATGGAACAATACGAATAGCCCGCTGTCCTTTAAGACCACATTGGAGGTGCTCAACGAGCGCTAGTTGTTTCTGCTGCTGCATGATGTTCAGTTGCCTTTGAGACAGGGAACGCCAATGCGGGAATCAATGGATGGTACTTAAGTCAGATTCTCCACAAAGAAACCCACAGCAGACTCGGTTTCTACGGTTACGACTTGCAAGACCAGTGCGGAGCATCCAACTCCCTACCTCTCAGGAGTGATGAAGGTTTGATCCACGAATTACG…
>denovo797 R9A_26277
ATACACTGACAACATCCTCGACGACTACACTTACTACGGTAAAGAATACGTTGAAGACAAATTTGGCGGATTATGCGAATCACCAAACACCATTGCCCGTGTTCTGGATGTAGCATCCGAAGTAACCTTCTACGGTTTAGAACAGTACGCAGACGTCCCAGCACTATCTGAAGACCAGTTCGGTGGATCACAGAGAGCAGCCATCTGTGCTGCAGCATCTGGTTGTTCCACAGGATTTGCTACTGGAAACGCTCAGACTGCTCTAAGTGGATGGTACCTATCAATGTACCTGCACAAAGAACAGCACAGCCGACTTGCGGTCTATGGTGACGACCTGCAGGACCAGTGTGGAGCATCCACAGTATTCTCCATCCGTGGAGACGAAGGAGTACCCATGGA…
>denovo798 R9A_25651
TTACACTGACGACATCCCAGATGATTCCGTGTATTACGGTAAAGAACACGTGGATGGTAAATATGGCATCTGTGGAACCAAAGCAAGCACTGAAGTAGTCCATGACTTAGCCGCCGAAGCAACCATGAACGGACTGGCACAATACGATTACCCCGCTCTCCTTGAAGAACATTTTGGAGGTTCTCAACGAGCTGCATGTGTTTCTGCTGCTGCAGGATGTTGAGTTGCCTTTGCAACAGGGAACTCCAATGCTGGAATCACTGGATGGTACTTAAGTTAGATTCTCCACAAAGAAACCCACAGCAGACTCGGTTTCTACGGTTACGACTTGCAAGACCAGTGCGGAGCATCCAACTCCCTGTCTATCAGGAGTGATGAAAGTTTGATCCACGAATTACG…
>denovo799 R9A_32210
ATACACTGACAACATCCTCGACGACTACACTTACTACGGTAAAGAATACGTTGAAGACAAATTTGGCGGATTATGCGAAGCACCAAACAACATGGATACTGTTCTGGATGTAGCATCCGAAGTAACCTTCTACGGTTTAGAACAGTACGAAGAATTCCCAGCACTACTTGAAGACCAGTTCGGTGGATCACAGAGAGCAGCCATCTGTGCTGCAGCATCTGGTTGTTCCACAGGATTTGCTACTGGAAACGCTCAGACTGCTCTAAGTGGATGGTACCTATCAATGTACCTGCACAAAGAACAGCACAGCCGACTTGGGTTCTATGGTTACGACCTGCAGGACCAGTGTGGAGCATCCAACGTATTCTCCATCCGTGGAGACGAAGGATTACCACTTAT…
>denovo8 G2A_5100
CGCATGAAAGATTTCTTAGACATTCAGCAAGATCATGTTGAGCTAATCAATGATGTATTATATGCTTTATCGCCCAACGGCATTTTATATTTCAGTACCAACTACCCTAACTATGCAATGAACA
>denovo80 R9A_53557
ATTGCAGTACATACCCGAGTTATTGATGAAGGAGAGATCATTATTAAACCAAAAGACAAAGCAATTATCATCACTGCCCCTCCGGGAATGAGTCCAGATAAGGCGGTTAATATCCCTCAAACTTAAAAAAATAATATTGTTTACAACTAAATTTTTAACCAACCTTAGTTTTCCAATATTTGTTGATGATGAAAAAGTTTAAAAAAAGGTGATTTTATGTATCTAGGAAGAATATTGGCAGTTGGAAGTAATAAAGAAGGGAATTTCGTGGCTTATAGAGTTTCCAGTCGGTCTTTTCCCAACAGAACTATCCAAACTACGCAATGAAGC
>denovo800 R9A_29138
TTACACTGACGACATCCTAGATGATTTCGTGTATTACGGTAAAGAATACGTGGATGTAAATATGGCATCTGTGGAACCAAAGCAAGCACTTAAGTAGTTCACGACATAGCCGCCGAAGTAACCATGTACGGAATGGAACAATACGAATACCCCGCTCTCCCTTAAGACCCTTTTGGACGTTTGCAACGAGCTGCAGTTGTTTCTTCTGCTGGAATATGTTCAGGTGCCTTTGAAACAGGTAACTCCAATACTGGAATCAATGGATGGTAGTTAAGTCAAATTCTCCACAAAGAAACCCACAGCAGACTCGGTTTCTACGGTTACGAATTGCAAGACCAGTGCGGAGCATCCAACTCCCTATCTATCAGGAGTGATGAAGGTTTGATCCACGAATTACGT…
>denovo801 R9A_29059
GGCTATTACCTCATCGTTGTGTTTAACCGATTCAATGCCATCTCTGATTCGATAAATAGGCATTAGCTTGAAAAATGTAAGCAATTTGATGACAAACGGCTTCTTAAAAATATCAGCCCTGGCGACAAACACTTTCTGACCTTTAGTCAATGACAATATCACCAATGCATCCATAAGATCATTTGTATGATTTGTTGCCCAAATTACACTGCTGTTTTTTGGAATATTCTCGGAGCCTTCAATTTGAAACTTGCGATATGAGCGCTTAAGCATCATATCCACAAATATTTTTAAAAAGAAATATTTAAAATTTCCGTCCTGAATTTTTCTACTCATAACTACCCAAACTACGCAATGAAGC
>denovo802 R9A_29392
TTACACTGACGACATCCTAGATGATTTCGTGTATTACGGTAAAGAATACGTGGATGGTAAATATGGCATCTGTGGAACCAAAGTAAGCACTGAAGTAGTTCACGACATAGCCGCCGAAGTAACCATGTACGGAATGGAACAAAACGAATACCCCGCTCTCCTCGAAGACTATTTTGGAGGTTCTCAACGAGCTGCAGTTGTTTCTGCTGCTGCAGGATATTCAGTTACCTTTGCAACAGGGAACTCGAATGCTGGCATCAATGGATGGTACTTAAGTCAAATTCTCAACAAAGAAACCCACAGCAGACTCGGTTTCTACGGTTACGACTTGCAAGACCAGTGCGGAGCATCCAACTCCCTGTCTATCAGGAGTGAGGAAGGTTTGATCCACGAATTACG…
>denovo803 R9A_29915
TTACACTGACGACATCCTAGATGATTTCGTGTATTACGGTAAAGAATACGTGGATGGTAAATATGGCATCTGTGGAACCAAAGCAAGCACTGAAGTAGTTTACGACATAGCCGCCGAAGTAACCATGTACGGAATGTAACAATACGAATACCCCGCTCTCCTTGAAGAACATTTTGGCGGTTCTCAACGAGCTTCCGTTGTTTCTGCTGCTGCAAGATGTGCAGTTGCCTTTGCAACAGGGACCTCCAATTCTGGAATCAATGGATGGTACTTAAGTCAAATTCTCAACAAAGAAACCCACAGCAGACTCGGTTTCTACGGTTACGACTTGCAAGACCAGTGCGGAGCATCCAACTCCCTATCTATCAGGAGTGATGAAGGTTTGATCCACGAATTACG…
>denovo804 R9A_18568
ATACACTGACAACATCCTCGACGACTACATTTACTACGGTAAAGAATACGTTGAAGACAAATTTGGCGGTTTATGCGAAGCACCAAACAACATGGATACTGTTCTGGATGTAGCATCCGAAGTAACCTTCTACGTGTTAGAACAGTACTAAGAATTTCCAGCACTACTAGAAGACCACGTCGGTGAATAACAGAGAGCAGCAATCTGTGCTGCAGCATCTGGTTGTTCCTCAGAATTTGCTACAGGGAACGCTCAGACTGCTCTAAATGGATGGTACATATCGATGTAACTGCACAAAGAACAGCACAGCCGACTTGGGTTCTATGGTTACGACCTGCAGGACCAGTGTGGAGCATCCAACGTATTCTCCATCCGTGGAGACGAAGGATTACCACTGGA…
>denovo805 R9A_19112
CTACACTGACAACATCCTCGACGACTTCACTTACTACGGTAAAGAATACGTTGAAGACAAATATGGTGGATTGAGCGAAGCACCAAACAACATGGATACAGTTCTAGATGTAGCATCCGAAGTAACCTTCTACGGATTAGAACAGTACGAAGACTTCCCAGCACTACTTGAAACCCAATTTGGTGGATCACAGAGAGCATCCATCGTTGCAGCAGCATCTGGTTGTTCCACAGGATTTGCTACTGGAAACGCTCAGACTGGTCTAAGCGGATGGTACCTATCTATGTACCTGCACAAAGAACAGCACAGCCGACTTGGATTCTATGGTTACGACCTGCAGGACCAGTGTGGAGCCTCCAACGTGTTCTCAATCCGAGGAGACGAAGGATTACCACCTGA…
>denovo806 R9A_19332
TTACACTGACGACATCCTAGATGATTTCGTGTATTACGTTAAAGAATACGTGGATGGTAAATATGGCATCTGTGGAACCAAAGCAAGCACTGAAGTAGTTCACGACATAGCCGCCGAAGTAACCATGTACGGAATGGAACAATACGAATACCCCGCTCTCCTTGAAGACCATTTTGCATGTTCTCAACGGGCTGCAGTTGTTTCTGCTACTGCAGGATGTTCGGTTGCCTTTGCAACAGGGAACTCCAATGCTGGAATCAATGGATGGTACTTAAGGCAAAGTATCCACAAAGAAACCCACAGCAGACTCGGTTTCTACGGTTAAGACTTGCAAGAACAGTGCGGAGCATCCAACTCCCTATCTATCAGGAGTGATGAAGGTTTGATCCACGAATTACG…
>denovo807 R9A_23076
TTACACTGACGACATCCTAGATGATTTCGTGTATTACGGTAAAGAATACGTGGATGGTAAATATGGCATCTGTGGAACCAAAGAAAGCATTGAAGTATTTCACGACATAGCCGCCGAAGTAACCATGTACGGAATGGAACAATACAAATACCCCGCTCTCCTTGAAGACCATTTTGGATGTTCTCAACGAACTGCAGTTGTTTCTGCTGCTGAGGGAAGTTCAGTGGCCTTTGCAACAGGAAACTCCAATGCTGGAATCAATGGATGGTACATAAGGCACATTCTCCACAAAGAAACCCACGGCAGACTCAGTTTCTACGATAACGACTTGCAAGACCAGTGCGGAGCAACCAACTCCCTATCTATCAGGAGTGATGAAAGTTTGATCCACGAATTACG…
>denovo808 R9A_23297
ATACACTGACAACATCCTCGACGACTACACTTACTACGGTAAAGAATACGTTGAAGACAAATATGGCGGATTATGCGAAGCACCAAACAACATGGATACTGTCCTGGATGTAGCATCTGAAGTAAACTTCTACGCTCTAGAACAGTACGAAGACTACCCAGCACTACTTGAAGACCACTTCGGTGGATCACAGAGAGCATCAATCTTTGCTGCAGCATCTGGTTGTTCCACCGGATTTGCTACTGGAAACGCTCAGACTGCTCTAAGCGGATGGTACCTATCAATGTACCTGCACAAAGAACAGCACAGCAGACTTGGGTTCTATGGTTACGACCTGCAGGACCAGTGTGGAGCATCCAACGTATTCTCCATCCGTGGAGACGAAGGATTACCACTTGA…
>denovo809 R9A_45479
TTACACTGACGACATCCTAGATGATTTCGTGTATTACGGTAAAGAATACGTGGATGGTAAATATGGCATCTGTGGAACCAAAGCAAGCACTGAAGTAGTTCACGACATAGCCGCCGAAGTAACCATGTACGGAATGGAACAATACGAATACCCCGCTCTCCTTGAAGACCATTTTGGAGGTTCTCAACGAGCTGCAGTTGTTTCTGCTGCTGGAGGATGTTCAGTTGCCTTTGCAACAAGGAACTCCAATGCTGGAATCAATGGATAGTACTTAAATCAAAATCACCAAAAAGAAACCAAAAGCAGACACCGTTACTACTGTTACGACTTGAAAGACAAGTGCGGAGCATCCAACACCCTATCTATCAGGAATGATGAAGGTTTAATCCACGAATTACG…
>denovo81 R9A_154798
ATACACTGACAACGTCCTTGACGACTTCACTTACTACGGTAAAGAATACGTAGAAGACAAATATGGCGGAATAAGCGAAGCACCAAACACCATGGACACAGTTCTAGATGTTGCATCCGAAGTAACCTTCTACGCTCTAGAACAGTTTGAAGACTTCCCCGCACTACTTGAAACCATATTTGGTGGATCACAGAGAGCATCCATCTTAGCAGCAGCATCTGGTTGTTCCACAGCATTTGCTACTGGAAACGCTCAGACTGCTCTAAGTGGATGGTACCTCTCAATGTACCTGCACAAAGAACAGCACAGCAGACTTGGATTCTATGGTTACGACCTGCAGGACCAGTGTGGAGCATCCAACGTGTTCTCCATTAGAGGAGACGAAGGATTACCACTTGA…
>denovo810 R9A_44570
CTACACGGATAACATCCTTGATGACTTTGTGTACAGCGGAATGGACTACATCCACGACAAGTACAAGGTCGACCTCAAGAACCCGAACCCGAACGACAAAGTCAAAGCAACCCAGGAAGTTGTCAACGACATTGCAACCGAAGTCAACCTTCACGGTATGGAGCAGTATGAACAGTTCCCGACCATGATGGAGGACCACTTCGGCGGGTCCCAGCGTGCCGGCGTCCTCGCCGCTGCGTCCGGTCTGACGACCTCCATCGGTACTGGTAACTCGAACGCCGGCCTGAACGCCTGGTACCTCTCCATGCTCCTGCACAAGGACGGATGGTCGCGTCTCGGCTTCTTCGGCTACGACCTCCAGGACCAGTGCGGATCCGCAAACTCGCTCTCCATCCGTGG…
>denovo811 R9A_46908
ATACACTGACAACATCCTCGACGACTACACTTACTACGGTAAAGAATACGTTGAAGACAAATTTGGCGGATTATGCGAAGCACCAAACAACATGGATACTGTTTTGGATGTAGAATCCGAAGTAACCGTCGACGGTTTAGAACAGTACGAAGAATTCCCAGCACTACTTGGAGACCAGTTCGGCAGATACAAGAGAGCAGCCATCAGTGATGCAGCAATTGGTTGTTCCACAGGATTTGCTACTTGAAACGCTCATACTGCTCTAAGTGGATGGTACCGATCAATGTACCTGAACAAAGAACAGCACAGCCGACTTGGGTTCTATGGTTACGACCTGCAGGACCAGTGTGGAGCATCCAACGTATTCTCCATCCGTGGAGACGAAGGATTACCACTGGA…
>denovo812 R9A_45958
ATACACTGACTACATCCTCGACGACTCCACTTACTACGGTAAAGAATACTTTGAAGACAAATTTGTCGGAGTATGCTAAGCACCAAACAACAAGGATACTGTTCTGGATGTCGCATCCGACGTAACCTTCTACGGTTTAGAACAGTACTAAGAATTTCCAGCACTACTTTAAGCCTATTACGAAGGATCACAGAAAGCAGCCAACTGAGCTGCAGCATCTGATTGTTCCACAGTATTTGCTAATGGAAACGCTCACACTGCTCTAAGTGGATGGTACCTATCAATGTACCTGCACAAAGGACAGCACAGCCGACTTGAGTTCTATGGTTACGAACTGCAGGACCAGTGTGGAGCATCCAACGTATTCTCCATCCGTGGAGACGAAGGATTACCACTGGA…
>denovo813 R9A_42296
AAATAGTAATCAAATTTATGTAAGCTGGAGTCCAGTGAGCAATGCGTCCTATTATTATGTTTATAGATCAACGTCCGTTTCTGGAACTTATTCCCTTGTTGCCGGTCCCACCACAACAAATTACACGGATTCCAGCGTGACAGCAAACGCACCATACTACTATAAAGTTCGGGCGGGTAAAAGCGCCGGAACGAGTGCAGAATCTGCAATAGTATATGCGACAACGACTACTGCTAACATTGCGCTGACAGCCCCTGTAAATCTTACAGCTTCATTTTCAGGCACCAATCAAGTATATCTGACCTGGAGTCCGGTTAACTACCCTAACTACGCAATGAAGC
>denovo814 R9A_43179
TTACACTGACGACATCCTAGATGATTTCGTGTATTACGGTAAAGAATACGTGTATGGTAAATATGGCATCTTGGTAACCAAATCAAGCACTGAAGTATTTCACGACATAGCCGCCGAAGTAACCATGTACGGAATGAAACAATACTAATACCCCGCTCTCCTTGAAGACCATGTTGGAGGTTCTCAACGAGCTGCAGTTGTGTCTGCTCCTGCAGGATTTTCAGTTGAATTTGCAACAGGGAACTCAAATGCTGGAATCAATGGATGGTACTTAAGTCAAATTCTACAAAAAGAAACACACAGCAGACTCGGTTTCTACGGTTAAGACTTGCAAGACCAGTGCGGAGCATCCAACTCCCTATCTATCAGGAGTGATGAAGGTTTGATCAACGAATTACG…
>denovo815 R9A_50875
ATACACTGATAACGTGTTTGACGACTTCACCTACTACGGTAAAGACTACGTCGAAGACAAATATGGTGGCATATCCGAAGCACCAAACACCATGGACACAGTCCTAGACGTAGGTACTGAAGTAGCCTTCTACGCACTAGAACAATATGAAGAATACCCCGCATTACTTGAAACTCAATTTGGTGGATCACAAAGAGCATCCATCGTAGCCGCAGCTGCTGGTTGATCTACTGCATTTGCTACTGGAAACGCACAGACTGGTCTAAGCGCATGGTACCTAGCTATGTACCTACACAAGGAACAGCATAGCAGATTAGGATTCTATGGTTACGACCTACAGGATCAGTGTGGTGCATCTAACGTATTCGCAATTAGAGGAGACGAAGGATTACCAACTGA…
>denovo816 R9A_47641
TTACACTGACGACATCCTAGATGATTTCGTGTATTACGGTAAAGAATACGTGGATGGTAAATATGGCATCTGTGGAACCAAAGCAAGCACTGAAGTAGTTCACGACATAGCCGCCGAAGTAACGTTGTACGGAATGGAACAATACGAATACAACGCTCTCCTTGAAGACCAGTTTGGAGGTTCTCAACGTGCTGCAGTTGTTTCAGCTGCTGCAGGATGTTCAGTTGCCTTTGCAACAGGGAACTCCAATGCTGCAATAAATGGATGGTACTTAAGACAAATTCTCCACAAAGAAACCCACAGCAGACTCGGTTTCTACGGTTACGACTTGCAAGACCAGTGCGGAGCATCCAACTCCCTATCTATCAGTAGTGATGAAGGTTTGATCCACGAATTACG…
>denovo817 R9A_47006
TTACACTGACGACATCCTAGATGATTTCGTGTATTACGGTAAAGAATACGTGGATGGTAAATATGGCATCTGTGGAACCAAAGCAAGCACTGAAGTAGTTCACGACATAGCCGCCGAAGTAACCATGTATGGAATGGAACAATACGAATACCCCGCTCTCCTTGAAGACTATTTTGGAGGTTACCACCGAGCAGCAGTTGTTTCTGCTTCTGCAGGATGCGCAGTTGCCTTTGCAACAGGGAACTCCCATGCTGGAATCAATGGATTGTCCTTACGTCAAATGCTCCACACAGCAACCCACAGCAGACTCGGTTTCTACGGATACGACTTGCAAGACCAGTGCGGAGCATCCAACTCCCTATCTATCAGGAGTGATGAAGGTTTGATCCACGAATTACG…
>denovo818 R9A_37162
TTACACTGACGACATCCTAGACGATTTCGTGTACTACGGTATAGAATACGTGGATGGTAAATATGGCATCTGCGGAACCAAAGCAAGCACCGAAGTAGTTCACGACATAGCTGCCGAAGTAACCATGTACGGACTGGAACAATACGAATACCCCGCTCTCTTTGAAGACCAGTTCGGAGGTTCACAGCGAGCTGCAGTTGTTTCTGCTGCTGCCGGATGTTCAGTTGCCTTTGCAACAGGTAACTCCAATGCTGGAATCAATGGATGGTACTTAAGCCAAATCCTCCATAAAGAAACCCACAGCAGACTCGGTTTCTACGGTTACGACTTGCAAGACCAGTGCGGAGCATCCAACTCCCTATCTATCAGGAGTGATGAGGGTTTGATCTACGAATTACG…
>denovo819 R9A_33185
ATACACTGACAACATCCTCGACGACTACACTTACTACGGTAAAGAATACGTTGAAGACAAATATGGCGGTTTATGCGAAGAATCAAACACTATGGATACTGTTCTGGATGTAGCATCCGAAGTAACCTTCTACGTAGTAGAATAGTACGAAGACTTCCCAGCACTACTTGAAGATCAGTTTGGTGGATGACAGAGATCAGCTATCTGTGCTGCAGCATCTGGTTGTTCCACAGGATTTGCTACAGGAACCGCACAGACTGCTATAAGTGGATGGTACATATCAGAGTACCTACACAAAGAACAGCACGGCCGACTTGGATTCTATGGTTACGACCTGCAGGACCAGTGTGGAGCATCCAACGTATTCTCCATCCGTGGAGACGAAGGATTACCACTGGA…
>denovo82 G8A_9096
GCATACACTGACGAAATCTTAGACGACTTCGTATACTACGGTAAAGACTATGTAGAACAAAAATATGGTGGATTATGTACAGCTGAAGCTTCAACCGATGTAGTAAGAGACATTGCAAGTGAAGTAACTTTATACGCATTAGAACAATACGAAACCCCAGCAGCACTCGAAGACCACTTCGGTGGATCACAAAGAGCATGTGTAGCTGCAGCAGGTGCAGGTTGTTCAGTAGCATTCGCAACTGCTAACTCCAACGCAGGTGTAAACGGATGGTACTTAAGTCAATTATTACACAAAGAAGGTCACAGCAGATTAGGATTCTACGGTTACGACTTACAAGATCAATGTGGATCATCCAACTCCTTATCCATAAGAAGTGACGAAGGACTTATCCACGAA…
>denovo820 R9A_33220
ATACCCTGACAACATCCTCGACGACTACACTTACTACGGTAAAGAATACGTCGAAGACAAATTTGGCTGATTATGCGATGCACCAAACAACAGGGATACTGTTCTTGATGTAGCATCCGACTTAACCTTCTACGGTTTAGAACAGTACTAAGATTTCCCAGCACTACTTGAACACAAGTTCGTTGAATCACAGAGAGCAGACATCTGTGTTGCAGAATATGGTTGTTCCACAGGATTTGATACTGGAAACGCTCATACTGCTCTAAGTGGATGGTACCTATCAATGTACCTGCACAAAGAACAGCACATCCGACTTGGGTTCTATGGTTACGACCTGCAGGACCAGTGTGGAGCATCCAACGTATTCTCCATCCGTGGAGACGAAGGATTACCACTGGA…
>denovo821 R9A_33316
ATACACTGACAACATGCTCGACGACTTCACTTACTACGGTAAAGAATACGTAGAAGACAAATTTGGCGGAATATCCGAAGCACCAAACAACATGGATACAGTTCTGGACGTTGCATCCGAAGTAACCTTCTACGGACTAGAACAGTATGAAGAATACCCAGCACTACTTGAAGCCCAATTTGGTGGATCACAGAGAGCAGCCATCGTAGCTGCAGCATCTGGTTGTTCCACAGCATTTGCTACTGGAAACGCTCAGACTGCTCTAAGCGGATGGTACCTCTCTATGTACCTGCACAAGGAACAGCACAGCAGACTTGGATTCTATGGTTACGACCTGCAGGACCAGTGTGGAGCCTCCAACGTATTCTCAATTAGTGGAGACGAAGGATTACCAACGGA…
>denovo822 R9A_41150
TTATACTGACGACATCCTAGATGATTTCGTATATTACGGTAAAGAATACGTGGATGGTAAATATGGCATCTGTGGAACCAAAGCAAGCACTGAAGTAGTTCACGTCATAGCTGTCGAAGTAACCATGTACGGAATGGAATAATACGAATACCCCGCTCTCCTTGAAGACCATTTTGGAGGTTCTCAACGAGCTGCAGTTGTTGCGGCTGCTGCAGGATGTTCAGTTGCATTTGCAACAGGGAACTCCAATGCTGGAATCAATGGATGTTACTTAAGTCTAATTCTCCACCAGGAACCGCACAGCAGACTTGGTTTCTATGGTTACGACTTGCAAGACCAGTGCGGAGCCTCCAACTCCCTATCTATCAGGAGTGATGAAGGTTTGATCCACGAATTACG…
>denovo823 R9A_37571
CTACACAGATAACATTCTGGATGACTTCACCTACTTCGGTAAGGAGTACGTGGAAGACAAATATGGACTCTGTGAGGCACCGAACACCCTGGACACGGTCCTTGATAGTGCAACTGAGGTCACGTGCTACGGACTTGAACAGTACGAAGAATACCCAGCACTCCTGGAGGACCAGTTCGGAGGATCACCGAGGGCAGACGTAGTATCAGCCGCAGCTGGATGGGCCACAGCCTTTGCAACAGGAAACGCCCCGAAAGGTCCGAAGGGATGGTACCTTTCAATGTACCTCACCAAGGAACAGCAACCCAGGCTTGGCTTCTATGGTTACGACCTGCAGGACCAGTGCGGTGCATCCAAAGTCTTCTCACTAAGGGGCGACGAGGGACTGCCACTGGAGCT…
>denovo824 R9A_126437
TTACACTGACGACATCCTAGATGATTTCGTGTATTACGGTAAAGAATATGTGGATGGTAAATATGGCATCTGTGGAACCAAAGCAAGCACTGAAGTAGTTCACGACATAGCCGCCGAAGTAACCATGTACGGAATGGAACAATACGAATACCCCGCTCTCCTTGAAGACCAGTTTGGAGGTTCTCAACGAGCTGCAGTTGTTTCTGTTGCTTCAGGATCTTCATTTGCCTTTGCAACAACGAACTACAATGCTGGAATCAATGGATGGTAGTTATGTCAAGTTCTCCACGAAGAGACCCACGGCAGACTCGGTTTCTACGGTTACGACTTGCAAGACCAGTGCGGAGCATCCTACTCCCTATCTAACAGGAGTGATAAAGGTTTGATCCGCGAATTACG…
>denovo825 R9A_131738
TTACACTGACGACATCCTAGATGATTTCGTGTATTACGGTAAAGAATACGTGGATGGTAAATATGGCATCTGTGGAACCAAAGCAAGCACTGAAGTAGTTTACGACATAGCAGCCGAAGTAACAATGTACGGAATGGAACAATACGAATACCCCGCTCTCCTTGCAGACCATTCTGGAGTTATTCAACGAGATGCAGTTGTTTCTGCGGCTGCAGGATGTTCAGTTGCCTTTGCAACAAGGAACTACAATGCTAGAATCAATGGATTGTACTTAAGTCAAATTCGCCTCAAGGAAACCCACGTCAGACTCGGATTCTACGATTACGACTGGCAAGACCAGTGCGGAGCATCCAACTCCCTATCTATCAGGAGTGATGAAGGTTTGATCCACGAATTACA…
>denovo826 R9A_132555
TTACACTGACGACATCCTAGATAATTTCGTGTATTACGGTAAAGAATACGTGGATCGTAAATATGGCTTCTGTGGAACCAAAGCAAGCACTGCAGTAGTTCACGACATAGCCGCCGAAGTAACCATGTACGGAATGGAACAATACGACTACCCCGCTCTCCTTCAAGTCCATTTTGGAGGTTCTCAACTAGCTGCCGTTGTGTCTGCTTCTTCAGTATGTTCAGTTGCCTTTGCAACAGGGAACTGCAATGCTGGAATCAATGGATGGTACATAAGTCAAATACTGCACAAAAAAACCCACTGCAGGCTCGGTTTCTACGGTTACGACTTGCAAGAACAGTGCGGAGCATCCAACTCCCTATCTATCAGGAGTGATGAAGGTTTGATCCACGAATTACG…
>denovo827 R9A_131237
TTACACTGACGACATCCTAGATGATTTCGTGTATTACGGTAAAGAATACGTGGATGGTAAATATGGCATCTGTGGAACCAAAGCAAGCACTGAAGTAGTTCACGACATACCCGCCGTAGTAACCATGTACGGTATGGAACCATACGCATACCCCGCTCTCCTCCAAGACCATTTTGGAGGTTCTCAACGAGCTGCAGTTGTTTCTGCTGCTGCAGGATGTTCAGTTGCCATTGCAACAGGGACCTCCAAGGCGGGAATCAATGGATGGTACTTAAGTCAAATCATCCACAAAGAAACCCACAGCAGACTCGGTTGCTACGGATACGACTTGCAAGACCAGTGCGGAGCATCCAACTCCCTATCTATCAGGAGTGATGAAGGTTTGATCCACGAATTACG…
>denovo828 R9A_130941
TGAACTCAAGTATCCCTTAGATACCTTCCACTCGATTGAACCGCTCCACGGTTTGAATGAGGTGTTCAACCACAGCAAAATCCAAGCCTATGATATTCCGATGTATGAGTTCTGGAAAGATGTCGCAACCGTTGAACGGCTAGTTGCGAACGGGAGCATCGACACCGGGTATGTCCTCTCCTTAACGAATTATGAAGGATGCTGGCAGAAGCGTGGACAGCATCTGAACGCTGCAGACTTCCTCACGTACGACGGTCGTCAAGTTACCGGCACACTGGCCTACAGCGATGATGCATCCGCAAAAACGAAAGAGAACTACCCAAACTACGCAATGAAGC
>denovo829 R9A_118197
TTACACTGACGACATCCTAGATGATTTCGTGTATTACGGTAAAGAATACGTGGATGGTAAATATGGCATTTGTGGAACCAAAGCAACCACTGAAGTAGTTCACGACATAGCCGCCCAAGTAATCATGTACTGAATGGAACAATACCAATACCCCGCTCTCCTTTCAGACCATTGTGTATGTTTTCAACGACCTGCAGTTGTCTCTGCTGCTGCACGATGTTCAGTTGCCTTTGCAAAAGGGAACTCCAATGCTAGAATCACTGGATGGTACTTAAGTCAAATTCTCCACAAAGAAACCCACAGCAGCAACGGTTTCTACGGTTACGACTTGCAAGAACAGTGCGGAGCATCCAACTCCCTATCTATCAGGAGTGATGAAGGTTTGATCCAAGAATTACG…
>denovo83 G8A_6933
CACCCAACAACATTTATCATCAACGCAGCAAGTGTAGAGGGGGATGGTAACGGTGTTGGCGACTGGATGTATGTTCCGAATAATAACCTCTGGAGTGGCTCTACGAAGAGTCTTTATGATCCATGCCCATACGGCTGGAAGGGGCCTGCGGGTAGCGGTTTTGATTGCCTTTCATTCCCTGCAGAGGAGGATAATATGAGCCTTGAGGCTGCTCGAAACAGATATGGCTGGTTCTTGACCGATGGCGTAAACAGCTACTTCTACACAGGCGCTGGTCTGAGAAGTTACTACGATGGTCATATTCACAATATGAACTACAAAGAGGGTACCTATCCGTCACAGCCTGAGCCATGGGAGGGTTATTATTGGACTGCCGGAATCTCGAATAATGGCAAGCAA…
>denovo830 R9A_119277
ATACACTGACAACATCCTCGACGACTACACTTACTACGGTAAAGAATACGTTGAAGACAAATATGGCGGATTGTCCGAAGCACCAAACACCATGGACACAGTCCTAGACGTTGCATCCGAAGTAACCTTCTACGCACTGGAACAGTTTGAAGAATTCCCAGCACTACTTGAAGACGAGTTCGGTGGATCACAGAGGGCAGCCATCTTTGCTGCAGCATCTGGTTGTTCAACAGCATTTGCTACTGGAAACGCTCAGACTGGTCTAAGCGGATGGTACCTATCTATGTACCTGCACAAGGAACAGCACAGCAGACTTGGATTCTATGGTTACGACCTTCAGGACCAGTGTGGAGCCTCCAACGTATTCTCCATTAGAGGAGACGAAGGATTACCACCGGA…
>denovo831 R9A_123930
CTACACTGACAACGTGCTCGACGACTTCACTTACTACGGTAAAGAATACGTTGAAGACAAATATGGCGGAATGACCGAAGCACCAAACAACATGGACACTGTTCTAGACGTAGCATCCGAAGTAACCTTCTACGCTCTAGAACAGTATGAAGAATACCCCGCACTACTTGAAAACAAATTCGGTGGATCACAGAGGGCATCCATCGGTGCTGCAGCATCTGGTTGTTCAACCGCATTTGCTACTGGAAACGCTCAGACTGGTCTAAGCGGATGGTACCTATCTATGTACCTGCACAAGGAACAGCACAGCAGACTTGGATTCTATGGTTACGACCTGCAGGACCAGTGTGGAGCATCCAACGTGTTCTCAATTCGAGGAGACGAAGGATTACCACCGGA…
>denovo832 R9A_122450
TTACACTGACGACATCCTAGATGATTTCGTGTATTACGGTAAAGAATACGTGGATGGTAAATATGGCATTTGTGGAACCAAAGCAAGCACTGAAGTAGTTCACGACATAGCCGCCGAAGTAACCATGTACGGAATGGAACAATACGAATCCCCCGCTCTCCTTGAAGACCATTTTGGAGGTTCTCAACAGGATGGCGTTGTTTCTTCTGCTGCATGTTGGTCAGTTGCCTTTGCACCTGTGAACCCCAATGCTGGAATGAAGTGATGGGACTTAAGTCAGATTCTCCACAAAGAAGCCCACAGCAGACTCGGTTTCTACGGTTACGACTTTCAAGACCAGTGCGGAGCATCCAACTCCCTATCTATCAGGAGTGATGAAGGTTTGATCCACGAATTACG…
>denovo833 R9A_147633
TTACACTGACGACATCCTAGATGATTTCGTGTATTACGGTAAAGAATACGTGGATGATAAATATGGCATCTGTGGAACCAAAGAAAGCACTGAAGTAGTTCACGACATAGTCGCAGAAGTAACCATGTACGGAATGGAACAATATGAATACCCCGATCTCCTTGAAGACCATTTTGGAGGTTCTCAACGGGCTGCAGTGGTTTCTGCTACTGCAGGATGATCAGTAGCGTTTGCAACAGGAAACTCCAATGCTGTAATCAATGGAGGGTACTTAAGTCAAATTCTCCACAAGGAAACCAACGGCAGACTCGGTTTCTACGGTTACGACTTGCAAGACCAGTGCGGAGCATCCAACTCCCTATCTATCAGGAGTGATGAAGGTTTGATCCACGAATTACG…
>denovo834 R9A_149067
ATACACTGACAACGTGCTCGACGACTTCACTTACTACGGTAAAGAATACGTAGAAGACAAATATGGCGGAATGACCGAAGCACCAAACAACATGGATACAGTTCTAGATGTAGCATCTGAAGTAACCTTCTACGCATTGGAACAGTACGAAGACTACCCCGCACTACTTGAAAACAAATTCGGTGGATCACAGAGGGCATCCATCGTTGCTGCAGCATCTGGTTGTTCAACCGGATTTGCTACTGGAAACGCTCAGACTGATCTAAGCGGATGGTACCTCTCAATGTACCTGCACAAAGAACAGCACAGCAGACTTGGGTTCTATGGTTACGACCTTCAGGACCAGTGTGGTGCCTCCAACGTATTCTCAATTAGTGGAGACGAAGGATTACCAACTGA…
>denovo835 R9A_146015
TTACACTGACGACATCCTAGATGATTTCGTGTATTACGGTAAAGAATACGTGGATGGTAAATATGGCATTTGTGGAACCAAAGCAAGCACTGAAGTAGTTCACGACATAGCCGCCGAAGTAACCATGTACGGAATGGAACAATACGAATACCCCGCTCTCCTTGAAGAACATTTTGGGGGTTCTCAACTATCAGCAGTTGGTTCTGCTGCTGCAGGATGTTCAGTGGCCATTGAAACAGGGAACTCCAAGGCTGAAATAAATGAAGTCTACTTAAGTCAAATTCTCCACAAAGAAGCCCACAGCAGACTCGGTTTCTACGATTACGACTTGCAAGACCAGTGCGGAGCATCCAACTCCCTATCTATCAGAAGTGATGAAGGTTTGATCCACGAATTACG…
>denovo836 R9A_134175
TAACGCCACGAAAGCAGCAATATTAGTCTCAGCGTTTACTATCAGTTCTTCTTTCATACAGCCTGTCTTTGGCTATTTTCTTGATCGCCAAGGGAAACGATGGCTTGTACACGTAGGAACCTTATGGATGGCAATTATGCTCAGTTTGACAGGCTTAGTCAACAACTACTTACTTTTAGTTATCTTAGCCAGTCTTGCCGGTCTCTGAACAGCTGCCTTTCATCCTCAGGCATCAACAATGATAACTGTTGTCAGCAGTGATCGTAAAGCAGTTCTGCTCTCCACCTTTATCGCCTTTGGAAACATCGGTTTTGCCCTCAGCCCCCTCATACTCGTTCCCCTATTTCAGAACTATGGTCTCAGAGCGACAATTTATACGATTATCCCAGGTATCATTGT…
>denovo837 R9A_94710
TTACACTGACGACATCCTAGATGATTTCGTGTATGACGGTAAAGAATACGTGGATGGTAAATATGGCATCTGTGGAACCAAAGCAAGCACTGAAGTAGTTCACGACATAGCCGCCGAAGGAACCATGGACGGAATGGAACAATACGAAGAACCCGCGCTCCTTGAAGACCATCTTGGAGGTTCTCAACGAGCTGCAGTTGTTTCTGCTGCTGCAGTATGTTCAGTTGCCTTTGCCACAGCGACCTCCAATGCTGCAATCAATGGATGGTACTTAAGTCAACTTCTCCACAAAGAAACCCACAGCAGACTCGGTTTCTCCGGTTACGACTTGCAAGCCCCGTGCGGAGCATCCAACTCCCTATCTATCAGGAGTGATGACGGTTTGATCCACGAATTACG…
>denovo838 R9A_95989
TTACACTGACGACATCCTAGATGCTTTCGTGTATTACGGTAAAGAATACGTGGATGGTAAATATGGCATTTGTGGAACCAAAGCAAGCACTGAAGTAGTTCACGACATCGCCGCCGACGTCGCCATGTACGGAATGGAACAATGCGAATACCCCGCTCTCCTTGAAGACCATTTTGGAGGTTCTCTCCGAGCTGCAGTTTTTTCTGCTGCTGCAGGATGTTCAGGTGCCGTTGCAACAGGGAACTCCAATGCTGGAAGCAATGGATGGTACTTAAGTCAAAGTCTCCACAAAGAAACCCACAGCAGACGCGGTGTCTCCGGTTACGACGTGAAAGACCAGTGCGGAGCAGCCAACTCCCTATCTATCAGGAGTGATGAAGGTTTGAGCCACGAATTACG…
>denovo839 R9A_101744
GTACACTGACGACATCCTAGATGATTTCGTGTATTACGGTAAAGAATACGTGGATGGTAAATATGGCATTTTTGGAACCAAAGCAAGCACTTAAGTAGTTCACGACATAGCCGCCGAAGTAACTATGTACGGAATGGAACAATACGAATACCCCGCTCTCCTCGCAGACCATTTTGGAGGTTCTCATAGAGCTGCAGTTGTGTCTGCTGCTGCAGGATGTTCAGTTGCCTTTGCAACAGAGCACTCCAATGCTGGAATCAATGGATGGTACTTAAGTCGAATACTCCGCAGAAAAACCCACAGCAGACTCGATTTCTACGGTTACGACTTGCAAGACCAGTGCGGAGCATCCAACTCCCTATCTATCAGGAGTGATGAAGGTTTAATCCACGAATTACG…
>denovo84 G8A_149597
GCATACACTGACAACATGCTCGACGACTTCACCTACTACGGTAAAGAATACGTTGAAGACAAATATGGTGGAATGTCCGAAGCACCAAACAACATGGATACAGTTCTGGATGTAGCATCTGAAGTAAACTTCTACGGATTAGAACAGTTCGAAGAATTCCCAGCACTACTTGAAGACCAATTCGGTGGATCACAGAGAGCAGCCATCTTAGCTGCAGCATCTGGTTGTTCAACCGGATTTGCTACTGGAAACGCTCAGACTGCTCTAAGTGGATGGTACCTATCAATGTACCTGCACAAAGAACAGCACAGCAGACTTGGATTCTATGGTTACGACCTGCAGGACCAGTGTGGAGCCTCCAACGTATTCTCCTTCAGAGGAGACGAAGGATTACCACCG…
>denovo840 R9A_90416
TTACACTGACGACATCCTAGATGATTTCGTGTATTACTGTAAAGAATACGTGGCTGGTAAATATGGCATCTGTGTAACCAAAGCAAGCACTGAAGTAGTTCACGACATAGCCGCCGAAGTCACCATGTACGGACTGGAACAATACGACTACCCCGCTCTCCTTGCAGACCATTTTGGAGGTTCTCAACGAGCTGCAGTTGTTTCTGATGCTGCAGGATGTTCAGTTGCCTTTGCAACAGGGAACTCCAATGCTGGAATCAATGGATGTTACTTAAGTCAAATACTCCAAAAAGAAACCCACAGCAGACTCGGTTTCTACGGTTACGACTTGCAAGACCAGTGCGGAGCATCCAACTACGTAACTAGCAGGAGTGAGGAAGGTTTGATCCGAGAAATACG…
>denovo841 R9A_89752
ATACACTGACAACATCCTCGACGACTACACTTACTACGGTAAAGAATACGTTGAAGACAAATTTGGCGGATTATGCGAAGCACCAAACAACATGGATACTGTTCTGGATGTAGCATCCGAAGTAACCTTCTACGGTTTAGAACAGTACGAAGAATTCCCAGCATGACTTGAAGACCATTTTGGAGGTTCTCAACGAGCTGCAGTTGATTCAGCTGCTGAAGGATGTTCAGTTGCCTCTGCAACAGGGAACGCCAATGCTGGAATCAATGGATGGTACTTAAGTCAAATTCTCCACAGAGAAACCCACAGCAGACTCGGTTTCTACGGTTACGACTTGCAAGACCAGTGCGGAGCATCCAACTCCCTATCTATCAGGAGTGATGAAGGTTTGATCCACGA…
>denovo842 R9A_94148
CTACACTGACAACGTGCTTGACGACTTCACCTACTACGGTAAAGAATACGTTGAAGACAAATATGGTGGATTGAGCGAAGCACCAAACACCATGGACACAGTTCTAGATGTTGCATCCGAAGTAACCTTCTACGGACTGGAACAGTATGAAGACTACCCCGCACTACTTGAAACCCTATTTGGTGGATCACAGAGGGCCTCCATCGGTGCTGCTGCATCTGGTTGTTCAACAGCATTTGCTACTGGAAACGCTCAGACTGCTCTAAGTGGATGGTACCTCTCTATGTACCTGCACAAGGAACAGCACAGCAGACTTGGATTCTATGGTTACGACCTTCAGGACCAGTGTGGAGCATCCAACGTGTTCTCAATTAGAGGAGACGAAGGATTACCAACTGA…
>denovo843 R9A_91538
CTACACTGACAACGTGCTTGACGACTTCACCTACTACGGTAAAGAATACGTTGAAGACAAATATGGCGGAATGACCGAAGCACCAAACACCATGGATACAGTCCTAGATGTAGCTTCTGAAGTAAACTTCTACGCTCTGGAACAGTTCGAAGACTACCCCGCACTACTTGAAGACAAGTTCGGTGGATCACAGAGAGCATCCATCTGTGCAGCAGCATCTGGTTGTTCCACCGCATTTGCTACTGGAAACGCTCAGACTGCTCTAAGCGGATGGTACCTATCAATGTACCTGCACAAAGAACAGCACAGCCGACTTGGATTCTATGGTTACGACCTGCAGGACCAGTGTGGTGCATCCAACGTATTCTCAATTAGAGGAGACGAAGGATTACCAACTGA…
>denovo844 R9A_112301
TTACACTGACGACATCCTAGATGATTTCGTGTATTACTGTAAAGAATCCGTGGATGGTAAATATGGCATCTGTGGAACCAAAGCAAGCACTGAAGTAGTTCACGACATAGCCTCCGAACTAACCATGTACGGAATGGAACAATACGAATACCCCGCTCTCCTTGAAGACCATTTTGGAGGTTCTCAACCAGCTGCAGTTGTTGCTGTTGCTGCAGGATGTTCAGTTGCCTTTGCAACAGGGAACTCCAATGCTGGAATCAATGGATGGTACTTAAGTCAAATTCTACACAAAGAAACCCACAGCAGACTCGGTTTCTACGGTTACGACGTGCAAGACCAGTGCGGAGCGTCCAACTCCCTATCTATCAGGAGTGATGAAGGTTTGATACACGAATTACG…
>denovo845 R9A_112541
TTACACTGACGACATCCTAGATGCTTTCGTGTATTACGGTAAAGAATACGTGGATGGTAAATATGGCATCTGTGGAACCAAAGCAAGCACTGAAGTAGTTCACGATATAGCCGCCGCAGTAACTATGTACGGAATGGAACAATACGAATACCCAGCTCTCCTTGAAGACCATTTTGGAGGTTCTCTACGAGCTGCAGTTGTTTATGCTGCTGCAGGATGTTCAGTTTCCGTTGCAACAGGTAACTCCAATGCTGGAAGAAATGGTTGGTACGTAAGTCAAAGACGCCACAAAGAAACCCACAGCAGACGCGGTTTCTACAGTTACGACGTGCAAGACCAGTGCGGAGCATCCAACTCCCTATCGATCAGGAGTGATGAAGGTGTGATCCACGAAATACG…
>denovo846 R9A_110951
CTACACTGACAACATGCTTGACGACTTCACCTACTACGGTAAAGAATACGTTGAAGACAAATATGGCGGATTATCCGAAGCACCAAACAACATGGACACAGTTCTGGACGTTGCATCTGAAGTAACCTTCTACGCACTAGAACAGTTTGAAGACTTCCCCGCACTACTTGAAACCAAATTCGGTGGATCACAGAGAGCATCCATCGGAGCAGCTGCATCTGGTTGTTCCACCGGATTTGCTACTGGAAACGCTCAGACTGCTCTAAGTGGATGGTACCTATCTATGTACCTGCACAAGGAACAGCACAGCAGACTTGGATTCTATGGTTACGACCTGCAGGACCAGTGTGGAGCATCCAACGTATTCTCAATCCGTGGAGACGAAGGATTACCAATGGA…
>denovo847 R9A_117298
TTACACTGACGACATCCAAGATGATTTCGTGTATTACGGTAAAGAATACGTGGATGGTAAATATGGCATCTGTGGAACCAAAGCAAGCACTGAAGTAGTTCACGACATAGCCGCCGAAGTAACCATGTACGGAATGGAACAATACGAATACCGCGCTCTCCTTGAAGACCATGTTGGAGGTTCTCAAAGAGCTGGAGTTGATTATGCTGCTACAGGATGTTCAGTTTCCAATGTAACAAGGAACTCCAATGCTTGAATCGATGGATAGTACATAAGTGAAATTCTCCACAAAGAAACCCACAGCAGGCTCAGTTTCTACGGTTACGCCGTGCAAGCCCAGTGCGGAGCATCCAACTCCCTATCTAACAGGAGTGATGAAGGTTTGATCCACGAATTACG…
>denovo848 R9A_114399
TTACACTGACGACATCCTAGATGATTTCGTGTATTACGGGAAAGAATACGTGGATGGTAAATATGGCATCTGTGGAACCAAAGCAAGCACTGAAGTAGTTCACGACATAGCCGCCGAAGTAACCATGTACGGAATGGAACAATACGAATACCCCGCCCGCCTTGAAGACCATTTTGGAGATGCTCAACGAGCTGCAGGTGTTTCTGCTGCTGCAGGATGTTCAGTTGCCTTTGCAACAGTGAACTGCAATGCTGGAATCAATGGATGGTGCTTAAGTCAGATTCGACACAAAGAAACCCACTGCAGACGCGGTTTCTACGGATACGACGTGCAAGACCAGTGCGGAGCATCCAACTCCCTATCTATCAGGAGTGATGAAGGTTTGATCCACGAGTTACG…
>denovo849 R9A_105372
TTACACTGATGACATCCTAGATGATTTCGTGTATTACGGTAAAGAATACGTTGAAGACAAATTTGGCGGATTATGCGAAGCACCAAACAACATGGATACTGTTCTGGATGTAGTATCCGAAGTAACCTTCTACGGTTTAGAACAGTACGAAGAATTCCCAGCACTACTTGAAGACCAGTTCGGTGGATCACAGATAGCAGCCATCTGTGCTGCAGCATCTGGTTGTTCCACAGGATTTGCTACTGGAAACGCTCAGACTGCTCTAAGTGGATGGTACATAACAATGAACGTGCACAAAGAACAGCACAGCCGACTTGGGTTCTATGGTTACGACCTGCAGGACCAGTGTGGAGCATCCAACGTATTCACCATCCGTGGAGATGAAGAATTACCACTGGA…
>denovo85 G8A_150321
GCATACACCGATGACATCCTTGACAACAACGTGTACTACAACGTTGACTACATCAACGACAAGTACAACGGTGCTGCAAATGTAGGCACTGACAACAAGGTAAAGGCAACCCTCGATGTCGTAAAGGACATCGCAACCGAGTCCACACTCTACGGTATCGAGACTTATGAGAAGTGCCCGACTGCCCTGGAAGACCACTGCGGTGGATCCCAGAGAGCAACCGCGCTCGCAGCCGCAGCCGGTGTCGCAACCGCCCTCGCAACCGCCAACGCAAATGCTGGTCTCTCTGGCTGGTACCTCTCTATGTACCTGCACAAGGAAGCATGGGGCCGTCTCGGCTTCTTCGGATACGACCTGAAGGATCAGTGTGGTGCCACAAACGTTCTGTCCTACCAGGGT…
>denovo850 R9A_103404
TTACACTGACGACATCCTAGATGATTTCGTGTATTACGGTAAAGAATACGTGGATGGTAAATATGGCATCTGTGGAACCAAAGCAAGCACTGAAGTAGTTCACGACATAGCCGCCGAAGTAACCATGTACGGAATGGAACAATACGAATACCCCGCTCTCCTTGAAGACCATTTTGTAGGTTCTCAACTAGATGCAGTTGTTTCTGCTGCTGCAGGTTGTTCAGATGCCTTTGCAACAGGGACCTCTAATACTGGAATCAATGGATGGTACTTAAGTCAAATTCTCCACAAAGAAACCCACAGCAGACTCGGTTTCTACGGTTACGACTTGCAAGACCAGTTCTGAGCATCCAACTCCCTATCTATCAGGAGTGATGAATGTTTGATCCACGAATTACG…
>denovo851 R9A_103603
AGCCAACTTGAATGGGAGCGCGATGCAGTTATAGCCATATCAAGTATCTATGGTGTTGAGCTTCTCGAAGACAATGTAGTTGAATGCCGTTCACGTCTGTTCGATATTTTCAATGAGCGTTACAGCCAGGTATTCAAAGATAAATGTCAGAAAGAGTGTCGTCGTAGCATACGCTTCTTACTAAGTCGCAACATACTATGGGGCGATGCGCTGGACTTTACCAATCCCGAAACACAAGAAACTATTATATTCTCCGAGTGGAGCACCGTCCACGGTTCTATGTTGAAACGCAGAGATTATGTGTCCCGTTTTCTGGTAGAACAAACACATCAGTTCTCACTCTTCAACGACG
>denovo852 R9A_109903
TTACACTGACGACATCCTAGACGACTTCGTCTACTACGGTATAGAATACGTGGATGGCAAATACGGCATCTGCGAAACCAAAGCAACCACCGAAGTAGTTCACGACATATCCGCAGAAGTAACCATGTACGGACCGGAACAATACGAATACCCCGCTCTCCTGGAAGACCACTTCGGAGGTTCACAACGAGCTGCTGTTGTTTCTGCTGCTGCCGGATGTTCAGTTGCCTTTGCAACAGGTAACTCCAAAGCTGGAATCAACGGATGGTACTTAAGTCAAATCCTACATAAAGAAACCCACAGCAGACTTGGTTTCTACGGTTACGACTTGCAGGACCAGTGTGGAGCATCCAACTCGCTATCCATAAGGAGTGACGAGGGCCTGATCTTTGAACTACG…
>denovo853 R9A_106947
CTACACGGATAACATCCTTGATGACTTCACCTACTACGGAATGGACTACCTCCACGACAAGTACAAGGTCGACTGGAAGAACCCGAGCCCGAGCAACAAGGTCAAGCCGACCCACGAAGTCGTCAACGACATGGCCACCGAGGTCACCCTCAACGCCATGGAGCAGTACGAGCAGTTCCCGACCATGATGGAGGACCACTTCGGCGGGTCCCAGCGTGCCGGCGTCATCGCCGCTGCGTCCGGTCTGACGACCTCCATCGGTACCGGAAACTCGAACGCCGGCTTAAACGGCTGGTACCTCTCCATGCTCCTGCACAAGGACGGATGGTCACGTCTCGGCTTCTTCGGCTACGACCTCCAGGACCAGTGCGGATCCGCAAACTCACTCTCCATCCGTGG…
>denovo854 R9A_107950
TCACACTGACGACATCCTAGATGATTTCGTGTATTACGGTAAAGAATACGTGGATGGTAAATATGGCATCTGTGGAACAAAAGCAAGCACTGAAGTAGTTCACGACATAGCCGCCGAAGTAACCATGTACGGAATGGAACAATACGAATACCCCGCTCTCATTGAAGACCATTTTGGACGTTCGCAACGAGCTGCAGTTGTCTCTGATGCTGCAGAATGTTCAGTTGCCTTCGCAACAGAGAACTCCGATGCTGGAATCAATGGATTGTACGTAAGTCAAATTCTCCACCAAGCAACCCACAGCAGACTCCGTTTCTACGGTTACGAATTGCAAGACCAGTGCGGAGCCTCCATCTCCCTATCAGCCAGGAGTGATGAAGGTTTCATCCACGGATTACG…
>denovo855 G2A_128322
GTACACTGACGACATCCTAGATGATTTCGTGTATTACGGTAAAGAATACGTGGATGGTCAATATGGCATCTGTGGAATCAAAGCAAGCACTGAAGTAGTTCACTACATAGACGACGAAGTACCCATGTAGGGAATGGAA
>denovo856 G2A_127887
AGTATCACGAGCTTGCGTCAAGCGTGCCTTACCATTTTGCATCAAATACGGATACATAGTCTTTTCTTCCAAAAACTTTTTCATTCTTTGCAAAATCTTCGGTTGAATATCACCGGGCACATCCCCAAAGAAAGCGGGAATCCTACCCTTCACCTCATGGCAATATACTTGATGCCGCTTGCGATCGACGTCTTCAACTACCCAAACTACGCAATGAACA
>denovo857 G2A_126075
GATGAGTTGCTCTCCATCCTCAAGAAAGATTCCCCTACAGTGGATCTGGTGCTTTTGGACATAAAGATGCCGGGTCTATCCGGTATGCAGGTCCTTGAAGCCCTGCGACGCAACTATCCAAACTACGCAATGAACA
>denovo858 G2A_126890
ACAAAACACATTGATACGCTACTCGCTAATGGCAACTCACACCATCGATCAAATTGACGAAGGCATAGATAAAATAACAAAAGCATTTCGACAATTAGGTATAATAAAATAGATACGTTGCAATGTCCTTTTAACTTGCAGCCAAAGCTATTCACATCTTAATTAATAGATATTATTTTCACCCCAAACTACCCAAACTATGCAATGAACA
>denovo859 G3A_4737
GCATACACTGACAACATCCTCGACGCCTACACTTACTACGGTAAAGAATACGTTGACGACAAATTTGGCGGATTATGCGAAGCACCAAACAACATGGATACTATTCTGTATTTAGCATCCGAAGTAACCTTCTACGGTTTAGAACAGTACTAAGAATTCCCAGCACTACTTGAAGACAAGTTCGGTGGATCACAGAGAGCAGCCATCTGTGCTGCATCAACTGATTGTTCAACAGGATTTGCTACAGGAAACGATCACACTGCTCTAAGTGGAGGGTACCTATCAATGTACCTGCAAAAAGAACAGCACAGCCGACTTGGGTTCTATGGTTACGTACTGCAGGAGCAGTGTGGAGCATACAACGGATTCTCCATCCGAGGAGACGAAGGATTACCACTG…
>denovo86 G8A_150812
GCATACACCGATAACGTATTAGACGACTTCACCTAGTACGGTAAAGACTACGTCGAAGACAAATACGGTGGATAAACTGAAGCACCTAACAACATGTACACTGTTCTTGATGTAGGTACTGAAGTAGCATTCTACGCAATAGAACAATACGAAGAATACCCAGCTATACTCGAAACTCACTTCGGTGGATCTCAAAGAGCATCCGTTATTTCCGCAGCTGCTGGTGCATCTACTGCATTCGCTACTGGAAACGCTCAAACTGGTTTAAGCGCATGGTACTTAGCTATGTACTTACACAAAGAACAACATTCTAGACTCGGATTCTACGGTTTCGATTTACAAGATCAATGTGGTGCAGCTAACGTATTCTCCATCAGAAACGACGAAGGATTACCACTC…
>denovo860 G2A_119895
TTACACTGACAACATCCTCGACGACTACACTTACTACGGTAAAGAATACGTGGAAGACAAATATGGCGTATTATGCGAAGCAGCAAACAACGTAGATACTGT
>denovo861 G2A_121535
ATACACTGACAACATCCTCGACGACTACACGTACTACGGTAAAGAATACGTTGAAGACAAATTTGGCGGTTTATGCGCAGCACCAAACAACATGGTTACTGATCTGGTTGTAGCATACGAAATCACCTTCTACGGTTTAGAACAGTACGAAGAATTCC
>denovo862 G2A_120797
ATACACTGACAACATCCTCGATGACTACACTTACTACGGTAAAGAATACGTTGAAGATAAATTTGGCGGTTTATGAGAAGCACCAAACAACATGGATACTGTTCTGGATGTAGCATCAGAAGTAATCTACTACG
>denovo863 G2A_118796
TTACACTGACGACATCCTAGATGATTTCGTGTATTACGGTAAAGAATACGTTGATGGTAAATATGGCATTTGTTGAACCACAGCAAGCACTGAAGTAGTTCACGTCATAGCAGCCGAAGTAACCATGTACGAAATGGTAGAATACTAAGA
>denovo864 G2A_118837
TTACACTGACGACATCCTAGATGATTTCGTGTATTACGGTAAAGAATACGTGGATGGTAAATATGGCATCTGTGGTACCAAAGCAAGCACTGAAGTAGTTTACGACATAGCCGCCGAAGTAACCATGTACGGAATGCAACAATACGTATACCCCGCTCCCCTTGAAGACAATTTTGGAGGTTCTCAACGAGCGGCAGTTGTTTCTGCTGCTGCAGGATGTTAAGTTGCCTTTGCAACAGGGAACTACAATGCTGGCATCAATGGATTGTACTTAAGTGAAGTTCTCCACAAAGAAACCCACAGTAGACTCGGTTTCTACGGTTACGACTTGCAAGACCAGTGCGAAGCATCCAACTCCCTATCTATCAGGAGTGATGAAGGTTTGATCCACGAATTACG…
>denovo865 G2A_118670
TTACACTGACGACATCCTAGATGATTTCGTGTATTACGGTAAAGAATACGTGGATGGTAAATATGGCATTTGTGGAACCAAAGCAAGCACTGAAGTAGTTCACGACATAGCCGCCGAAGTAACCATGTACGGAATGGAACAATACGAATACCCCGCTCTCCTTGAAGACCATTTTGGAGGTTCTCAACGAGCTGCAGTTGTTTCTGTTGCTGCAGGGTGTTAATTGTCCTTTGAAACAAGAACTTCAAATGCTGAAATAAATGGTGGGACATTAAGCCAATTCTACACAAAGGAACCCACAGGAA
>denovo866 G2A_119431
TTACACAGACGACATCCTAGATGATTCCGTGTATTCCGGTAAAGAATACGTGGATGGTAAATATGGCATTTGTGGTACCAAAGAACGCACTGAAGTAGTTCACGACATAGCCGCCGAAGTAACTATGCA
>denovo867 G2A_119260
ATACACTGACAACATCCTCGACGACTACACTTACTACGTCAAAGAATACGTTTAAGACAAATTTGGCGGATTATGCGAAGCACCAAACAACATGGATTCTGGTCTTGTTGTAGCATCCGAAGTAATCT
>denovo868 G2A_123726
TTACACTGACGACATCCTAGATGATTTCGTGTATTACGGTAAAGAATACGTGGATGGTAAATATGGCATGTGTGGAACCAAAGCAAGCACTGAAGTAGTTCACGACTTAGTCTCCGAAGTAACCTTGTACGGCTTGGAACAATACGAATACCCCGCTCGCCTTCAAGAGCCTTTTG
>denovo869 G2A_123849
TTACACTGACGACATTCTAGATGATTTCGTGTATTACGGTAAAGAATACGTGGATGGTAAATATGGCATTTGTGGAAACAAAGCAAGCACTGACATAGTTAACGCCATAGCCGCCGAAGTAACCATGTACGGGACGGAACAATACGAATACGCCGCT
>denovo87 G8A_182824
GCATACACCGATAACGTATTAGACGACTTCACCTACTACGGTAAAGACTATGTCGAAGACAAATACGGTGACTTATGCTCAGCACCTAACAACATGGACACTGTTCTTGATGTAGGTACTGAAGTAGCATTCTACGCATTAGAACAATACGAAGAATATCCAGCTTTACTCGAAACTCACTTCGGTGGATCTCAAAGAGCTTCCGTTGTTTCCGCAGCTGCTGGTTGTTCCACTGCATTTGCTACTGGAAATGCACAAACTGGTTTAAGCGCATGGTACTTATCCATGTACTTACACAAAGAACAACACTCCAGACTCGGATTCTACGGTTTCGACTTACAAGACCAATGTGGTGCAGCTAACGTATTCTCCATCAGAAACGATGAAGGTTTACCACTC…
>denovo870 G2A_124836
ATACACTGACAACATCCTCGACGACTACACTTACTACGGTAAAGAATACGTGGAAGACAAATTTGGCGGATTATGCAAAGCACCAAACAACATGGATACTGTTCTGGATGTAGCATCCGAAGTAACCTTCTACGGTTTAGAACAGTACGAATAATTCCCAGCACTACTTGAATACCAGTTCGTTGGATCACATAGATCAGCACTATGTGCTGCAGCATCTGTTTGTTCCACAGGATCTGCTACTGGAAACGCTCAGAATGCTATAACTGGATGGTACCTATCGATGTACCTGCACAAAGAACAGCA
>denovo871 G2A_124847
TCCTCGCTTTGTTCTCCCCACGGCTCCGTCAACATTAATTTTCGCCATCCCCCCAGGTGGTGGAATCCACCGCTTCGGCTGTACAGCCAGGCTTGATCTTGTGATTGCATGTTCACTTCCAACGCATAAACTACCCTAACTATGCAATGAACA
>denovo872 G2A_125097
TAAGGGCTGGCTGCAGCCAGGAGTTTGCCAAGCTTGTGCCTGGCTACTTCCCCTGAACTCCCAGCAACCCTATGGGCCTCGTCAATCACGACCAAATCCCAGCCGCTGTTGATGATGGAATAAATCCGTTCCTCGTTATACTCTGCAATCTTTTCTTCCGTCCAGCCAACCCGTCTTTCCAAGGGCTTGATAGAATCCATGGGTGAGATAACCTGATCAAACTACCCTAACTATGCAATGAACA
>denovo873 G2A_124225
ATACACTGACAACATCCTCGACGACTACACTTACTACGGTAAAGAATAGGTTGAAGACAAATAGGGTGGAATGACCGAAGCACAAAACACCATGAAAACAGTCCTAGACGTGGCTTCTAAATTAACCTTCTACGCACTGTACCAGTTTGAGGACTACC
>denovo874 G2A_124263
TTACACTGACGACATCCTAGATGATTTCGTGTATTACGGTAAAGAATACGTGGATGGTAAATATGGCATCTGTGGAACCAAAGCAAGCACTGAAGTAGTTCACGACATAGCCGCCGAAGTAACCATGTACGGAATGGAACAATACGAATACCCCGCTCTCCTTCAAGTGCATTTTGGAGGTTCTCAACGAGCTGCAGTTGTTTCTGCTGCTGCACGATGTTCAGTTGCATTTGCAACAGGTAACTACAATGCTGGAATCAATGGATGGTACTTAAGTCAAATTCGCCACAAAGAAACCCACAGCAGACTCGGTTTCTACGGTTACGACTTGCAAGACCAGTGCGGAGCATCCAACTCCCTATCTATCAGGAGTAATGACGGTTTGATCCACGAATTACG…
>denovo875 G2A_124249
TTAAGTGCTCTGAACTCGTAGCCTATCTGGTCATCCAGGTGCATCTGTGAACCGCAGTTCACCCGGAGCAGAAGTCTGCGCCCGTCAGAAGGATGGGTGAATCTGTAGTTGATATTATATTCACCCTGCGCAAGCAGTGTGTATTCCTCGCACACTTCCGCAGGCAGTCCGACCGCAGTCCGGTATTCTTCCGAACTGATAAATTTTTCAAGTCCGCTAATCAGTTCCATTGCTAACTACCCAAACTACGCAATGAACA
>denovo876 G2A_122249
CGCGCGGCGTGAGAGTGACGGGGATTGCTTTCGTGCACGGGTTCCAGCAGGGCCAGGGCCTCGTTGGGCCGATTCTGATCCAGCAGCATCTCGGCGGTGGCCGTAGCGTGCGCCTCTTTGAGCCGGCGATCATCTCCTTCCGCCTGGCTTGCCACACGCTGCGCTTCGTCTCGTCGTGCGTACTCGCCCAGGTGGTGCCCGGCCCTTGCCCATGCCCGACCCGCCAGCACGCGGGTATTCGGCGATTTGCTGCGACCCAGCAGCTTGGACAGCTTTTGCTCGGCTTCTGGATAACGACCTTCCAGTACGCTGATCCATCCCGATTCCAGAAGCTCGTGTTCCTTTTTTCGGCCACGCAGTCCACGCCAGGAGCGGAAGCGCTCCGGCCCGGAAGCCAAC…
>denovo877 G2A_122241
TTACACTGACGACATCCTAGATGATTTCGTGTATTACGGTAAAGAATACGTGGATGGTAAATATGGCATCTGAGGCACCAACGCAAGCAATGAAGAAGTTAACGACATAGACGCCGAAGTAACCATGTATGGAACGGAACAATACGAA
>denovo878 G2A_122260
TTACACTGACGACATCCTAGTTGATTTCGTGTATTACGGTAAAGAATACGTGGACGGTAAATATGGCATTTGTGGAATAAAAGCAAGAACGGTAGAAGTGCACG
>denovo879 G2A_122201
TTACACTGACGACATACTAGATGATTTCGTGTATTACGGTAAAGAATACGTGGATGGTAAATATGGCATCTGTGGAACCAAAGCAAGGATTGAAGTAGTTCACGACATAGCCGCCGAAGTAACCATGTAAGGAATGGAATAATACGAATACGCCGCTCTCCTTGCAGAGCATTTTGGTGTTTCTCAACGAGCTGCAGTTGTTTCTGCTGTTGCAGGATGTTCAGTTGCCATTGCAACAGGGACCTCCGATGCTTGAATCAATGTATGGTACTTAAGTCA
>denovo88 G8A_149900
GCTTACACTGACGACATCCTAGATGATTTCGTGTATTACGGTAAAGAATACGTGGATGGTAAATATGGTGGAATGACCGAAGCACCAAACACCATGGACACAGTCCTAGACGTTGCTTCTGAAGTAAACTTCTACGCACTGGAACAGTTTGAAGACTACCCCGCACTACTTGAAACCATATTTGGTGGATCACAGAGGGCATCCATCGTAGCAGCTGCATCTGGTTGTTCAACCGCATTTGCTACTGGAAACGCTCAGACTGGTCTAAGCGGATGGTACCTCTCTATGTACCTGCACAAGGAACAGCACAGCAGACTTGGATTCTATGGTTACGACCTTCAGGACCAGTGTGATGCCTCCAACGTGTTCTCAATAAAGGGAAACGAAGGATTACCAACT…
>denovo880 G2A_121878
TTACACTGACAACGTCCTAGACGATTTCATCTATTACGGTAAAGAATACGTAGATGATAAATATGGCAGTATGAGCGCCAAACCAAACACTATAGAAGTTGAC
>denovo881 G3A_18659
GCATACACTGACAACGTCCTTGACGACTTCACCTACTACGGTAAAGAATACGTAGAAGACAAATATGGCGGAATAACCGAAGCACCAAACACCATGGATACTGTCCTAGATGTAGCTTCCGAAGTAACCTTCTACGGATTGGAACAGTTTGAAGAATACCCAGCACTACTTGAAGACAAATTTGGTGGATCACAGAGAGCAGCCATCGTAGCAGCAGCATCTGGTTGTTCAACAGCATTTGCTACTGGAAACGCTCAGACTGCTCTAAGCGGATGGTACCTCTCTATGTACCTGCACAAGGAACAGCACAGCCGACTTGGGTTCTATGGTTACGACCTGCAGGACCAGTGTGGTGCATCCAACGTGTTCTCAATTAGAGGAGACGAAGGATTACCAACG…
>denovo882 G3A_15537
GCTTACACTGACGACATCCTAGATGATTTCGTGTATTACGGTAAAGAATACGTGGATGGTAAATATGGCATCTGTGGAACCAAAGCAAGCACTGAAGTAGTTCACGACATAGCCGCCGAAGTAACCATGTACGGAATGGAACAATACGAATACCCCGCTCTCCTTGAAGACCATTTTGGAGGTTCTCAACGAGCTGCAGTTGTTTCTGCTGCTGCAGGATGTTCAGTTGCCTTTGCAAAAAGGAACTCCAATGCTGGAAACAATGGAAGGTAATTAAGTTAAATTCCACAAAAAGAAAACCACAGGAGACTCGGTTTCTAAGGTTAAGAATTGCAAGACCAGTGCGGAGCAACCAAACCCCTATCTATCAGGAGTGAAGAAGGTTTGAACCAAGAATTA…
>denovo883 G3A_21576
GCTTACACTGACGACATCCTAGATGATTTCGTGTATGACGGTAAAGAATACGTGGATGGTAAATATGTCATCTGTGGAACCAAAGCAAGCACAGAAGTAGTTCACGACATAGCCGCCGAAGTAACCATGTACGGAATGGCACAATACGAATACGCCTCTCTCCCTTAAGACCATTTTGGAGGTTCTCAACGGGCGGCAGTTTGTTCTGCTTCTGCAAGATGTTCAGTAGACTTTGCAACAGAGAACTCAAATGCTGGAATCAATGGATGGTACTTAAGTCAACTTCTCCACAAAGAAACCCACAGCAGACTCGGTTTCTACGGTTACGAATTGCAAGACCAGAGCGGAGCATCCAACTCCCTATCTCTCAGGAGTGATGAAGGTTTGATCCACGAATTA…
>denovo884 G3A_8032
CTTTTTGCACTGTCTTGCCCCTTCCACTGATAAATCAGGTTGTAACCTATGGCTTTCTTTTTGAGTTTGCTATGAACCAGGGGAAAGAGGGACTCCAGCAAGAAATGGAAGCGTTCAAACTCTCGATAATTCGTAAGTGACAAATCGGCATGTGATATCGTTTTTACCTGAATAGCCCGGGATAATCCGTGTACTGCCCTGTCAATGTTGACTGCAATGTCAGCTGCAGGCTGCGACTTTTCAGATATTACCGGCGACTCTTTCGGCCTGTGAGCATGAGCCCGCACAAGCATCCATACTATGAGACAGATAATGGCAAGAACAACTACCCTAACTACGCAATGAATT
>denovo885 G3A_5108
GCATACACTGACAACATCCTAGACGACTACACTTACTACGGTAAAGAATACGTTGAAGACAAATTCGGCGGATTATGCGAAGCACCAAACAACATGGATACTGTTCTGGATGTAGCATCTGAAGTAACCTTCTACGCTTTAGAACAGTACGAAGAATACCCAGCATTACTTGAAGCCCACTTCGGTGGATCACAAAGAGCATCCGTCAGTGCTGCAGCTTCTGGTTGTTCCACAGGATTTGCTACTGGAAATGCTCAGACTGCTCTAAGTGCATGGTACCTATCAATGTACCTACACAAAGAACAGCACAGCCGACTTGGGTTCTATGGTTACGACCTGCAAGACCAGTGTGGTGCATCCAACGTATTCTCCATCCGTAGCGACGAAGGATTACCACTG…
>denovo886 G3A_5275
GCTTACACTGACGACATCCTAGATGATTTCGTGTATTACGGTAAAGAATACGTTGAAGACAAATTTGGCGGATTATGCGAAGCACCAAACAACATGGATACTGTTCTGGATGTATCATCCGAAGTAACCTTCTACGTTTTAGAACAGTACGAAGAATTCCCAACACTACTTGAAGACCAGGTCGGTTGATCACCGAGAGCAGCCATCTGTGCTGCAGCATCTGGTTGTTCCACAGGATTTGCAACTGGAAGCGCTCAGACTGCTATAAGTGGATGGTACCTAAGAAAGTACCTGCACAAAGAACAGCAAAGCCGACTTGGGTTCTATGGTTACGACCTGCAGTACCAGTGTGGAGCATCCAACGTATTCGCCATCCGTGGAGTCGAAGGATTACCACTG…
>denovo887 G3A_6752
GCATACACTGACAACATCCTCGACGACTACACTTACTACGGTAAAGAACACGTTGAAGACAAATTTGGCGGATTATGCGCAGCATCAAACAACATGGATACTGTCCTGGATGTAGCATGCGAAGGAACCTTCTAAGTGTTAGAACAGGAGGAAGAATTCCCAGCACTACTTGAAGACCAGTTCGGTGGATCACAGAGAGCAGCTTTCTGATCTGCTGCATCTGGTTGTTCCACAGGATTGGCTACTGGAAACGATCAGACTGCTCTCAGTGGATGGTACCTATCACTGTACCTGCACAAAGAACAGCACAGCCGACTTGGGTTCTATGGTTACGACCTGCAGGACCAGTGTGGAGCATCCAACGTATTCTCCATCCGTGGAGACGAAGGATTACCACTG…
>denovo888 G3A_12327
CAGCCAAATTGTAATGGTCAAACTTTAGGTGGAATGTTATTGCCAATACCACCATTTGCAGAGCAAAGACATATAACTGAAAAATTAACACTTCTTACGCCAATACTGCAAAAATATAGTGTCTCACAAGATTCGTTAGATTATTTGAATGATGAATTAAACAACAAACTAAAGAAATCAATATTACAAGAAGCAATACAGGGCAAACTTGTTCCACAAGATCCGAATGACGAGTCAGCATCTGTATTGCTTGAGCGCATTCGTGCCGAGAGAGAGCGTTTGATTAAAGAGAAGAAAATCAAGCGAGATAAGAACGAATCTATCATCTACAAAGGTGATGATAACTCGTATTATGAGAGGATTGGAATTCAAGACATTGCTCTTGACGTTGAAACAAAC…
>denovo889 G3A_11863
GCACCGCTTAATGCGAGGGCCGACTTTAAAAAACTCCTACGTGTTGTTTTCATACAATCATTGTACCTCTCCGAAATAGTAACGCTACTTGCGAAAGAATTTCAACAGAAAACTCCTTCTTTTCTTTCACAAAGGCAGTAAAAGCAGGTTTTCTACCTTTTTAGCAGCACATAGAGCGCTGTATCAGCCATCCAGGATGGCGTTTTGGCAGGCTCCAGACCCGGTTCGCTCCTTTGCAATACTTCCATCACCTCCGGCGATTCTGCCATCGGCTTGCCCAGGCAGAAATACTCGGCACGCTCAATGACGGCGCCGACCTTCCGCGCAAACTATCCAAACTACGCAATGAATT
>denovo89 G8A_7871
GCTTACACTGACGATATCCTAGATGATTTCGTGTACTACGGTAAGGAATACGTGGATGGAAAATACGGCATCTGTGGAACCAAAGCAAGCACTGAAGTAGTTCACGACATAGCTGCAGAAGTAACCATGTACGGACTGGAACAATACGAATACCCCGCTCTCCTTGAAGACCACTTTGGAGGTTCTCAACGAGCTGCAGTTGTTTCTGCTGCCGCAGGATGTTCAGTAGCCTTTGCAACCGGTAACTCCAATGCTGGAGTCAACGGATGGTACTTAAGCCAGATTCTCCACAAAGGAACCCACAGCAGACTCGGTTTCTACGGTTACGACTTGCAGGACCAGTGCGGAGCATCCAACTCCCTCTCTATCAGGAGTGATGAGGGTTTGATCCACGAATTA…
>denovo890 G3A_11235
TCAGTGAGAAAATCCTCATCCTCGCGTGGTTGAACGACGAACAGACCATGAGGGCGTACGGCAGCCGAAGTGACGCCCACAGGGTCTTCCAGAGAATGCTCAGGTCCGGCGACCCGCCCGACTCCTGGGAACAACTTCTCGAGCAGGCCCGCAAGAACACGTCACGCCTGAAAAAAGCGCTTCCCGCAAGCGACACCTGATCACAAAATGCTCCGCGCCCGCCCTCGCTGGGGAAAGGGTGCTGTCCAAGTACCGTCTGCCTGAGAGCCACCTCGGCGCCGTGCTGGAACTACGTGTACAGGCTGCTCTACCCTCGGAGGCTTTCCGGTAACGCGCGCAAATCAAGTGCTATCAGAACAACTTCCCGACCCGCTGTCAATTTGCCATCAATTCAACTAC…
>denovo891 G2A_100033
TTACACTGACGACATCCTAGATGATGTCGTGTATTACGGTAAAGAAAACGTGGATGGTAAATATGGCATCTGTGGAACCAAAGCAAGAACTGAAGTAGTTAACGATATAGCGGCCGAAGAAAAAATGTATGGAATGTAACAATACGAATACACCGCGCTCTTTGAAGACCACTTTGGAGGTTCTCAACGAGCGGCAGTTGTTTCTGCTGCTGCAGGATGTTCAGTTGCCTTTGCACCAGGGAAATCCAATGCTGGAATCAATGGATGGTACTTAAGTCAAAGTCTCCACAAAGAAACCCACAGCAGACTCGGTTTCTACGGTTACGACTTGCAAGACCAGTGCGGAGCATCCAACTCCCTATCTATCAGGAGTGATGAAGGTTTGATCCACGAATTACG…
>denovo892 G2A_99175
ATACACTTACAACATCCTCGACGACTACACTTACTACGGTAAAGAATACGTTTAAGACAAATTTGGCGGATTATGCGAAGCACCAACCAACATGGATACTGTTCTGGATGTAGCATCCGAAGTAACCTTCTACGGTTTAGAACATTACGAAGAATTCCCAGCACTACTTGAATACCAGTTCGGTGGATCAAAGAGAGCTGCTATCTGTGTAGCAGAATCTGGTTGTTCCAAAGGATTTTCTACTGGAAACGCTCAAGCTGATCTAAGTGGATAGTAGCTATCAATGTAACTGCAAAAAGAACAGCACAGCCGACTTGGGTTCTATGGTTACGACATGCAGGACCAGTGTGGAGCATCCAACGTATTCGCCATCCGTGGAGACGAAGGATTACCACTGGA…
>denovo893 G2A_99512
ATACACCGACAACATCCTCGACGACTACACTTACTACGGTAATGAATACGTTGTATACAATTTTGGCGGATTATGCGAAGTACCAAATAACATGTATACTGTTATGGATGTAGTATCCGAAGTAACCTTC
>denovo894 G2A_100251
TGCCATCTCTTCACTGGTAACAAGAGTTTCATATAGTTTCTCACCATGACGGGACCCTATGATTTTAATCTCCGTTTCACCAAATTTAGGATCAACTTTAGCGTAAACAGATCTGAGTGCGTGAGCAAGAGTCGTCAGCGTTGCTGCAGGTGCTTTTTGAACGAACATATCACCATTATGACCGTGTGTGAAAGCGTAAATAACCAAATCTACGGCGTCATCAAGAGTCATCATAAACCTGGTCATTTCAGGATTGGTAATGGTAATGGGATTGCCCTGTTCCATTTGCTCCACCCAAAGAGGAATAACTGATCCACGGGAAGCCATTACATTTCCATAGCGTGTACAACATATCTTTGTAAGAGCATCATCGCCCAACTATCCTAACTATGCAATGAA…
>denovo895 G2A_100441
TTACACCGACGACATCCTAGATGATTTCGTGTACTACGGTAAAGAATACGCGGATGGCAAATACGGCATCTGCGGAAACAACCCAAGCCCTGAAG
>denovo896 G2A_98405
TTACACTGACGACATCCTAGATGATTTCGTGTATTACGGTAAAGAATACGTGGATGATAAATATGGCATCTGTGGAACCAAAGCAAGCACTGAAGTAGCTCACGACAAAGCCGCCTAAGTAATCATGTACGAAGTGTAACAATACGAATACGC
>denovo897 G2A_98224
TTACACTGACGACATCCTAGATGATTTCGTGTATTACGGTAAAGAATACGTGGATGGTAAATATGGCATCTGTGGAACCAAAGCAAGCACTGAAGTAGTTCACGACATAGCCGCCGAAGTAACCATGTACGGAATGGAACAATACGAATACCCCGCCCTCCTTGAAGACCATTTTGGAGGTTCTCAACTAGCTGCAGTTGTTTCTGCTGCTGCAGGATGTTCAGTTGCCTTTGCAACAGAGTACTCCAATGCTTGAATCGATGGATGGTACTTAAGTTAAATTATCCACAAAGAAACCCACAGCAGACTCGGTTTCTACGATTACGACTTGCAAGACCAGTGCAGAGCATCCAACTCCCTATCTATCAGGAGTGATGAAGGTTTGATCCACGAATTACG…
>denovo898 G2A_97952
TTACACTGACGACATCCTAGATGATTTCGTGTATTATGGTAAAGAATACGTGGATGGTAAATATGGCATCTGTGGAACCAAAGCAAGCACTGAAGTAGTTCACGACATAGCCGCCGAAGTAACCATGTACGGTATGGAACAATACGAATACCCCGCTCTTCTTGAAGACCATTTTGAAGGTTCTAAACGAGCTACAGTTGTTTCTGCTGCTGCAGGATATTCAGTTGACTTTGCAACAGGGTACTCCAATTCTGGAATCCATGGATGGTACTTAAGTCAAATTCTCCACAAAGAAACCCACAGCAGGCTCGGTTTCTACGGTTACGACTTGCAAGACCAGTGCGGAGCATCCAACTCCCTATCTATCAGGAGTGATGAAGGTTTGATCCACGAATTACG…
>denovo899 G2A_98161
CTATTGTATCGCCTACAAACCCAATTTGGCTTTCTACGAGAGCATGGACGTAAAGGGATGGATTTCATTTGAAAAAACCGTTGAGTACATCAAAAAGAACTACCCAAACTATGCAATGAACA
>denovo9 G2A_7920
TTCAATTCGTTTGGTAATTAGATTCTCTATTTCCTGAGGACCTGCTCCTGTATAAGAAGTAGATACAATAGCCACAGGTACTTCTATTTCAGGAAATAAATCTATAGGCAATCCTGTTAATGAAATTGCACCTAAAAGTACAACTACCCAAACTACGCAATGAACA
>denovo90 G8A_8515
GCATACACTGACAACATCCTCGATGAGTTCACCTACTACGGTATGGACTACATCAAGGACAAGTACAAGGTCGACTGGAAGAACCCGAGCGCGAAGGACAAGATCAAGCCGACCCAGGATGTCGTCAACGACATGGCAACCGAGGTCACCCTCAACGCCATGGAGCAGTACGAGCAGTTCCCGACCATGATGGAAGACCACTTCGGCGGGTCCCAGCGTGCCGGTGTCATCGCCGCGGCGGCCGGTCTCACGACCGCCAGCGCCACCGGCAACTCGAACGCCGGTCTCAACGGATGGTACCTCTCGATGCTCCTGCACAAGGACGGCTGGTCGCGTCTCGGCTTCTTCGGCCACGACCTCCAGGACCAGTGCGGGTCTGCAAACTCGCTCTCCATGGAG…
>denovo900 G2A_99077
CAGCGCTAAATCGAATCTGGTGCAAATAGCCGGAAAAACAGGAACTGCACTAATATTAGGAAAGCAAGCTCAAAGTCAATCGAGTAAAACAAAGCATACTGTTTCTTTCTGCGGATATTTCCC
>denovo901 G2A_98509
TTACACTGATGACATCCTGGAGGATTACACTTACTGGGCCATCGACCTCGTCAAGTCGAAGTATGGTGGCATGTGTAAGAGCCAGCCCTCCATGGAACTGATGGACAAGCTCGGCACTGAGGTTAACTCCTACGCTATGGAGATGTATGAGAAGTACCCCGCCGCTATGGAGGCTCACTTCGGTGGGTCCCAGCGTGCCACCATAGCTGCTGCTGCCACTGGTATCGCCTGTGCGATGGCCACTGGTAACTCCGACTTCGGTCTCAACGGATGGTACCTCTCGATGCTCCTGCACAAGGACGGCTGGCCGCGTCTCGGCTTCTTCGGCTACGACCTCCAGGACCAGTGCGGGTCTGCAAACTCGCTCTCCATCCGGGGCGACGAGGGTGCTATCGGCGA…
>denovo902 G2A_98667
CAACGACAAAATCAACGCAGGACAACTAACGAAAGCAAGCTACCAAGACATCGCAGGACTGATACAAAGATACATGGACCGCAACCTACAAGACCCCAACTACCCTAACTACGCAATGAACA
>denovo903 G2A_103468
ATACACTGACAACATCCTCTACAACTACACTTACTACGGTAAAGAATACGTTGTAGACAAATTTGGCGGATTATGCGCAGCGCCAAACAACATGGATACTGTTTTGTATGTAGCATCCGAAGTATCCTTCTACGGTTTATAACAGTACGCAGAATT
>denovo904 G2A_103484
ATACACTGACAACATCCTCGATGACTACACTTACTACGGTAAAGAATACGTTGAAGACAAATTTGGCGGTTGTGGCGAAGAACCAAACAACATGGATACTGTTCT
>denovo905 G2A_104331
ATACACTGACAACATCCTCGACGACTACACTTACTACGGTAAAGAATACGTTGAAGACAAATTTGGCGGCTTATGCGAAGCATCAAACAACATGGATACTGTTCTGGATGTAGCATCCGAAGTAACCTTCTACGGTTTAGAACAGTACTAAGAATTCCCAGCAATACTTGAAGCACAGTTCGGTGGATCACAGAGAGCAGCCATCTGTGCGGGATAATTTAGTTGTTCCACAGGATTTACTACAGGAAACGCTCATACTGCTCTAAGTAGATAGTACCTAT
>denovo906 G2A_103929
CGATGAGTTGCGTCCCGTAATGAATGGTGTATATTTCGATTTCACTCCCGAATCACTCACATTCGTTGCAACTGATGCTCACAAATTGGTTAAGTATGCAGCCGAGAACGCTACAGACTTTACGGCAGCATTTATTCTCCCAAAGAAGCCTGCAAATTTGCTCAAGGCTCTGCTTTTGAAAGAGGAGGATGCTGTAGAGGTTACATTCGATGCAAAGAACGTATCATTCCAATTGAAGAACTACAAATTGGTTTGCCGACTTATCGAGGGCAACTACCCTAACTATGCAATGAACA
>denovo907 G2A_101853
AGATACAACCACTACTGCAACAGATTCCATCAAAACTAAACCTAAAAAGAAAAGCAATAGCAAAAAGAAAGAAGCGCTTATTTTGCACAATCTATTAACACAAACACAAGACACACTGCAAAATACTAAGGACTTTATTTTCAATAAATATGGAAACTCCTTTGCTACTATTATAGAACCCGAAAAGAAGGACTCTACAGACACACCTGGTGTACTATTTATTGATTTGAACAACTATCCTAACTACGCAATGAACA
>denovo908 G2A_101324
GGTAGCCATAAACATCATACCCACCACAGCTAACACAATGTTCTTCAACGACATGCTAGTTCTCCTCTTTAAGTCCACACAGGACGAGTTATAAGCGGCGCGCAAAGACCTATCCCTTGCAAACCAGCGTATCATGTATAATAGACTTAAAGAGTGGCACATGGCAACCATCTTACAAGACTATTTTCATCTTTAAGGCTCTTTCTATCCTGCACCCTTGCACAAAAGTTTTTTAGCTCGTATAGTACCACAAATTTCCCCGCATACTTACTAGGGCTCATGTTTCAACCCTTATTTATAGTGGTACACCATGAAGAGTTTTTTACGTCCCTTTTATCGTCAACTACCCAAACTACGCAATGAACA
>denovo909 G2A_101176
TTACACTGACGACATCCTAGATGATTTCGTGTATTACGGTAAAGAATACGTGGCTGGTAAATATGGCATTTGTGGAACCAAAGCAAGCACTGAAGTAGTTCACGACATAGCCGACGAAGTAACCATGTACGGTGTAGAACAGTACGAAGAATTCCAATCACTACTTGCAGACCAGTTCGGTGGATCACAGAGAGCAGCCATCTGTGCTGCAGCATCTGGTTGTTCCACAGGATTTGCTACTGGAAACGCTCAGACTGCTCTAAGTGGATGGTACCTATCAATGTACATGCACAAAGAACAGCACAGCCGACTGGGGTTCTATGGTTACGACCTGCAGGACCAGTGTGGAGCATCCAACGTATTCTCCATCCGTGGAGACGAAGGATTACCACTGGAACT…
>denovo91 G8A_150969
GCATACACGGATAACATCCTTGATGACTTTACCTACTATGGATTGGACTATCTCCACGACAAGTATAAGATCGACACCAAGAACCCGAACCCAAAAGACAAAGTCAAAGCAACGCAGGAAGTTGTCAACGACATCGCATCCGAAGTCAACCTGTACGGTATGGAACAGTATGAACAGTTCCCAACCATGATGGAAGATCACTTCGGCGGTTCCCAGCGTGCAGCTGTTCTTGCAGCCGCATCTGGTATCACCACGTCTATTGGAACTGGAAACTCCAACGCCGGTCTTAACGGCTGGTATCTTTCCATGCTTCTGCACAAGGACGGCTGGTCCAGACTTGGTTTCTTCGGCTACGACTTGCAGGATCAGTGCGGTTCCGCAAACTCTCTCTCGATCAGA…
>denovo910 G2A_101562
ATTGGATACCATACTGTCACTGGCATCTACAATGACCTGCACCTGGGCCGAATCACCCCGTTTTAAGGCGGTAGCAAAGTCAGGCGGGTAGATAATTCCAGCCTGGGCCCTACCGCTGTCAATCATACGGTTTACTTCTTCATAACTATCCAAACTACGCAATGAACA
>denovo911 G2A_102334
TTACACTGACGACATCCTAGATGATTTCGTGTATTACGGTAAAGAATACGTGGATGGTAAATATGGCATTTGTTGAACCAAAGCAAGCACTGAAGTAGTTCACTACATATCCTCCGAAGTAACCATGTACGGAATGGAACACTACGAATACCCCGCTCTCCTTGAAGAACATTTTAGAGGTTCTCAACGAGCCGCATTTGTGTCCGCTGCTGCAGGATGTTCAGTTGACTTTGCAACAGGGAACTCCAATGCTGGAATCAATGGATGGTACTTAAGTCAAATCCACCGCAAAGAAACCCACAGCAGACATGGTTTCTACGGTTCAGACTTGCACGAACAGTGCGGAGCATCCAACTCCCTATCTATCAGCAGTGATGCAGGTTTGATCCACGAATTACG…
>denovo912 G2A_102515
ATACACTGACAACATCCTCGACGACTACACTTACTACGGTAAAGAATACGTTGAAGACAAATTTGGCATTTGTGGAACCAAAGCAAGCACTGAAGTAGTTCACGACATAGCCGCCGAAGTAACCATGTACGGAATGGAACAATACGAATACCCCGCTCTCCTTGAAGACCATTTTGTAGGTTCTCAACGAGCTGCAGTAGTTTCTGCTGCTGCAGGATGTTCAGTTGCCTTTGCAACAGGGAACTCCAATGCTGGAATCAATGGATGGTACTTAAGTCAAATTCTCCACAAAGAAACCCACAGCAGACTCGGTTTCTACGGTTACGACTTGCAAGACCAGTGCGGAGCATCCAAATCCCTATCTATCAGGAGTGATGAAGGTTTGATCCACGAATTACG…
>denovo913 G2A_102486
ATACACTGACAACGTCCTTGACGACTTCACCTACTACGGTAAAGAATACGTTGAAGACAAATATGGTGGAATATCCGAAGCACCAAACACCATGGACACAGTCCTGGACGTTGCATCTGAAGTAACCTTCTACGCACTGGAACAGTATGAAGACTACCCAGCACTACTTGAAACCCTATTTGGTGGATCACAGAGAGCAGCCATCTTAGCTGCAGCATCTGGTTGTTCAACCGCATTTGCTACTGGAAACGCTCAGACTGCTCTAAGCGGATGGTACCTATCTATGTACCTGCACAAGGAACAGCACAGCAGACTTGGATTCTATGGTTACGACCTGCAGGACCAGTGTGGTGCATCCAACGTGTTCTCAATTAGAGGAGACGAAGGATTACCAACTGA…
>denovo914 G2A_101987
TTACACTGACGACATCCTAGATGATTTCATGTATTACGGTAAAGAATACGTTGATGACAAATATGGCAGCTGAGGAGACAAAGCAAACAATAAAG
>denovo915 G2A_93695
AAGATTCATCGTTTTGGCACTGCCCACCGTTCCATACCTGAAATACAATTTCGCCATCTTTACTCCATTATCGCCCCCGGAAATTTTCCGACAATCCCCCTGCGTCAACTACCCAAACTATGCAATGAACA
>denovo916 G2A_92889
TTACACTGACGACATCCTAGATGATTTCGTGTATTACGGGAAAGAATACGTGGATGGTAAATATGGCATCTGTGGGACCAAAGCAAGAACTGAAGGAGTTCACGACATAGCCGCCGAAGTAAGCATGTACGGAATGGAACACTACGAATACACCGCTCTCCTTGAAGAGCATTTTGGTGGTTCTCAACTAGCTGCAGTTGTTTCTGCTGCTGCAGGATGGTCAGTTGCTTTTGCAACAGGGAACTACAATGCTGGAATCATTGGATGGTACTTAAGTCAAATTCTCCACAGAGAAACCCACAGCAGACTCGGTTTCTACGATTAC
>denovo917 G2A_93097
TTACACTGACGACATCCTAGATGATTACGTGTATTACGGTAAAGAATACGTGGAGGGTAAATATGGCATTTGTGGAACAAAAGCAAGCAACGA
>denovo918 G2A_94350
AACAACAGCAGCAGCAGCAACAACAACAACGACAACAACAACAACAACAACAACAACAACAACAACAACAACAACAACAACAACAACAACAACAACAACACCAACAACAACAACACCATCAACAACAACAACACCAACAACAACAACAACACCAACAACAACAACAACAACAACAACAACAGCAACAGCAACAACAACAACAGCAGCAACAACAACAACAACAGCAACAGCAACAACAACAACAACAACAACTACCCTAACTACGCAATGAACA
>denovo919 G2A_93968
TAGCCATATTTCCTCAACACCAGTCAATGATGCAGCCTTATCAAGTGGGGCCGATCTAACTCACGTAAGACTGCATTTGCCGCTGGTCCTAATAGAATAACTTACTATGTTGATCGTCTGGTTACTGGAAGCAATCTGTCCCTGTCACTGCCCCGCCACTCCCACGGCAGCCTCCGCCTCCGCCCGGAGCATCTCCCCCCGGGCCAGCAGGCTAACATCCTGCCACTCTGTTTGGACCAGCTCTTCGAGCTTCTTGACGATCTCCCGCTGCCCCATATCCCTGTAACTACCCTAACTATGCAATGAACA
>denovo92 G8A_156836
CTCATAGCCGTGATACTACCTCTTCGCTTCAAGCACTAGAAGATAAGGTGAAAAACAGCTTAGGAGCAAGCACCGTAGTGGACGAATATTTAGAAAAACCACAACGTGACAAGAGTCGCTACTATCGAGATAACCTGTCACTTATTGAACGGCACTTGCAATCCTTCTCTACCCAGACGATGCAAAAATCTTTTTCCTTCTGTTTGGAAAATGGAGTTTATAATGCAGCTGTATTAATAGATGTAGCAAAGAGTTTACAAAAACAGAACGGCGAAACACCCCCTGAAATGATAGTTACTTCCCTTGACAACAAAATCAACATCAATGAGATGATACCCCAGAAAACAGATATAACGTTTCAAAAGCATTTTTCAATGAAACAAAAAGAACTACCCTAAC…
>denovo920 G2A_91741
ATATACTGACAACATCCTCGACGACTACACGTACTACGGTAAAGAATACGTTGAAGACAAATTTGGCGGATTATGCGAAGCACCAAACAACATGGATACTGTTCTGGATGTAGCATCCGAAGTAACCTTCTACGGTTTAGAACAGCACGAAGAATTCCTAGCACTAAGTGAAGACCAGTTCGGTGGATCACAGAGAGCAGCCAACTTTGCTGCATAATCTTGTTGTTCCACATGATTTGCCACT
>denovo921 G2A_91669
TTACACTGACGACATCCTAGATGATTTCGTGTATTACGGTAAAGAATACGTGGATGGTAAATATGGCATCTGTGGAACCAAAGCAAGCACTGAAGTAGTTCACGACATAGCCGCCGAAGTAACCATGTACGGAATGGAACAATACGAATACCCCGCTCTCCTTGAAGACCATGTTTGAGGTTCTCAACGAGCTGCAGTTGTTTCTGCTGCTGCAGGATGTTCAGATGTCTTAGCAACAGGGCACCCCAATGCTGTAATCAATGGATGGTACTTAAGTCAAAGTCTCCACAAAGAAACCCACAGCAGACTCGGTTTCTACAGTTACGACTTGCAAGACCAGTGCGGAGCATCCAACTCCCTATCTATCAGGAGTGATGAAGGTTTGATCCACGAATTACG…
>denovo922 G2A_91840
TTACACTGACGACATCCTAGATGATTTCGTGTATTACGGTAAAGAATACGTGGATGGTAAATATGGCATCTGTGGAACCAAAGCAAGCACTGAAGTAGTTCACGACATAGCCGCCGAAGTAACCATGTACGGAATGTAACAATACGAATACCCCGCTCCCCTTGAAGACTATTTTGGCGTGTCTCAACGAGCTGCAGTTGTTTCTGCTGCTGCAGGCTCTTCAGTTGCCTTTGCAACAGGGCACTCAAATGCTTGAATCAATGGCATGTCATTAAGTCGAATT
>denovo923 G2A_91657
ATACACTGACAACATCCTCGACGACTACACTTACTACGGTAAAGAATACGTTGAAGACAAATTTGTCGGATTATGCGAAGCACCAAACAACATGGATACTGTTCTGGATGTAGCATCCGAAGTAACCTTCTACGTTTTATAACAGTACGAAGAATGCCCAGCACTATTTGAAGACCAATTCGGTGTATCACAGAGAGAAGCCATCTGTGCTGCAGCATCTGGTCGTTCCACAGGGGTTGCTACTGGACACGCTCCGACGACTCTAACTCGAT
>denovo924 G2A_92671
ATATACAGTAGCTTACAAGCCAAACACAGCTTTCTACGAAGTTTACGGCGCAAAAGGTTGGGAAACATTAGACAAGACAATAAAATACATCAAGGCTAACTACCCAAACTACGCAATGAACA
>denovo925 G2A_92541
TTATACTGACGACATCCTAGATAATTTCGTGTATTCCGGTAAAGAATACGTGGATGGTAAATATGGCATGTGTGGAACCAAAGCCAGCACTGAAGTAGTACACGTCATAGTC
>denovo926 G2A_96504
TTACACTGACGACCTCCTAGATGATTTCGTGTCTTACGGTAAAGAATACGTGGATGGTAAATATGGCATCTGTGTAACCAAAGCAAGCACTGAAGTAGTTCACGACATAGCCGCCGAACTAACCATTTACGGAATGGAACAATTCGAATACTCCCCTCTCCTTGAATACCATGTGGGAGGTTCTCAACGAGCGGCAGTTGTTTCTGCTGCTGCAGTATGTTCCGTTGCCTTTGCAACAGGGAACTGCAATGCTGGAATCAATGGTTGGTACTTAAGTCAAGTTCTCCACAAAAAAACCCACGGCAGACTCGGTTTCTACGGTTACGACTTGCAAGACCATTGCGGA
>denovo927 G2A_96391
TTACACTGACGACATCCTAGATGATTTCGTGTATTACGGTAAAGAATACGTGGTTTGTAAATATGGCATTTGTGGAACCTTAGCAAGCACGTTTTTGGTTCACGACATAGCCGCCGAAGTAACCATGTACGGAACGGAACAATACGAATACCCCGCTCTCCTTGAAGACCATTTTGGAGGTTCTCAACGAGCTGCAGTTGTGTCTGCTGCTGCAGGATGTTCAGTTGCCTCTGCACCAGTGCACTGCAATGCTGGAAGCAATGGATGGCACTTAAGTCAAATTCTCCACAAAGAAACCCACAGCAGACGCGGTTTCTACAGTTACGACTTGCAAGACCAGTGCGGAGCATCCAACTCCCTATCTATCAGGAGTGATGAAGGTTTGATCCACGAATTAC
>denovo928 G2A_96808
GCCTAGACTCTTACGTCCAACACCAGGGACGCATACACGATTCCCTGGAATACTCTTACAAAAAACAACTGGATGAATACGAAGCCTGGCGCGCTGGTTCATTCGACGACTACAAAGTAAACGACCCAAATTCCCCGATTGCCAAAGCTATCCGGGCTGGCTACTACGAGACGGTTGTACAAGCTGAAAACGCTGTAAAACTAGGCGCAATTCGCGACCTGGAAACAACTACCCTAACTATGCAATGAACA
>denovo929 G2A_96276
ACCCAGGCTCAGACTGATTATGTCTTGAAGCTGATGGGGCCCGGAGATGAAGTGTTGGTCAGCCTGGCCGGACCGGCGATCAACAGTATGCAGACCTTGGATGTGGAGATTCCCTGGACGCCCACCACCGCCGGCGAGACCGCCATCTACGGAATGGTGGAGATGACCGGCGATGAGATATCCACCAACTACCCTAACTACGCAATGAACA
>denovo93 G8A_5161
GCCTACACGGATAACATCCTTGATGACTTCACCTACTACGGAATGGACTACCTCCACGACAAGTACAAGATCGACTGGAAGAACCCGAACGCGAAAGACAAAGTCAAAGCAACCCAGGAAGTCGTCAACGACATCGCAACCGAAGTCAACCTTTACGGTATGGAGCAGTATGAACAGTTCCCGACCATGCTGGAAGACCACTTCGGCGGTTACCAGCGTGCAGCCGGTCTCGGTGCAGCATACGGTTCAACCACGTCGATTGCAACCGGCAACGCCAACGCCGGTCTCAACGGCTGGTATCTGTCCAAGCTTCTGCACAAAGACGGCTGGTCCAGACTTGGTTTCTTCGGCTACGATCTGCAGGACCAGTGCGGTTCCGCAAACTCACTCTCCATCAGA…
>denovo930 G2A_96083
TTACACTGACGACATCCTAGATGATTTCGTGTATTATGGTAAAGAATACGTGCATCGTAAACATGGCATCTGTGGTACCAGAGCAAGAACTGAAGAAGTTCACGACATAGCCG
>denovo931 G2A_97500
ATACACTGACAACATCCTCGACGACTACACTTACTACGGTAAAGAATACGTTGAAGACAAATTTGGCGGATTATGCGCAGCAGCAAGCAATATGGATACTGTTCTGGTTGTAGCATCCGAAGTAATCTTCTAAGGTTTAGAACAGTACTA
>denovo932 G2A_96925
ATACACTGACAACATCCTAGATGATTTCATTTATTACGGTAAAGAATACGTTGATGATAAATATGGCGGATTATGAGAAGAAGCAAACAATAAGGTAATTGACCT
>denovo933 G2A_94955
TTACACTGACGACATCCTAGATGATTTCGTGTATTACGGTAAAGAATACGTGGATGGTAAATATGGCATCTGTGGAACCAAAGCAAGCACTGACGTAGTTCACGACATAGCCGCCGAAGTAACCATGTACGGCATGGAACAATACGAATACTCCGCTCTCCTTGAAGCTCATTTTGGAGGTTCTCAACGAGCTGCAGTTGCTTCTGCTGCCGCAGAATGTTAAGTTGCCTTTGCAACAAGGGACTCCAATGCTGGAATCCATGGATTGGACTTAAGTCAGATTCGCCACAA
>denovo934 G2A_95739
ATACACTGACAACATCCTCGACGACTACACTTACTACGGTAAAGAATACGTTGAAGACAAATTTGGCGTCTTATGCGCCGCACCAAACAACATGGATACTGATCTGGTTGTAGCATCCGAAGTCACCTTCTACGTTTTAGAACACTACTAAG
>denovo935 G2A_95469
TTACACTGACGACATCCTAGATGATTTCGTGTATTACGGTAAAGAATACGTGGATGGTAAATATGGCATTTGATGCAACAAAGCAAGCACTGAAGAAGTACACGACATAGCTCCCGAAGTAACCATGTACGGAATGGAACAATACGAATACCCCGCTCACCTTGAAGACCATTTTGGAGGTTCTCAACGAGCTGCAGTTGTATCTGCTGCTGCAGGATGCTCCGTTGCCTTTGCAACAGTGGACTCCAATGCTGGAATCAATGGATGGTACTTAAGTCAACT
>denovo936 G2A_114484
ATACACTGACGACATCCTCGACGACTACACGTACTACGGTAAAGAATACGTTGAAGACAAATTTGGCATATTAGGCGAAGCACCAAGCAACATAGATACTGATCTGGATGTAGCAGACGAAATAACGTTC
>denovo937 G2A_114536
CTACACTGACAACATCCTCGACGATTTCACGTACTACGGTAAGGACTACGTGGATGACAAATACGGCATCTACTGGACCAACGCAAGCCCTGAAGA
>denovo938 G2A_113822
TTACACTGACGACATCCTAGATGATTTCGTGTATTACGGTAAAGAAGAGGTGGAGGGTAAAGATGGCAGGTGGGGAACCAAAGCAAGAAAGGAAGTAGTTCACGACATAGAAGCCGAAGTAAGCATGTAAGGAATG
>denovo939 G2A_114774
TTACACTGACGACATCCTAGATGATTTCGTGTATTACGGTAAAGAATACGTGGATGGTAAATATGGCATCTGTGGAACCAAAGCAAGCACTGAAGTAGTTCACGACATAGCCGCCGAAGTAACCATGTAAGGAATGGAACAATACGAATTCCCCGCTCTCCTTGAAGACCATTTTGAAGGTTCTCAACGAGCTTCAGTTGTTTCTGCTGCTTCAGGATGTTCATTTGCCTTTGCAACACGGAACTCCAATGCTGGAATGAATGGAGAGTACTGAAGTCAAATTATCCACAAAGAAACCCACAGCAGACTCGGTTTCTACGGTTACGACTTGCAAGACCAGTGCGGAGCATCCAACTCCCTATCTATCAGGAGTGATGAAGGTTTGATCCACGAATTACG…
>denovo94 G8A_156019
GCATACACCGATAACGTATTAGACGACTTCTCTTACTTCGGTAAAGATTACGTAGAAGACAAATACGGAGAATTATGTTCCGCACCTAACAACATGGACACTGTTCTTGACGTAGGTTCTGAAGTAGCATTCTACTCCTTAGAACAATACGAAGAATACCCTGCTTTACTTGAAACTCACTTCGGTGGTTCTCAAAGAGCTGCTGTTATTTCCGCAGCTGCAGGTATTTTCACTGCATTCGCAACTGGTAATGCACAAACTGGTTTATCTGCATGGTACTTAGCACAATACTTACACAAAGAACAACATTCCAGATTAGGATTCTACGGTTACGACTTACAAGATCAATGTGGTGCAGCTAACGTATTCGCTATCAGAAACGACGAAGGTTTACCACTT…
>denovo940 G2A_114967
TTACACTGACGACATCCTAGATGATTTCGTGTATCACGGTAAAGAATACGTGGATGGTAAATATGGCATCTGTGGAACCAAAGCAAGCACTGAAGTAGTTCACGTCATAGCCGCCGAAGTAACCATGTACGGAATGGAACAATACGAATACCCCGCTCTCCTTGAAGACCGTTTTGGAGGTTCTTAACTAGTTGCAGTTGTTTCTGCTGATGCAGGATGTTCAGTTGACTTTGCAACAGGGAACTCCAATGCTGTCATCAATGGATGGTACTTAAGTCACATGCTCCGCAAAGAAACCCACAGCAGGCTCGGTTTCTACGATTACGACTTGCGAGAACAGTGCGGAGCATCCAACTCCCTATCTATCAGGAGTGATGAAGGTTTGATCCACGAATTACG…
>denovo941 G2A_111945
ATTCACTGACAACATCCTCGACGACTCCACTTACTCCGGTAAATAATACGTTGAAGACAAATTTGGCGTATTATGCGAAGCACCAAACAACATGGATATTGTTCTGGATGTAGCATCCGAATAAACCTTCTACGGTTTAGACCAGTACGAAGAATTCC
>denovo942 G2A_112170
TTACACTGACGACATCCTAGATGATTTCGTGTATTACGGTAAAGAATACGTGGATGGTAAATATGGCATTTGTGGAACCAAAGCAAGCACTGAAGTAGTTCACGACAGAGCCGCCGAAGTAACCAAGTACGGAATGGAACAAAACGAATACACCGCTCTCCTTGAAGACCATTTTGGAGGTGCTCAACGGGCTGCAGCTGTGTCTGCTGCTGCAGGATGTTCAGTTGCCTTTGCCACAGGGAACGCCAATGCCTGAACCAATGGATTGT
>denovo943 G2A_113494
TTACACTGACGACATCCTAGATGATTTCGTGTATTACGGTAAAGAATACGTGGATGGTAAATATGGCATCTGTGGTACCAAAGCAAGCACTGAAGTATTTCACGACATAGCCGCCGAAGTAACCATGTACGGAATGGAACAAAACGAATATCCCGCTCTCCTTGCAGACCAGTTTTGACGTACTCAACACGCTGCAGTTGTTTATGCTGCTGCAGAATGTTCAGTTGCCTTTGCAACAGCGAACTCCAATGCTGGAATCAATGGATGGTACTTAAGTCAAATTCGCCAC
>denovo944 G2A_112576
ATCTGTAATTGTTAACATTTTTTCACCTTTTTTGGTATTATTTTAATTGAAAATTCCTTTCAATACAAGCACTTACTGTTAAATCAGATATAAATCCTTTTATAGAAACCGCACTTTCAAACAAATTCCGCACCGTCATCGGCCGGCGTCAAAAGGGGTTGCCCATTATACGCATTAATTTCCAAACATCCTTTTTTTCCTTGAACTACCCAAACTACGCAATGAACA
>denovo945 G2A_112786
TTACACTGACGACATCCTAGATGAGTTCATGTATTACGGTAAAGAATACTTGTATGATAAGTATGGCATCTGTGGAACCAAAGCAAACACTGAAGTAATTCACGACATAACCGCCGAAGTAACCATCGACGTAGTGGAAGA
>denovo946 G2A_112912
AACACCAGCAACAACAGCAGCAACAGCAGCAACAGTAACAACAACAACAACAACAGCAACAACAGCAACAACAGCAACAACAGCAACAACACCACCAACAGCACCAACAGCAGCAACAACAGCAACAACAGCAACAACAGCAACAACACCAACTACCCAAACTACGCAATGAACA
>denovo947 G2A_117483
ATACACTGACAACATCCTCGACGACTACACTTATTACGGTAAAGAATACGTTGAAGACAAATATGGCGGATTATGCGAAGCACCAAACAAAATGGATACTGTCATGAAAGTAGCATCCGAAGTAACCTTCTACGGTGTAGAACAGTAAGAAGAATTCC
>denovo948 G2A_117431
ATACACTGACAACATCCTCGACGACTACACTTACTACGGTAAAGAATACGTTGAAGACAAATTTGGCGGATTATGCGAAGCACCAAACAACATGGATACTGTTCTGTATGTAGCATCCGAAGTAACCTTCTACGGTTTAGAACAGTACGAAGAATTCCCAGCACTACTTTAAGACCAGTTCGGGGGATTACAGAGAGCCTACATCTCTGCTGCAGCATCTGGTTGTCCCATAGGATTTTCCACTGGAAACGCCCATACTGCTCTAAGGGGATGGTAACTATCAATG
>denovo949 G2A_117702
ATACACTGACAACATCCTCGACGACTACACTTACTACGGTAAAGAATACGTTGAAGACAAATTTGGCGGATTATGCGAAGCACTAAACAACATGGATACTGTTATGGATGTAGCATTCGAAGTAACCTTCTACGCTTTAGAACAGTACGAAGAATTCACAGCACTACTTGAAGAACAGCTCAGTGGATCACAGAGAGCAGCCATCTATTCTGCAGCATCGGGTTGTTACACAGGATTTACTACTGGAAACGCACAGAATGATCAAAATTGATGGTACCTATCAATGTACCTGCACAAAGGACAGCACAACCGACTTGGGTTCTATAGTTACAACCTGCAAGACCAGTGAGGAGCATCCAACGTATTCTGCATCCGTGGAGACGAAGGATTACCACTGGA…
>denovo95 G8A_4133
GCATACACCGATAATATCCTCGATGAGTACACCTACTACGGTATGGACTACCTGAAGGACAAGTACGGCTTCGACTACACTCACCCAGATCCCAAAGCAGTCATCGCTCCAACTCAGGATATCGTAAACGACCTTGCAACTGAGGTTAACCTCAATGCAATGGAGCAGTACGAACAGTACCCAACCATGATGTAAGACCACTTTGGTGGATCCCAGCGTGCTGGTGTAATGGCAGCAGCTTGTGGTCTGGCCTGTTCCATCGGTACCGGAAACTCCAATGCCGGTCTGAACGGATGGTACCTTTCCATGCTTATGCACAAGGAAGGATGGTCACGTCTTGGTTTCTTCGGCTACGACCTTCAGGACCAGTGTGGTTCAGCAAACTCCCTTTCCATGGAG…
>denovo950 G2A_117206
TTACACTGACTACATCCTATATGATTTCGTGTATTACGGTAAAGAATACGTGGCTGGTAAATATGTTATCTGTGGAACCAAATCAAGCACTGAAGTAGTTCACTACATAGCCGCCTAAGTAACCATGTACGGACTGGATCAATACGAATACCCCGCTCTCCTTGTAAACCATTTTGGAGGTTCTCAACAAGCTGCAGTTGTTTCTGTTGCTGCAGGATGATCAGTTCCCTTTGCAACAGGGAACTCCAATGCTGGAATCAATGGATGGTACTTAAGTCAAATTCTACACAAAGAAACCCACAGCAGACTCGGTTTCTACGGTTACGACTTGCAAGACCAGTGCGGAGCATCCAACTCCCTATCTATCAGGAGTGATGAAGGTTTGATCCACGAACTACG…
>denovo951 G2A_117762
TTACACTGACGACATCCTAGACGACTTCGTCTACTACGGTAAGGAATACGTGGATGGCAAATATGGCATCTGCGAAACAAAAGCAACCACCGAAGTTGTTCACGACATAGCTGCAGAAGTAACCATGTACTGACTGGAACAATACGAATACCCCGCTCTCTTAGAAGACCAGTTCGGAGGTTCACAACGAGCTGCAGTTGTTTCTGCTGCCGCCGGATGTTCTGTAGCCTTTGCAACCGGTAACTCCAACGCTGGAATCAATGGATGGTACTTAAGACAGATCCTACACAAAGAAGCGCACAGCAGACTTGGTTTCTACGGTTACGACTTGCAGGACCAGTGTGGAGCATCCAACTCGCTCTCCATAAGGAGCGACGAAGGCCTGATCCTTGAACTACG…
>denovo952 G2A_115773
TTACACTGACGACATCCTAGATGATTTCGTGTATTACGGTAAAGAATACGTGTTTGGTAAATATGGCATTTGTGGAACCAAAGCAAGCACTGAAGTAGTTCACGACATAGCCGCCGAAGTAACCATGTACGGAATGTAACAATACGAATACCCCGCTCTCCTTGAAGAACATTTTGGATGTTCTCCACGGTCTGCAGTTGTTTCTGCTGCTGGAGCATGTACAGTTGCCATTTCAACAGGGAACTACAATGCTGGAATCAATGGTTGTT
>denovo953 G2A_115975
TTACACTGACTACATCCTAGATGATTTCGTGTATTACGGTAAAGAATACGTGGATGGTAAATATGGCATTTGTGGAACCAAAGCAAGCACTGAAGTAGTTCACGACATAGCCGCCGAAGTAACCATTTACGGAATGTAACAATACAAATATCCCTATCTCCTTGAAAACCATATTTGCGGTTGTGAACTAGCTACAGTTGATTCTGCTGGTGCAGGATGTTCAGTTGCCTTTGAAACAGGGAACTGCAATGCTGGAATCACTGGATGGTAGTTTAGTTAAAT
>denovo954 G2A_115928
CCAAGACACAATCAAAACAGGACAACTAACAAGAACAAGCTACAAAGAAATCGCAGGACAAATACAAAGATACATGGACCGCAACCTACAGGCCCCCAACAACCCTAACTACGCAATGAACA
>denovo955 G2A_115555
TTACACTGACGACATCCTAGATGATTTCGTGTATTACGGTAAAGAATACGTGGATGGTAAATATGGCATCTGTGTAACCAAAGCAAGCACTGAAGTAGTTCACGACATAGCCGCCGAAGGAACCATGTACGGAATGGAACAATACGAATATCCCGCCCTCCTTGCAGACCATTTTGGAGGTTATCAACGAGCTTCAGTTGTTTCTGCTGCTTCAGTATTTTCAGTTGCCTTTGCAACAGGGAGCGCCAGTGCTGGAAGCAATGGATGGTACTTAAGTCAGATTCTCCACAAAGAAACCCACAGCAGACTCGGTTTCTACGGTTACGACTTGCAAGACCAGTGCGGAGCATCCAACTCCCTATCTAGCAGGAGTGATGAAGGTTTGATCCACGAATTACG…
>denovo956 G2A_116064
CTACACTGACAACGTCCTTGACGACTTCACTTACTACGGTAAAGAATACGTAGAAGACAAATATGGTGGAATGTCCGAAGCACCAAACACCATGGACACTGTTCTAGACGTTGCTTCTGAAGTAACCTTCTACGCACTAGAACAGTATGAAGACTACCCCGCACTACTTGAAAACCTATTTGGTGGATCACAGAGCGCATCCATCTTTGCTGCAGCATCTGGTTGTTCAACAGGATTTGCTACTGGAAACGCTCAGACTGGTCTAAGCGGATGGTACCTATCTATGTACCTGCACAAAGAACAGCACAGCAGACTTGGATTCTATGGTTACGACCTGCAGGACCAGTGTGGAGCCTCCAACGTGTTCTCCATTAGAGGAGACGAAGGATTACCACCTGA…
>denovo957 G2A_116012
ATACACTGACAACATCCTCGACGACTACACTTACTACGGTAAAGAATACGTTGAAGACAAATATGGCGTATTAGGCGCAGAACCAAACAACATAG
>denovo958 G2A_106984
TTACACTGACGATATCCTAGATGATTTCGTGTACTACGGTATGGAATACGTGGATGGCAAATATGGTATCTGCGGAACCAAAGCAAGCACTGAAGTAGTTCACGACATATCCGCCGAAGTAACCATGTACGGACTGGAACAGTACGAATACCCCGCTCTCCTTGAAGACCACTTTGGAGGTTCTCAGCGAGCTGCTGTTGTTTCTGCTGCCGCAGGATGTTCAGTAGCCTTTGCAACCGGTAACTCCAATGCTGGAATCAACGGATGGTACTTAAGTCAGATCCTCCACAAAGAAACTCACAGCAGACTCGGTTTCTACGGTTACGACTTGCAAGACCAGTGTGGAGCATCCAACTCCCTATCCATCAGGAGTGACGAAGGTCTGATCCACGAATTACG…
>denovo959 G2A_107017
GAATAATGGCCACATGCCAACACTCTACAAGCTTGGCGAGTACCCTACAATCACTGTAACACCCGAGAACTGGGCGACTATTCCTGCATTCGAGAAGGTGACTATCACTTGCGAGAGCGGTATCCAGTACAACGAGACCGACGAGAACTACCCTAACTACGCAATGAACA
>denovo96 G8A_157320
GCCTACACCGACAACATCCTTGACGAGTTCACCTACTACGGTATGGTCTACATCAAGGACAAGTACAAGGTCGACTGGAAGAACCCGAGCCCGAGCGACAAGGTCAAGCCGACCCACGAGATCGTCAACGACATGGCCACCGAGGTCACCCTCAACGCCATGGAGCAGTACGAGCAGTTCCCGACCATGATGGAGGACCACTTCGGCCGGTCCCAGCGTGCCGGCGTCATCGCCGCTGCGTCCGGTCTGACGACCTCCATCGGTACTGGTAACTCGAACGCCGGCCTGAACGCCTGGTCCCTCTCCATGCTCCTGCACAAGGACGGATGGTCGCGTCTCGGCTTCTTCGGCTACGACCTCCAGGACCAGTGCGGATCCGCAAACTCGCTCTCCATCCGT…
>denovo960 G2A_107337
TTACACTGACGATATCCTAGATGATTTCGTCTACTACGGTAAGGAATACGTGGATGGCAAATATGGCATCTGTGGAACCAAAGCAAGCACTGAAGTAGTTCACGACATATCTGCCGAAGTAACCATGTACGGACTGGAACAGTACGAATACCCCGCTCTCCTTGAAGACCACTTTGGAGGTTCTCAGCGAGCTGCTGTTGTTTCTGCTGCCGCAGGATGTTCAGTTGCCTTTGCAACAGGTAACTCCAACGCTGGAATCAATGGATGGTACTTAAGTCAAATCCTACATAAAGAAACCCACAGCAGACTCGGTTTCTACGGTTACGACTTGCAAGACCAGTGCGGAGCATCCAACTCGCTATCTATCAGGAGTGATGAGGGTTTGATCCTTGAACTACG…
>denovo961 G2A_107154
TACAACAGCCCTTAGAACGCTTGAATTTGGTGACACCGGTGTTCGTACTCGATCGCGCCAAACTGATTCAATCGATACCGCCCACTGCTAGTCAGGAGCAAATGGCCAAGATCGTCGATGACTGGCAAGCCCAGGCGAAGAAACTCAGTGATGCGGGTTATCTGGTCATTGATTCAACAGCGGTGGTCGCAGCCCCAAACGATATCTATATCCAACAGGCCAGTAGGTGATGTCATGCGTACACATAGGACATATCGACAGACATCACGCAAACCCAAGCTTGCACCCTTCCTGCTCAAAGCACTACCCATCTTGCTTTTGGTGTTGGCCGTTGAACGCTATATTGGCCAACGCTTCTTGATCGGCGGCGACGATCAAGTCGACCGGTGTTTGCCGGAC…
>denovo962 G2A_106707
TTCCCCTGTGGTAAGCCCGCCGTCATACTGGGCAACCAGCATACCGGGCTTCGTGGTGGTCGAGGGCGTAGCATCATCAAACTGCCCATCTTCCCACACTTCGGTAAAAGACCGAACAATGATCGACTTATTATCAACTACCCAAACTACGCAATGAACA
>denovo963 G2A_107473
TATCCGATAGCAAAAATCAATATACTTTCTTGCGCGTGGAGACTCCATCCTTAAGTTTTGCAATGAGTGCCTCCGGCGTTAAACTACCCTAACTACGCAATGAACA
>denovo964 G2A_107859
TTACACTGACGACATCCTAGATGATTTCGTGTATTACGGTAAAGGATACGTGGATGGTAAATATGGCATTTGTGGAATCAAAGCAAGCACTGAAGTAGTTCACGACATAGCCGCCGAAGTAACCATGTACGGAAGGGAACAATAGGAATATCACGCTCTCCATGAAGACCATTTTGGGGGTTATCAACGAGATGCAGTTGTTTCTGCTGCTGGAGGGTGTTCAGTTGCCTATGAAACAGGGAACTCCAATGCTGGAATCAGTGGATCGTACTTAAGTCACATTCTCCA
>denovo965 G2A_105205
TAGTTTTATGAAGCAGGTCAATCATCTGGTCCAAAATATTAAGATTATGTTTTGCTTTATTCATAATAATCCTCCAGTACGGTTATTTGTTGAATCGCTTTGTGAACGATAGAATACAAGGTTTTTGCTTGAATCATGTTCCATTTTTTAGTCCACTCGCCCTTTGTTGGGTAATTCTTTACGAGTAACACTAAGGCATCCGCATCCCGGAAAATATTAAGTTCTTGCTCAGTATTGAAGGGGATCACATTTGTATTGAGCAGGTCTTTAGAGGTGTAACTACCCAAACTACGCAATGAACA
>denovo966 G2A_105204
TTACACTGACGACATCCTAGATGATTTCGTGTATTACGGTAAAGAATACGTGGATGGTAAATATGGCATTTGTGGAACAAAAGGAAGCATTGAAGTAGTTAACGAAATAGCGGCAGAAGTAACCATGTATGGAATGGAAAAATAAGAATACCACGAACTCCTTGTAGAACAATTTGGAGGTTCATAA
>denovo967 G2A_105352
CTCATCGATGCCGTCGACCTGGAAGGGCTCCGCCAGTACCTCAAAGAGCGGCGAAGTTTCCTCCTCCGCCTGCTCGAGAACCCCGTCCTCCTGGAACACGAATCATTCACCGACCTCCTCAGGGCGACCTTCCACCTCACCGAGGAGCTCGAGTGGCGGGGGGACTTTACCCGGCTCCCGGAAAACGACATCCGACACCTTGAAGGGGATATCGGGCGGGTCTACCGCCTGCTCGCCGAGCAATGGATCGGCTACATGGAGTACCTCAAGCGCAACTACCCAAACTATGCAATGAACA
>denovo968 G2A_104800
GCCGCCGGCAACACGTGAAGCCCCGTCTTGTTGCTAAGCGTCAAAGTCGCCCGCTGAATCCGCTGAGGCACCGGCTTCCGCGACGAACGCGCCAGCTCCCGTTGCGACGCCTTTTGCGCCGTGATAACCGCGCGGTCTGTCGCATCCGACTTCGTGAAAACGAAATCCGCCCCCTCCTCGAAACACTGCAAACGCATCTCACTCGTGGCCTGTTCCGCCAGCACAATCACCATGCAACTACCCAAACTACGCAATGAACA
>denovo969 G2A_104933
TTACACTGACGACATCCTAGATGATTTCGTGTATTACGGTAAAGAATACGTGGATGGTAAATATGGCATTTGTGGAACCAAAGCAAGCACTGAAGTAGTTCACGACATAGCCGCCGAAGTAACCATGTACGGAATGGAACAATACGAATACACCGCTCTCCTTGAATACCAATTTGGAGGTTCTCAGTGAGCTGCAGTTGTATCTGATGCTGCAAGATACTCAGTTGCCTTTGCAACAGGGAACTACAATGCTGTAATCCATTGATG
>denovo97 G8A_4455
GCATACACAGACAACATCCTAGACGACTTCACCTACTATGGTAGAGAATACGTCGAAGACAAGTATGGTGGACTTGCAGAAGCACCTAACACCATGGACACAGTCCTAGACGTGGCAAGTGAAGTCACATTCTATTCCCTAGAACAGTATGAGGATTACCCATCCCTACTCGAGACACAATTTGGAGGATCACAGAGGGCAGCTGTCGCAGCAGCAGCATCCGCTTGTTCAACAGGATTCGCAACAGGAAACTCACAGACCGCATTAAGCGGATGGTACTTGTCAATGTACTTACACAAGGAGCAGCACGCAAGACTTGGATTCTATGGATACGACCTCCAAGACCAGTGTGGTGCAGCTAACGTCTTCGCAATAAGAGGAGACGAAGGCCTACCATTA…
>denovo970 G2A_105528
AGTTCCAGAATGCACCATTACAGACGCTCTACAGCCAAGGCAATATGCCGAATAATGGCACCAGCTACAGCTTCAGCACGCAACACCCAAACTGGACTTTAGTGCTAACTACGCCTAGCAGCTTTGCACAGCAATCTTCACTGCTATCCGCATTGCTCATAGCAATCGGTTTGGCAGCACTATTTATAGTCTGTGCTCTGTACTTCATACACATCACCATACAGCGTCAACTGCGTGCAGATGCGCAAACGCTGAGCCTCACTATCCAAGATTGGGCGCACGGAAAAAGTATCAAACCGCTGTCACTGAATATGATTGAACTGCAATCTTTTGCACAAACAACTACCCAAACTACGCAATGAACA
>denovo971 G2A_110609
TTACACTGACGACATCCTAGATGATTTCGTGTATTACGGTAAAGAATACGTGGATGGTAAATATGGCATCTGTGGAACCAAAGCAAGCACTGAAGTAGTTCACGACATAGCCGCCGAAGTAACCATGTACGGAATGGAACAATACGAATACCCCGCTCTCCTTGACGTACATTTTGGCGGTTCTCAACTAGCTGCAGTTGTTTATGCTGCTTCAGTATGTTCAGTTGCCTTTGCAAAAGGGAACCACAATACTGGAATCAATGGATCAGA
>denovo972 G2A_110629
TTACACTGACGACATCCTAGATGATTTCGTGTATCACGGTAAAGAATACGTGGATGGTAAATATGCCTTCTTTGAAACAAAGCAAACAATTAAGTTG
>denovo973 G2A_110941
ATACACTGACAACATCCTCGACGACTACGCTTACTACGGTAAAGAATACGTTGAAGACAAATTTGGCGGATGATGCAACACACCAAACAACATGGATACTGATGT
>denovo974 G2A_110683
CCAAGACACAATCAAAACAGGACAACTAACAAAAACAAGCTACCTAGAAATCGCAGGACTGATACAAAGATACATGGACCGCAACCAACAAACACCCAACTACTCCACAAAAACAGGACTAGGAACCTACTGGGGATACGAAAACATCATCTACACCTACAGCAAAATCCTAGACACAACTATCCTAACTATGCAATGAACA
>denovo975 G2A_111645
ATACACTGACAACATCCTCGACGACTACACTTACTACGGTAACGAATACGTCGAAGACAAATATGGTGGAATGACCGAAACACCCAACACCATGGACACAGACCTAGACGTCGC
>denovo976 G2A_111562
ATACACTGACGACATCCTCGACGACTACGCTTACTACGGTAAAGAATACGTTGAAGACAAATTTGGCGGATTATGCAAAGCACCAAACAACGTGGATACTGTTCTGGATGTAGCAGCCGTAATAACCTTCTACGTTGTAGAACAGTACTAAGAAGTTC
>denovo977 G2A_111793
TTACACTGACGACATCCTAGACGATTTCATGTATTACGGTAAAGAATACGTTGATGGTAAATATGGCAGTTGTTGAACCAAAGCAAGCACTAAAGTAATTCACGACATAGCCGCCTAAGTAACAATGTAC
>denovo978 G2A_111385
CAACATACTAGAAGAACTACTCGACGTAACAAACAGCCGAGGAACAAAAACCATAACCAACCAAGCAATCTGAACAAGCAAAATCCTAACCTACGCCTGGAAACCTAACGACCCAGGACTACACACCATAACCACCACAATAGACACCTTAAACACTATCAACGAACACCACTAAACCAACAACTACCCTAACTACGCAATGAACA
>denovo979 G2A_108746
TTACACTGACGACATCCTAGATGATTTCGTGTATTACGGTAAAGAATACGTGGATGGTAAATATGGCATCTGTGGAACCAAAGCAAGCACTGAAGTAGTTCACGACATAGCCGCCGAAGTAACCAAGTACGGAATGGAACAATACAAATACCCCACTCTCCTTGAAGACCATGTTGGAGGTTTGCAACTAGCTGCAGTTGCTTCTGATGATGCAGGATGTTCATTTGCCTTTGTAACAGTGAACTACAATGCTTGAATCAATGGATGGTACTTAATTCAAATTCTCCACAAAGAAACCGACAGCAGACTCGGTTTCTACGGTTACGACTTGCAAGACCAGTGCGGAGCATCCAACTCCCTATCTATCAGGAGTGATGAAGGTTTGATCCACGAATTACG…
>denovo98 G8A_6289
GCTTACACTGACGACATCCTAGATGATTTCGTGTATTACGGTAAAGAATACGTGGATGGTAAATATGGCATTTGTGGAACCAAAGCAAGCACTGAAGTAGTTCACGACCTAGCCGCCGCAGTAACCACGTACGGCATGGAACAATACGAATACCCCGCCCTCCTTGTAGACCATCTTGGAGGTTCTCATCCACCTGCAGTTGGTTCTGCAGCTGCAGGATGTACAGTGGTCTGTGCAACAGTGAACGCCAATGCTGGAATAGATGGATTGTACTTAAGTCAAATTCTCCACAAAGAAACCCACAGCAGACTCGGTTTCTACGGTTACGAATTGCAAGACCAGTGCGGAGCATCCAACTCCCTATCTATC
>denovo980 G2A_108576
GATAGACGTTACCATAGGCAGGAAATACGCCGTCTGGAACAGCGCTGAACCTTTAAGCTTTTTGTTTAGCAAGAATGCTATTATTATAGCAAGCGCCGTCGATACTGGCACTGTATATATTACATATAAAAAAGTATTTATAAGACCTTGAATAAAATAATTGCTTGTGCCGGGTATGCCCTTTAAAACATATTCATAGTTGCCTATACCCCAGCCTGTGAACGAGCCGTCAAGCTTATAGCGCTCCTGAAAGCTCATAATAACTACCCAAACTATGCAATGAACA
>denovo981 G2A_108660
TTACACTGACGACATCCTAGCTGATTTCGTGTATTACGGTAAAGAATACGTGGATGGTAAATATGGCATTTGTGGAACCAAAGCAAGCACTGAAGTAGTTCACGTCATAGCCACCGAACTAACCATGTACGGCATGGTAAAATACGAACAACCCGCTCTCCTTTAAGACCATTTTGAAGGTTCTCAATGAGCTGCAGTTGTTTCTGCTGCTGCAGGGTGTTCAGTTGCCTATGCAACAAGCAACTCCAATGATGGAATCAATGGATGAT
>denovo982 G2A_109411
TTACACTGACGACATCCTAGATGAGTTCGTGTATTATGCTAAAGAATACGTGTATGGTAAATATGTCATCTGTGTAACCAAAGCAATCACTGAAGTAGTGCACGACATAGCCGCCGAAGTAACCATGTACTGAATGGAACA
>denovo983 G2A_109529
CAGCCCGTATTCATAGTGACTAAAAATAGCATGACCGAATTTATCTGAACCAATCTGCCCTTGCCACCCTTTATTTTTCACATTTCCAGGGTTATTGTTAGCCAGTCCAATAGGAAGTTGTGAAGGGCTTTCTACAACGATGCTCACCTCCATAGGGTTGTTAGCTGCGTCAGAACGAACGCACCTTAGCTCCTCAGTCAGAATGTTTATTGTGTCTTGGTGGTCTTTATGCTGAACCCAAAGGCACACGAGGGCGACTGAAAGTATAACACCTGCGGAAGCTATGCCCACCCAAGAAAACTTATTTGTATGTTTGCCCATTTCGTATCCCCTCGTTAAAAAGTTTCGTTAGGTAATTTCTACACCAACTACCCAAACTATGCAATGAACA
>denovo984 G2A_109262
ATACACTTACAACATCCTCGTCGCCTACACTTACTACGCTAATGAATACGTTGCAGACACATTTGGCGTATTATGCGCAGCACCATTCAACAT
>denovo985 G2A_109155
TTACACTGACGACATCCTAGATGATTTCGTGTATTACGGTAAAGAATACGTTGATGACAAATATGGCATCTGTGGCACCAAAGCAAGCACTGAAGTAGTTCATGTCATAGTAGCAGAAGTAACAATGTAC
>denovo986 G3A_71773
ACACACAGGATCCTAAGTATCTTGCACAGGCAGAGAACATCGCAAACTTCCTTCTCAGCCACCCGAACCTTCCAGAAGACCTCGTTCCTTACTGGGACTTTCTCTGTCCTGACATTCCGAACACATCAAGAGATGCCTCATCAGCTGCTATCATCGCATCAGCACTGTACGAGCTCAGCACATACTCAGAGAATGGCGCGTTCTACAAAGAGAAGGCAGACAAGATGGTTGCCAGCCTTTCTGCGGCGCCTTATCGCCCTGAGGCAGGCTCAAACCACGGCTTCCTTCTTCTATCAAGTGTAACCAGCATCCCTCACGGAGTTGACATCGACGTTCCGCTCAACTACCCAAACTACGCAATGAATT
[truncated: 28 more rows]
